# Supplementary material for: Comparison of the tumor cell secretome and patient sera for an accurate serum-based diagnosis of pancreatic ductal adenocarcinoma
Source: Oncotarget. 2017 Jan 2;8(7):11963–76. doi: 10.18632/oncotarget.14449 (PMC5355318; doi:10.18632/oncotarget.14449)
Supplement: Supplementary file 2 [file oncotarget-08-11963-s002.xlsx]

## Sheet: Suppl Tab1
Supplementary Tab. 1: List of targets bound by the antibodies used in the production of the small antibody microarray.
Symbol	Swissprot_Accession	Swissprot Entry Name	HGNC Name	HGNC ID	Entrez Gene_ID	KEGG
SEP15	O60613	SEP15_HUMAN	NA	NA	NA	NA
ABCB1	P08183	MDR1_HUMAN	ATP-binding cassette, sub-family B (MDR/TAP), member 1	40	5243	hsa:5243
ABCG2	Q9UNQ0	ABCG2_HUMAN	ATP-binding cassette, sub-family G (WHITE), member 2	74	9429	hsa:9429
ACHE	P22303	ACES_HUMAN	acetylcholinesterase (Yt blood group)	108	43	hsa:43
ACTB	P60709	ACTB_HUMAN	actin, beta	132	60	hsa:60
ACTG1	P63261	ACTG_HUMAN	actin, gamma 1	144	71	hsa:71
ACTN1	P12814	ACTN1_HUMAN	actinin, alpha 1	163	87	hsa:87
ADAM9	Q13443	ADAM9_HUMAN	ADAM metallopeptidase domain 9 (meltrin gamma)	216	8754	hsa:8754
ADCYAP1	P18509	PACA_HUMAN	adenylate cyclase activating polypeptide 1 (pituitary)	241	116	hsa:116
AGR2	O95994	AGR2_HUMAN	anterior gradient homolog 2 (Xenopus laevis)	328	10551	hsa:10551
AHCYL1	O43865	SAHH2_HUMAN	adenosylhomocysteinase-like 1	344	10768	hsa:10768
AIFM1	O95831	AIFM1_HUMAN	Apoptosis-inducing factor 1, mitochondrial, Programmed cell death protein 8
AKAP12	Q02952	AKA12_HUMAN	A kinase (PRKA) anchor protein 12	370	9590	hsa:9590
AKR1C3	P42330	AK1C3_HUMAN	aldo-keto reductase family 1, member C3 (3-alpha hydroxysteroid dehydrogenase, type II)	386	8644	hsa:8644
AKT1	P31749	AKT1_HUMAN	v-akt murine thymoma viral oncogene homolog 1	391	207	hsa:207
Akt3	Q56A86	Q56A86_HUMAN	AKT3 protein
AKTIP	Q9H8T0	AKTIP_HUMAN	AKT interacting protein	16710	64400	hsa:64400
ALB	P02768	ALBU_HUMAN	albumin	399	213	hsa:213
ALDH9A1	P49189	AL9A1_HUMAN	aldehyde dehydrogenase 9 family, member A1	412	223	hsa:223
AMFR	Q9UKV5	AMFR2_HUMAN	autocrine motility factor receptor	463	NA	hsa:NA
AMY2B	P19961	AMY2B_HUMAN	amylase, alpha 2B (pancreatic)	478	280	hsa:280
ANLN	Q9NQW6	ANLN_HUMAN	anillin, actin binding protein	14082	54443	hsa:54443
ANXA2	P07355	ANXA2_HUMAN	annexin A2	537	302	hsa:302
AOX1	Q06278	ADO_HUMAN	aldehyde oxidase 1	553	316	hsa:316
AP4B1	Q9Y6B7	AP4B1_HUMAN	adaptor-related protein complex 4, beta 1 subunit	572	10717	hsa:10717
APBA1	Q02410	APBA1_HUMAN	amyloid beta (A4) precursor protein-binding, family A, member 1	578	320	hsa:320
APC	P25054	APC_HUMAN	adenomatous polyposis coli	583	324	hsa:324
APCS	P02743	SAMP_HUMAN	amyloid P component, serum	584	325	hsa:325
APEX1	P27695	APEX1_HUMAN	APEX nuclease (multifunctional DNA repair enzyme) 1	587	328	hsa:328
APP	P05067	A4_HUMAN	amyloid beta (A4) precursor protein	620	351	hsa:351
AQP1	P29972	AQP1_HUMAN	aquaporin 1 (Colton blood group)	633	358	hsa:358
AQP6	Q13520	AQP6_HUMAN	aquaporin 6, kidney specific	639	363	hsa:363
AREG	P15514	AREG_HUMAN	amphiregulin	651	374	hsa:374
ARHGAP1	Q07960	RHG01_HUMAN	Rho GTPase activating protein 1	673	392	hsa:392
ARHGAP6	O43182	RHG06_HUMAN	Rho GTPase activating protein 6	676	395	hsa:395
ARID4A	P29374	ARI4A_HUMAN	AT rich interactive domain 4A (RBP1-like)	9885	5926	hsa:5926
ARL6IP5	O75915	PRAF3_HUMAN	ADP-ribosylation-like factor 6 interacting protein 5	16937	10550	hsa:10550
ARVCF	O00192	ARVC_HUMAN	armadillo repeat gene deletes in velocardiofacial syndrome	728	421	hsa:421
ASNS	P08243	ASNS_HUMAN	asparagine synthetase	753	440	hsa:440
ATP5G2	Q06055	AT5G2_HUMAN	ATP synthase, H+ transporting, mitochondrial F0 complex, subunit C2 (subunit 9)	842	517	hsa:517
ATP5H	O75947	ATP5H_HUMAN	ATP synthase, H+ transporting, mitochondrial F0 complex, subunit d	845	10476	hsa:10476
ATP6AP1	Q15904	VAS1_HUMAN	ATPase, H+ transporting, lysosomal accessory protein 1	868	537	hsa:537
ATP6V1F	Q16864	VATF_HUMAN	ATPase, H+ transporting, lysosomal 14kDa, V1 subunit F	16832	9296	hsa:9296
AURKB	Q96GD4	AURKB_HUMAN	aurora kinase B	11390	9212	hsa:9212
BAK1	Q16611	BAK_HUMAN	BCL2-antagonist/killer 1	949	578	hsa:578
BAT1	Q13838	UAP56_HUMAN	HLA-B associated transcript 1	13917	7919	hsa:7919
BAX	Q07812	BAX_HUMAN	BCL2-associated X protein	959	581	hsa:581
BCAS1	O75363	BCAS1_HUMAN	breast carcinoma amplified sequence 1	974	8537	hsa:8537
BCL2	P10415	BCL2_HUMAN	B-cell CLL/lymphoma 2	990	596	hsa:596
BCL2A1	Q16548	B2LA1_HUMAN	BCL2-related protein A1	991	597	hsa:597
BCL2L2	Q92843	B2CL2_HUMAN	BCL2-like 2	995	599	hsa:599
BCL3	P20749	BCL3_HUMAN	B-cell CLL/lymphoma 3	998	602	hsa:602
BGN	P21810	PGS1_HUMAN	biglycan	1044	633	hsa:633
BHLHE40	O14503	BHE40_HUMAN	basic helix-loop-helix family, member e40	1046	8553	hsa:8553
BID	P55957	BID_HUMAN	BH3 interacting domain death agonist	1050	NA	hsa:NA
BNIP3	Q12983	BNIP3_HUMAN	BCL2/adenovirus E1B 19kDa interacting protein 3	1084	664	hsa:664
BPI	P17213	BPI_HUMAN	bactericidal/permeability-increasing protein	1095	671	hsa:671
BRAF	P15056	BRAF1_HUMAN	v-raf murine sarcoma viral oncogene homolog B1	1097	673	hsa:673
Brain-3B	Q12837	PO4F2_HUMAN	POU domain, class 4, transcription factor 2, Brain-specific homeobox/POU domain protein 3B
BRCA1	P38398	BRCA1_HUMAN	breast cancer 1, early onset	1100	NA	hsa:NA
BRPF3	Q9ULD4	BRPF3_HUMAN	bromodomain and PHD finger containing, 3	14256	27154	hsa:27154
BUB1	O43683	BUB1_HUMAN	budding uninhibited by benzimidazoles 1 homolog (yeast)	1148	699	hsa:699
C11orf59	Q6IAA8	CK059_HUMAN	chromosome 11 open reading frame 59	26068	55004	hsa:55004
C16orf58	Q96GQ5	CP058_HUMAN	chromosome 16 open reading frame 58	25848	64755	hsa:64755
C1QC	P02747	C1QC_HUMAN	complement component 1, q subcomponent, C chain	1245	714	hsa:714
C2	P06681	CO2_HUMAN	complement component 2	1248	NA	hsa:NA
C3orf37	Q96FZ2	DC12_HUMAN	chromosome 3 open reading frame 37	24446	56941	hsa:56941
C9orf156	Q9BU70	NAP1_HUMAN	chromosome 9 open reading frame 156	30967	51531	hsa:51531
CA2	P00918	CAH2_HUMAN	carbonic anhydrase II	1373	760	hsa:760
CACNA1G	O43497	CAC1G_HUMAN	calcium channel, voltage-dependent, T type, alpha 1G subunit	1394	8913	hsa:8913
CAD	P27708	PYR1_HUMAN	carbamoyl-phosphate synthetase 2, aspartate transcarbamylase, and dihydroorotase	1424	790	hsa:790
CADM1	Q9BY67	CADM1_HUMAN	cell adhesion molecule 1	5951	23705	hsa:23705
CALR	P27797	CALR_HUMAN	Calreticulin
CANX	P27824	CALX_HUMAN	calnexin	1473	821	hsa:821
CASP10	Q92851	CASPA_HUMAN	caspase 10, apoptosis-related cysteine peptidase	1500	843	hsa:843
CASP3	P42574	CASP3_HUMAN	caspase 3, apoptosis-related cysteine peptidase	1504	836	hsa:836
CASP8	Q14790	CASP8_HUMAN	caspase 8, apoptosis-related cysteine peptidase	1509	841	hsa:841
CASP9	P55211	CASP9_HUMAN	caspase 9, apoptosis-related cysteine peptidase	1511	842	hsa:842
CASR	P41180	CASR_HUMAN	calcium-sensing receptor	1514	846	hsa:846
CAT	P04040	CATA_HUMAN	Catalase
CAV1	Q03135	CAV1_HUMAN	caveolin 1, caveolae protein, 22kDa	1527	857	hsa:857
CAV2	P51636	CAV2_HUMAN	caveolin 2	1528	858	hsa:858
CAV3	P56539	CAV3_HUMAN	caveolin 3	1529	859	hsa:859
CBX3	Q13185	CBX3_HUMAN	chromobox homolog 3 (HP1 gamma homolog, Drosophila)	1553	11335	hsa:11335
CCL11	P51671	CCL11_HUMAN	chemokine (C-C motif) ligand 11	10610	6356	hsa:6356
CCL4	P13236	CCL4_HUMAN	chemokine (C-C motif) ligand 4	10630	6351	hsa:6351
CCL5	P13501	CCL5_HUMAN	chemokine (C-C motif) ligand 5	10632	6352	hsa:6352
CCNA2	P20248	CCNA2_HUMAN	cyclin A2	1578	890	hsa:890
CCNB1	P14635	CCNB1_HUMAN	cyclin B1	1579	891	hsa:891
CCNG1	P51959	CCNG1_HUMAN	cyclin G1	1592	900	hsa:900
CCR7	P32248	CCR7_HUMAN	chemokine (C-C motif) receptor 7	1608	NA	hsa:NA
CCT2	P78371	TCPB_HUMAN	chaperonin containing TCP1, subunit 2 (beta)	1615	10576	hsa:10576
CCT4	P50991	TCPD_HUMAN	chaperonin containing TCP1, subunit 4 (delta)	1617	10575	hsa:10575
CCT7	Q99832	TCPH_HUMAN	chaperonin containing TCP1, subunit 7 (eta)	1622	10574	hsa:10574
CD27	P26842	CD27_HUMAN	CD27 molecule	11922	NA	hsa:NA
CD44	P16070	CD44_HUMAN	CD44 molecule (Indian blood group)	1681	960	hsa:960
CD46	P15529	MCP_HUMAN	CD46 molecule, complement regulatory protein	6953	4179	hsa:4179
CD59	P13987	CD59_HUMAN	CD59 molecule, complement regulatory protein	1689	966	hsa:966
CD72	P21854	CD72_HUMAN	CD72 molecule	1696	971	hsa:971
CD81	P60033	CD81_HUMAN	CD81 molecule	1701	975	hsa:975
CD84	Q9UIB8	SLAF5_HUMAN	CD84 molecule	1704	8832	hsa:8832
CDC2	P06493	CDC2_HUMAN	cell division cycle 2, G1 to S and G2 to M	1722	983	hsa:983
CDC20	Q12834	CDC20_HUMAN	cell division cycle 20 homolog (S. cerevisiae)	1723	991	hsa:991
CDC25B	P30305	MPIP2_HUMAN	cell division cycle 25 homolog B (S. pombe)	1726	994	hsa:994
CDC25C	P30307	MPIP3_HUMAN	cell division cycle 25 homolog C (S. pombe)	1727	995	hsa:995
CDC34	P49427	UB2R1_HUMAN	cell division cycle 34 homolog (S. cerevisiae)	1734	997	hsa:997
CDC5L	Q99459	CDC5L_HUMAN	CDC5 cell division cycle 5-like (S. pombe)	1743	NA	hsa:NA
CDH1	P12830	CADH1_HUMAN	cadherin 1, type 1, E-cadherin (epithelial)	1748	999	hsa:999
CDH13	P55290	CAD13_HUMAN	cadherin 13, H-cadherin (heart)	1753	1012	hsa:1012
CDK4	P11802	CDK4_HUMAN	cyclin-dependent kinase 4	1773	1019	hsa:1019
CDK5RAP3	Q96JB5	CK5P3_HUMAN	CDK5 regulatory subunit associated protein 3	18673	80279	hsa:80279
CDKN1A	P38936	CDN1A_HUMAN	cyclin-dependent kinase inhibitor 1A (p21, Cip1)	1784	1026	hsa:1026
CDKN1C	P49918	CDN1C_HUMAN	cyclin-dependent kinase inhibitor 1C (p57, Kip2)	1786	1028	hsa:1028
CDKN2A	P42771	CD2A1_HUMAN	cyclin-dependent kinase inhibitor 2A (melanoma, p16, inhibits CDK4)	1787	1029	hsa:1029
CDKN2A	Q8N726	CD2A2_HUMAN	cyclin-dependent kinase inhibitor 2A (melanoma, p16, inhibits CDK4)	1787	1029	hsa:1029
CDKN2A	Q208B5	Q208B5_HUMAN	p16
CDKN2B	P42772	CDN2B_HUMAN	cyclin-dependent kinase inhibitor 2B (p15, inhibits CDK4)	1788	1030	hsa:1030
CDKN3	Q16667	CDKN3_HUMAN	cyclin-dependent kinase inhibitor 3	1791	1033	hsa:1033
CEACAM1	P13688	CEAM1_HUMAN	carcinoembryonic antigen-related cell adhesion molecule 1 (biliary glycoprotein)	1814	634	hsa:634
CEACAM5	P06731	CEAM5_HUMAN	carcinoembryonic antigen-related cell adhesion molecule 5	1817	1048	hsa:1048
CEACAM6	P40199	CEAM6_HUMAN	carcinoembryonic antigen-related cell adhesion molecule 6 (non-specific cross reacting antigen)	1818	NA	hsa:NA
CENPF	P49454	CENPF_HUMAN	centromere protein F, 350/400ka (mitosin)	1857	1063	hsa:1063
CFLAR	O15519	CFLAR_HUMAN	CASP8 and FADD-like apoptosis regulator	1876	8837	hsa:8837
CFTR	P13569	CFTR_HUMAN	cystic fibrosis transmembrane conductance regulator (ATP-binding cassette sub-family C, member 7)	1884	1080	hsa:1080
CGRRF1	Q99675	CGRF1_HUMAN	cell growth regulator with ring finger domain 1	15528	10668	hsa:10668
CHL1	O00533	CHL1_HUMAN	cell adhesion molecule with homology to L1CAM (close homolog of L1)	1939	10752	hsa:10752
CHST4	Q8NCG5	CHST4_HUMAN	carbohydrate (N-acetylglucosamine 6-O) sulfotransferase 4	1972	10164	hsa:10164
CHST5	Q9GZS9	CHST5_HUMAN	carbohydrate (N-acetylglucosamine 6-O) sulfotransferase 5	1973	23563	hsa:23563
CKAP2	Q8WWK9	CKAP2_HUMAN	cytoskeleton associated protein 2	1990	NA	hsa:NA
CKB	P12277	KCRB_HUMAN	creatine kinase, brain	1991	1152	hsa:1152
CKS2	P33552	CKS2_HUMAN	CDC28 protein kinase regulatory subunit 2	2000	1164	hsa:1164
CLDN1	O95832	CLD1_HUMAN	claudin 1	2032	9076	hsa:9076
CLDN10	P78369	CLD10_HUMAN	claudin 10	2033	9071	hsa:9071
CLDN16	Q9Y5I7	CLD16_HUMAN	claudin 16	2037	10686	hsa:10686
CLDN3	O15551	CLD3_HUMAN	claudin 3	2045	1365	hsa:1365
CLDN4	O14493	CLD4_HUMAN	claudin 4	2046	1364	hsa:1364
CLDN7	O95471	CLD7_HUMAN	claudin 7	2049	1366	hsa:1366
CLU	P10909	CLUS_HUMAN	clusterin	2095	1191	hsa:1191
CMC1	Q7Z7K0	COXAM_HUMAN	COX assembly mitochondrial protein homolog (S. cerevisiae)	28783	152100	hsa:152100
CNN2	Q99439	CNN2_HUMAN	calponin 2	2156	1265	hsa:1265
COL15A1	P39059	COFA1_HUMAN	collagen, type XV, alpha 1	2192	1306	hsa:1306
CRP	P02741	CRP_HUMAN	C-reactive protein, pentraxin-related	2367	1401	hsa:1401
CS	O75390	CISY_HUMAN	citrate synthase	2422	1431	hsa:1431
CSF2	P04141	CSF2_HUMAN	colony stimulating factor 2 (granulocyte-macrophage)	2434	1437	hsa:1437
CSF2RB	P32927	IL3RB_HUMAN	colony stimulating factor 2 receptor, beta, low-affinity (granulocyte-macrophage)	2436	NA	hsa:NA
CTGF	P29279	CTGF_HUMAN	connective tissue growth factor	2500	1490	hsa:1490
CTPS	P17812	PYRG1_HUMAN	CTP synthase	2519	1503	hsa:1503
CTRB1	P17538	CTRB1_HUMAN	chymotrypsinogen B1	2521	1504	hsa:1504
CTSB	P07858	CATB_HUMAN	cathepsin B	2527	1508	hsa:1508
CTSD	P07339	CATD_HUMAN	cathepsin D	2529	1509	hsa:1509
CTTN	Q14247	SRC8_HUMAN	cortactin	3338	2017	hsa:2017
ctxB	P01556	CHTB_VIBCH	NA	NA	NA	NA
CUL2	Q13617	CUL2_HUMAN	cullin 2	2552	8453	hsa:8453
CXCL10	P02778	CXL10_HUMAN	chemokine (C-X-C motif) ligand 10	10637	3627	hsa:3627
CXCL9	Q07325	CXCL9_HUMAN	chemokine (C-X-C motif) ligand 9	7098	4283	hsa:4283
CXCR5	P32302	CXCR5_HUMAN	chemokine (C-X-C motif) receptor 5	1060	643	hsa:643
CYCS	P99999	CYC_HUMAN	cytochrome c, somatic	19986	NA	hsa:NA
CYP11A1	P05108	CP11A_HUMAN	cytochrome P450, family 11, subfamily A, polypeptide 1	2590	1583	hsa:1583
CYP1B1	Q16678	CP1B1_HUMAN	cytochrome P450, family 1, subfamily B, polypeptide 1	2597	1545	hsa:1545
CYP2C8	P10632	CP2C8_HUMAN	cytochrome P450, family 2, subfamily C, polypeptide 8	2622	1558	hsa:1558
CYP2D6	P10635	CP2D6_HUMAN	cytochrome P450, family 2, subfamily D, polypeptide 6	2625	1565	hsa:1565
CYP3A5	P20815	CP3A5_HUMAN	cytochrome P450, family 3, subfamily A, polypeptide 5	2638	NA	hsa:NA
CYP3A7	P24462	CP3A7_HUMAN	cytochrome P450, family 3, subfamily A, polypeptide 7	2640	NA	hsa:NA
CYP4B1	P13584	CP4B1_HUMAN	cytochrome P450, family 4, subfamily B, polypeptide 1	2644	1580	hsa:1580
CYR61	O00622	CYR61_HUMAN	cysteine-rich, angiogenic inducer, 61	2654	3491	hsa:3491
DAB2	P98082	DAB2_HUMAN	disabled homolog 2, mitogen-responsive phosphoprotein (Drosophila)	2662	1601	hsa:1601
DAPK1	P53355	DAPK1_HUMAN	death-associated protein kinase 1	2674	1612	hsa:1612
DCN	P07585	PGS2_HUMAN	decorin	2705	1634	hsa:1634
DDAH2	O95865	DDAH2_HUMAN	dimethylarginine dimethylaminohydrolase 2	2716	23564	hsa:23564
DDIT3	P35638	DDIT3_HUMAN	DNA-damage-inducible transcript 3	2726	1649	hsa:1649
DDX17	Q92841	DDX17_HUMAN	DEAD (Asp-Glu-Ala-Asp) box polypeptide 17	2740	10521	hsa:10521
DHRS2	Q13268	DHRS2_HUMAN	dehydrogenase/reductase (SDR family) member 2	18349	10202	hsa:10202
DHX40	Q8IX18	DHX40_HUMAN	DEAH (Asp-Glu-Ala-His) box polypeptide 40	18018	79665	hsa:79665
DKK1	O94907	DKK1_HUMAN	dickkopf homolog 1 (Xenopus laevis)	2891	22943	hsa:22943
DKK2	Q9UBU2	DKK2_HUMAN	dickkopf homolog 2 (Xenopus laevis)	2892	27123	hsa:27123
DKK3	Q9UBP4	DKK3_HUMAN	dickkopf homolog 3 (Xenopus laevis)	2893	27122	hsa:27122
DLX4	Q92988	DLX4_HUMAN	distal-less homeobox 4	2917	NA	hsa:NA
DNAH17	Q9UFH2	DYH17_HUMAN	dynein, axonemal, heavy chain 17	2946	8632	hsa:8632
DYNC1I2	Q13409	DC1I2_HUMAN	dynein, cytoplasmic 1, intermediate chain 2	2964	1781	hsa:1781
E2F1	Q01094	E2F1_HUMAN	E2F transcription factor 1	3113	1869	hsa:1869
ECHS1	P30084	ECHM_HUMAN	enoyl Coenzyme A hydratase, short chain, 1, mitochondrial	3151	NA	hsa:NA
EDN1	P05305	EDN1_HUMAN	endothelin 1	3176	1906	hsa:1906
EDNRA	P25101	EDNRA_HUMAN	endothelin receptor type A	3179	NA	hsa:NA
EDNRB	P24530	EDNRB_HUMAN	endothelin receptor type B	3180	NA	hsa:NA
EEF1A1	P68104	EF1A1_HUMAN	eukaryotic translation elongation factor 1 alpha 1	3189	1915	hsa:1915
EEF1B2	P24534	EF1B_HUMAN	eukaryotic translation elongation factor 1 beta 2	3208	1933	hsa:1933
EEF1G	P26641	EF1G_HUMAN	eukaryotic translation elongation factor 1 gamma	3213	1937	hsa:1937
EGF	P01133	EGF_HUMAN	epidermal growth factor (beta-urogastrone)	3229	NA	hsa:NA
EGFR	P00533	EGFR_HUMAN	epidermal growth factor receptor (erythroblastic leukemia viral (v-erb-b) oncogene homolog, avian)	3236	1956	hsa:1956
EIF2AK4	Q9P2K8	E2AK4_HUMAN	eukaryotic translation initiation factor 2 alpha kinase 4	19687	440275	hsa:440275
EIF2B1	Q14232	EI2BA_HUMAN	eukaryotic translation initiation factor 2B, subunit 1 alpha, 26kDa	3257	1967	hsa:1967
EIF2S1	P05198	IF2A_HUMAN	eukaryotic translation initiation factor 2, subunit 1 alpha, 35kDa	3265	1965	hsa:1965
EIF3B	P55884	EIF3B_HUMAN	eukaryotic translation initiation factor 3, subunit B	3280	8662	hsa:8662
EIF3I	Q13347	EIF3I_HUMAN	eukaryotic translation initiation factor 3, subunit I	3272	8668	hsa:8668
EIF4B	P23588	IF4B_HUMAN	eukaryotic translation initiation factor 4B	3285	1975	hsa:1975
ENC1	O14682	ENC1_HUMAN	ectodermal-neural cortex (with BTB-like domain)	3345	8507	hsa:8507
ENO1	P06733	ENOA_HUMAN	enolase 1, (alpha)	3350	2023	hsa:2023
ENO2	P09104	ENOG_HUMAN	enolase 2 (gamma, neuronal)	3353	2026	hsa:2026
EP300	Q09472	EP300_HUMAN	E1A binding protein p300	3373	2033	hsa:2033
EPCAM	P16422	EPCAM_HUMAN	epithelial cell adhesion molecule	11529	4072	hsa:4072
EPHA3	P29320	EPHA3_HUMAN	EPH receptor A3	3387	2042	hsa:2042
EPHB3	P54753	EPHB3_HUMAN	EPH receptor B3	3394	2049	hsa:2049
ERBB2	P04626	ERBB2_HUMAN	v-erb-b2 erythroblastic leukemia viral oncogene homolog 2, neuro/glioblastoma derived oncogene homolog (avian)	3430	2064	hsa:2064
ERBB3	P21860	ERBB3_HUMAN	v-erb-b2 erythroblastic leukemia viral oncogene homolog 3 (avian)	3431	2065	hsa:2065
Ets1	P14921	ETS1_HUMAN	Protein C-ets-1, p54
ETS2	P15036	ETS2_HUMAN	v-ets erythroblastosis virus E26 oncogene homolog 2 (avian)	3489	2114	hsa:2114
EWSR1	Q01844	EWS_HUMAN	Ewing sarcoma breakpoint region 1	3508	2130	hsa:2130
EZR	P15311	EZRI_HUMAN	ezrin	12691	7430	hsa:7430
F13B	P05160	F13B_HUMAN	coagulation factor XIII, B polypeptide	3534	2165	hsa:2165
F3	P13726	TF_HUMAN	coagulation factor III (thromboplastin, tissue factor)	3541	2152	hsa:2152
FABP1	P07148	FABPL_HUMAN	fatty acid binding protein 1, liver	3555	2168	hsa:2168
FAM148B	A6NLJ0	NLF2_HUMAN	family with sequence similarity 148, member B	33628	388125	hsa:388125
FANCC	Q00597	FANCC_HUMAN	Fanconi anemia, complementation group C	3584	2176	hsa:2176
FAP	Q12884	SEPR_HUMAN	fibroblast activation protein, alpha	3590	2191	hsa:2191
FAS	P25445	TNR6_HUMAN	Fas (TNF receptor superfamily, member 6)	11920	NA	hsa:NA
FASTK	Q14296	FASTK_HUMAN	Fas-activated serine/threonine kinase	24676	10922	hsa:10922
FCER1A	P12319	FCERA_HUMAN	Fc fragment of IgE, high affinity I, receptor for; alpha polypeptide	3609	2205	hsa:2205
Fcgr1	P26151	FCGR1_MOUSE	NA	NA	NA	NA
FGF1	P05230	FGF1_HUMAN	fibroblast growth factor 1 (acidic)	3665	2246	hsa:2246
FGF2	P09038	FGF2_HUMAN	fibroblast growth factor 2 (basic)	3676	2247	hsa:2247
FGF7	P21781	FGF7_HUMAN	fibroblast growth factor 7 (keratinocyte growth factor)	3685	2252	hsa:2252
FLNA	P21333	FLNA_HUMAN	filamin A, alpha	3754	NA	hsa:NA
FLOT1	O75955	FLOT1_HUMAN	Flotillin-1
FLT1	P17948	VGFR1_HUMAN	fms-related tyrosine kinase 1 (vascular endothelial growth factor/vascular permeability factor receptor)	3763	2321	hsa:2321
FN1	P02751	FINC_HUMAN	fibronectin 1	3778	2335	hsa:2335
FOLR1	P15328	FOLR1_HUMAN	folate receptor 1 (adult)	3791	2348	hsa:2348
FOS	P01100	FOS_HUMAN	FBJ murine osteosarcoma viral oncogene homolog	3796	2353	hsa:2353
FPR1	P21462	FPR1_HUMAN	formyl peptide receptor 1	3826	2357	hsa:2357
FRAP1	P42345	FRAP_HUMAN	NA	NA	NA	NA
FRAT1	Q92837	FRAT1_HUMAN	frequently rearranged in advanced T-cell lymphomas	3944	10023	hsa:10023
FRZB	Q92765	SFRP3_HUMAN	frizzled-related protein	3959	2487	hsa:2487
FUBP1	Q96AE4	FUBP1_HUMAN	far upstream element (FUSE) binding protein 1	4004	8880	hsa:8880
FUS	P35637	FUS_HUMAN	fusion (involved in t(12;16) in malignant liposarcoma)	4010	2521	hsa:2521
GABRB1	P18505	GBRB1_HUMAN	gamma-aminobutyric acid (GABA) A receptor, beta 1	4081	NA	hsa:NA
Gal-4	P56470	LEG4_HUMAN	Galectin-4
GAPDH	P04406	G3P_HUMAN	glyceraldehyde-3-phosphate dehydrogenase	4141	2597	hsa:2597
GARS	P41250	SYG_HUMAN	glycyl-tRNA synthetase	4162	2617	hsa:2617
GAS1	P54826	GAS1_HUMAN	growth arrest-specific 1	4165	2619	hsa:2619
GAS6	Q14393	GAS6_HUMAN	growth arrest-specific 6	4168	2621	hsa:2621
GATA4	P43694	GATA4_HUMAN	GATA binding protein 4	4173	2626	hsa:2626
GBP1	P32455	GBP1_HUMAN	guanylate binding protein 1, interferon-inducible, 67kDa	4182	2633	hsa:2633
GCA	P28676	GRAN_HUMAN	grancalcin, EF-hand calcium binding protein	15990	25801	hsa:25801
GCHFR	P30047	GFRP_HUMAN	GTP cyclohydrolase I feedback regulator	4194	2644	hsa:2644
GFP	P42212	GFP_AEQVI	NA	NA	NA	NA
GJA1	P17302	CXA1_HUMAN	gap junction protein, alpha 1, 43kDa	4274	2697	hsa:2697
GJA4	P35212	CXA4_HUMAN	gap junction protein, alpha 4, 37kDa	4278	2701	hsa:2701
GJB1	P08034	CXB1_HUMAN	gap junction protein, beta 1, 32kDa	4283	2705	hsa:2705
GJB2	P29033	CXB2_HUMAN	gap junction protein, beta 2, 26kDa	4284	NA	hsa:NA
GMFG	O60234	GMFG_HUMAN	glia maturation factor, gamma	4374	9535	hsa:9535
GNPDA1	P46926	GNPI1_HUMAN	glucosamine-6-phosphate deaminase 1	4417	10007	hsa:10007
GPM6B	Q13491	GPM6B_HUMAN	glycoprotein M6B	4461	2824	hsa:2824
GPX1	P07203	GPX1_HUMAN	glutathione peroxidase 1	4553	2876	hsa:2876
GPX4	P36969	GPX4_HUMAN	glutathione peroxidase 4 (phospholipid hydroperoxidase)	4556	2879	hsa:2879
GRAMD1A	Q96CP6	GRM1A_HUMAN	GRAM domain containing 1A	29305	57655	hsa:57655
GRB10	Q13322	GRB10_HUMAN	growth factor receptor-bound protein 10	4564	2887	hsa:2887
GRB2	P62993	GRB2_HUMAN	growth factor receptor-bound protein 2	4566	NA	hsa:NA
GRIN2C	Q14957	NMDE3_HUMAN	glutamate receptor, ionotropic, N-methyl D-aspartate 2C	4587	NA	hsa:NA
GRN	P28799	GRN_HUMAN	granulin	4601	2896	hsa:2896
GRP	P07492	GRP_HUMAN	gastrin-releasing peptide	4605	2922	hsa:2922
GRPR	P30550	GRPR_HUMAN	gastrin-releasing peptide receptor	4609	2925	hsa:2925
GSN	P06396	GELS_HUMAN	gelsolin (amyloidosis, Finnish type)	4620	2934	hsa:2934
GSS	P48637	GSHB_HUMAN	glutathione synthetase	4624	2937	hsa:2937
GSTM3	P21266	GSTM3_HUMAN	glutathione S-transferase mu 3 (brain)	4635	2947	hsa:2947
GSTP1	P09211	GSTP1_HUMAN	glutathione S-transferase pi 1	4638	2950	hsa:2950
HERPUD1	Q15011	HERP1_HUMAN	homocysteine-inducible, endoplasmic reticulum stress-inducible, ubiquitin-like domain member 1	13744	9709	hsa:9709
HLA-C	P30499	1C01_HUMAN	major histocompatibility complex, class I, C	4933	3107	hsa:3107
HLA-DMB	P28068	2DMB_HUMAN	major histocompatibility complex, class II, DM beta	4935	3109	hsa:3109
HMGA1	P17096	HMGA1_HUMAN	high mobility group AT-hook 1	5010	3159	hsa:3159
HMGB1	P09429	HMGB1_HUMAN	high-mobility group box 1	4983	3146	hsa:3146
HMGB2	P26583	HMGB2_HUMAN	high-mobility group box 2	5000	3148	hsa:3148
HMGN2	P05204	HMGN2_HUMAN	high-mobility group nucleosomal binding domain 2	4986	3151	hsa:3151
HMMR	O75330	HMMR_HUMAN	hyaluronan-mediated motility receptor (RHAMM)	5012	3161	hsa:3161
HNRNPA1	P09651	ROA1_HUMAN	heterogeneous nuclear ribonucleoprotein A1	5031	3178	hsa:3178
HNRNPC	P07910	HNRPC_HUMAN	heterogeneous nuclear ribonucleoprotein C (C1/C2)	5035	3183	hsa:3183
HNRNPF	P52597	HNRPF_HUMAN	heterogeneous nuclear ribonucleoprotein F	5039	3185	hsa:3185
HNRNPM	P52272	HNRPM_HUMAN	heterogeneous nuclear ribonucleoprotein M	5046	4670	hsa:4670
HNRNPR	O43390	HNRPR_HUMAN	heterogeneous nuclear ribonucleoprotein R	5047	10236	hsa:10236
HOXA13	P31271	HXA13_HUMAN	homeobox A13	5102	3209	hsa:3209
HOXA9	P31269	HXA9_HUMAN	homeobox A9	5109	3205	hsa:3205
HOXB7	P09629	HXB7_HUMAN	homeobox B7	5118	3217	hsa:3217
HOXC11	O43248	HXC11_HUMAN	homeobox C11	5123	3227	hsa:3227
HPRT1	P00492	HPRT_HUMAN	hypoxanthine phosphoribosyltransferase 1	5157	3251	hsa:3251
HSBP1	O75506	HSBP1_HUMAN	heat shock factor binding protein 1	5203	3281	hsa:3281
HSD17B8	Q92506	DHB8_HUMAN	hydroxysteroid (17-beta) dehydrogenase 8	3554	7923	hsa:7923
HSF1	Q00613	HSF1_HUMAN	heat shock transcription factor 1	5224	3297	hsa:3297
HSP90B1	P14625	ENPL_HUMAN	heat shock protein 90kDa beta (Grp94), member 1	12028	7184	hsa:7184
HSPA1B	P08107	HSP71_HUMAN	heat shock 70kDa protein 1B	5233	3304	hsa:3304
HSPA1L	P34931	HS71L_HUMAN	heat shock 70kDa protein 1-like	5234	NA	hsa:NA
HSPA2	P54652	HSP72_HUMAN	heat shock 70kDa protein 2	5235	3306	hsa:3306
HSPA8	P11142	HSP7C_HUMAN	heat shock 70kDa protein 8	5241	3312	hsa:3312
ICAM1	P05362	ICAM1_HUMAN	intercellular adhesion molecule 1	5344	3383	hsa:3383
ICAM2	P13598	ICAM2_HUMAN	intercellular adhesion molecule 2	5345	NA	hsa:NA
ID1	P41134	ID1_HUMAN	inhibitor of DNA binding 1, dominant negative helix-loop-helix protein	5360	3397	hsa:3397
ID2	Q02363	ID2_HUMAN	inhibitor of DNA binding 2, dominant negative helix-loop-helix protein	5361	3398	hsa:3398
ID3	Q02535	ID3_HUMAN	inhibitor of DNA binding 3, dominant negative helix-loop-helix protein	5362	3399	hsa:3399
IFI27	P40305	IFI27_HUMAN	interferon, alpha-inducible protein 27	5397	3429	hsa:3429
IFI6	P09912	IFI6_HUMAN	interferon, alpha-inducible protein 6	4054	2537	hsa:2537
IFIT2	P09913	IFIT2_HUMAN	interferon-induced protein with tetratricopeptide repeats 2	5409	3433	hsa:3433
IFITM1	P13164	IFM1_HUMAN	interferon induced transmembrane protein 1 (9-27)	5412	8519	hsa:8519
IFITM2	Q01629	IFM2_HUMAN	interferon induced transmembrane protein 2 (1-8D)	5413	10581	hsa:10581
IFNA13	P01562	IFNA1_HUMAN	interferon, alpha 13	5419	3447	hsa:3447
IFNG	P01579	IFNG_HUMAN	interferon, gamma	5438	3458	hsa:3458
IFNGR1	P15260	INGR1_HUMAN	interferon gamma receptor 1	5439	NA	hsa:NA
IFT57	Q9NWB7	IFT57_HUMAN	intraflagellar transport 57 homolog (Chlamydomonas)	17367	55081	hsa:55081
IGF1	P01343	IGF1A_HUMAN	insulin-like growth factor 1 (somatomedin C)	5464	3479	hsa:3479
IGF2	P01344	IGF2_HUMAN	insulin-like growth factor 2 (somatomedin A)	5466	3481	hsa:3481
IGF2BP3	O00425	IF2B3_HUMAN	insulin-like growth factor 2 mRNA binding protein 3	28868	10643	hsa:10643
IGFBP1	P08833	IBP1_HUMAN	insulin-like growth factor binding protein 1	5469	3484	hsa:3484
IGFBP2	P18065	IBP2_HUMAN	insulin-like growth factor binding protein 2, 36kDa	5471	3485	hsa:3485
IGFBP3	P17936	IBP3_HUMAN	insulin-like growth factor binding protein 3	5472	3486	hsa:3486
IGHA1	P01876	IGHA1_HUMAN	immunoglobulin heavy constant alpha 1	5478	3493	hsa:3493
IGHM	P01871	IGHM_HUMAN	immunoglobulin heavy constant mu	5541	3507	hsa:3507
IGLC3	P01842	LAC_HUMAN	immunoglobulin lambda constant 3 (Kern-Oz+ marker)	5857	3539	hsa:3539
IL10	P22301	IL10_HUMAN	interleukin 10	5962	3586	hsa:3586
IL12A	P29459	IL12A_HUMAN	interleukin 12A (natural killer cell stimulatory factor 1, cytotoxic lymphocyte maturation factor 1, p35)	5969	3592	hsa:3592
IL13	P35225	IL13_HUMAN	interleukin 13	5973	3596	hsa:3596
IL15	P40933	IL15_HUMAN	interleukin 15	5977	3600	hsa:3600
IL1A	P01583	IL1A_HUMAN	interleukin 1, alpha	5991	3552	hsa:3552
IL1B	P01584	IL1B_HUMAN	interleukin 1, beta	5992	3553	hsa:3553
IL1R2	P27930	IL1R2_HUMAN	interleukin 1 receptor, type II	5994	NA	hsa:NA
IL1RN	P18510	IL1RA_HUMAN	interleukin 1 receptor antagonist	6000	3557	hsa:3557
IL2	P60568	IL2_HUMAN	interleukin 2	6001	3558	hsa:3558
IL2RB	P14784	IL2RB_HUMAN	interleukin 2 receptor, beta	6009	NA	hsa:NA
IL2RG	P31785	IL2RG_HUMAN	interleukin 2 receptor, gamma (severe combined immunodeficiency)	6010	NA	hsa:NA
IL32	P24001	IL32_HUMAN	interleukin 32	16830	9235	hsa:9235
IL4	P05112	IL4_HUMAN	interleukin 4	6014	3565	hsa:3565
IL5	P05113	IL5_HUMAN	interleukin 5 (colony-stimulating factor, eosinophil)	6016	3567	hsa:3567
IL6	P05231	IL6_HUMAN	interleukin 6 (interferon, beta 2)	6018	NA	hsa:NA
IL6R	P08887	IL6RA_HUMAN	interleukin 6 receptor	6019	3570	hsa:3570
IL8	P10145	IL8_HUMAN	interleukin 8	6025	NA	hsa:NA
IMPDH1	P20839	IMDH1_HUMAN	IMP (inosine monophosphate) dehydrogenase 1	6052	3614	hsa:3614
IMPDH2	P12268	IMDH2_HUMAN	IMP (inosine monophosphate) dehydrogenase 2	6053	3615	hsa:3615
INPP5D	Q92835	SHIP1_HUMAN	inositol polyphosphate-5-phosphatase, 145kDa	6079	3635	hsa:3635
INS	P01308	INS_HUMAN	insulin	6081	3630	hsa:3630
IRF2	P14316	IRF2_HUMAN	interferon regulatory factor 2	6117	3660	hsa:3660
IRF7	Q92985	IRF7_HUMAN	interferon regulatory factor 7	6122	3665	hsa:3665
IRS2	Q9Y4H2	IRS2_HUMAN	insulin receptor substrate 2	6126	8660	hsa:8660
ISOC1	Q96CN7	ISOC1_HUMAN	isochorismatase domain containing 1	24254	51015	hsa:51015
ISOC2	Q96AB3	ISOC2_HUMAN	isochorismatase domain containing 2	26278	79763	hsa:79763
ITFG1	Q8TB96	TIP_HUMAN	integrin alpha FG-GAP repeat containing 1	30697	81533	hsa:81533
ITGB3	P05106	ITB3_HUMAN	integrin, beta 3 (platelet glycoprotein IIIa, antigen CD61)	6156	3690	hsa:3690
ITGB4	P16144	ITB4_HUMAN	integrin, beta 4	6158	NA	hsa:NA
JAM2	P57087	JAM2_HUMAN	junctional adhesion molecule 2	14686	58494	hsa:58494
Jun	P05412	JUN_HUMAN	Transcription factor AP-1, Activator protein 1
KDM5A	P29375	KDM5A_HUMAN	lysine (K)-specific demethylase 5A	9886	5927	hsa:5927
KDR	P35968	VGFR2_HUMAN	kinase insert domain receptor (a type III receptor tyrosine kinase)	6307	3791	hsa:3791
KIAA0391	O15091	MRRP3_HUMAN	KIAA0391	19958	9692	hsa:9692
KIAA0409	O43159	HUCE1_HUMAN	NA	NA	NA	NA
KIF23	Q02241	KIF23_HUMAN	kinesin family member 23	6392	9493	hsa:9493
KLF4	O43474	KLF4_HUMAN	Kruppel-like factor 4 (gut)	6348	9314	hsa:9314
KLF5	Q13887	KLF5_HUMAN	Krueppel-like factor 5
KLF8	O95600	KLF8_HUMAN	Krueppel-like factor 8
KLHL12	Q53G59	KLH12_HUMAN	kelch-like 12 (Drosophila)	19360	59349	hsa:59349
KLK11	Q9UBX7	KLK11_HUMAN	kallikrein-related peptidase 11	6359	11012	hsa:11012
KLK3	P07288	KLK3_HUMAN	kallikrein-related peptidase 3	6364	354	hsa:354
KPNA2	P52292	IMA2_HUMAN	karyopherin alpha 2 (RAG cohort 1, importin alpha 1)	6395	3838	hsa:3838
KPNB1	Q14974	IMB1_HUMAN	karyopherin (importin) beta 1	6400	3837	hsa:3837
KRT14	P02533	K1C14_HUMAN	keratin 14	6416	3861	hsa:3861
KRT15	P19012	K1C15_HUMAN	keratin 15	6421	3866	hsa:3866
KRT17	Q04695	K1C17_HUMAN	keratin 17	6427	3872	hsa:3872
KRT18	P05783	K1C18_HUMAN	keratin 18	6430	3875	hsa:3875
KRT19	P08727	K1C19_HUMAN	keratin 19	6436	3880	hsa:3880
KRT4	P19013	K2C4_HUMAN	keratin 4	6441	3851	hsa:3851
KRT6B	P04259	K2C6B_HUMAN	keratin 6B	6444	3854	hsa:3854
KRT8	P05787	K2C8_HUMAN	keratin 8	6446	3856	hsa:3856
L1CAM	P32004	L1CAM_HUMAN	L1 cell adhesion molecule	6470	3897	hsa:3897
LAMP2	P13473	LAMP2_HUMAN	lysosomal-associated membrane protein 2	6501	NA	hsa:NA
LAP-2	P42166	LAP2A_HUMAN	Lamina-associated polypeptide 2, Thymopoietin isoform alpha
LCN2	P80188	NGAL_HUMAN	lipocalin 2	6526	3934	hsa:3934
LCP1	P13796	PLSL_HUMAN	lymphocyte cytosolic protein 1 (L-plastin)	6528	NA	hsa:NA
LDHB	P07195	LDHB_HUMAN	lactate dehydrogenase B	6541	3945	hsa:3945
LEP	P41159	LEP_HUMAN	leptin	6553	3952	hsa:3952
LIFR	P42702	LIFR_HUMAN	leukemia inhibitory factor receptor alpha	6597	3977	hsa:3977
LIG3	P49916	DNLI3_HUMAN	ligase III, DNA, ATP-dependent	6600	3980	hsa:3980
LMAN2	Q12907	LMAN2_HUMAN	lectin, mannose-binding 2	16986	10960	hsa:10960
LMNA	P02545	LMNA_HUMAN	Lamin A, Prelamin-A/C, Lamin-A/C
LMNB1	P20700	LMNB1_HUMAN	lamin B1	6637	4001	hsa:4001
LTA	P01374	TNFB_HUMAN	lymphotoxin alpha (TNF superfamily, member 1)	6709	4049	hsa:4049
LUM	P51884	LUM_HUMAN	lumican	6724	4060	hsa:4060
LYZ	P61626	LYSC_HUMAN	lysozyme (renal amyloidosis)	6740	4069	hsa:4069
MAD2L1	Q13257	MD2L1_HUMAN	MAD2 mitotic arrest deficient-like 1 (yeast)	6763	4085	hsa:4085
MADCAM1	Q13477	MADCA_HUMAN	mucosal vascular addressin cell adhesion molecule 1	6765	8174	hsa:8174
MAGEA8	P43361	MAGA8_HUMAN	melanoma antigen family A, 8	6806	4107	hsa:4107
MAGED2	Q9UNF1	MAGD2_HUMAN	melanoma antigen family D, 2	16353	10916	hsa:10916
MAGED4B	Q96JG8	MAGD4_HUMAN	melanoma antigen family D, 4B	22880	NA	hsa:NA
MALL	Q13021	MALL_HUMAN	mal, T-cell differentiation protein-like	6818	7851	hsa:7851
MAMDC2	Q7Z304	MAMC2_HUMAN	MAM domain containing 2	23673	256691	hsa:256691
MAN2C1	Q9NTJ4	MA2C1_HUMAN	mannosidase, alpha, class 2C, member 1	6827	4123	hsa:4123
MAP1LC3B	Q9GZQ8	MLP3B_HUMAN	microtubule-associated protein 1 light chain 3 beta	13352	81631	hsa:81631
MAPK10	P53779	MK10_HUMAN	mitogen-activated protein kinase 10	6872	5602	hsa:5602
MAPK12	P53778	MK12_HUMAN	mitogen-activated protein kinase 12	6874	6300	hsa:6300
MAPK3	P27361	MK03_HUMAN	mitogen-activated protein kinase 3	6877	5595	hsa:5595
MAPK4	P31152	MK04_HUMAN	mitogen-activated protein kinase 4	6878	5596	hsa:5596
MAPK8	P45983	MK08_HUMAN	mitogen-activated protein kinase 8	6881	5599	hsa:5599
MAPK9	P45984	MK09_HUMAN	mitogen-activated protein kinase 9	6886	5601	hsa:5601
MARK4	Q96L34	MARK4_HUMAN	MAP/microtubule affinity-regulating kinase 4	13538	57787	hsa:57787
MCM5	P33992	MCM5_HUMAN	minichromosome maintenance complex component 5	6948	4174	hsa:4174
MED27	Q6P2C8	MED27_HUMAN	mediator complex subunit 27	2377	9442	hsa:9442
MET	P08581	MET_HUMAN	met proto-oncogene (hepatocyte growth factor receptor)	7029	NA	hsa:NA
MGMT	P16455	MGMT_HUMAN	O-6-methylguanine-DNA methyltransferase	7059	4255	hsa:4255
MIF	P14174	MIF_HUMAN	macrophage migration inhibitory factor (glycosylation-inhibiting factor)	7097	4282	hsa:4282
MLH1	P40692	MLH1_HUMAN	mutL homolog 1, colon cancer, nonpolyposis type 2 (E. coli)	7127	4292	hsa:4292
MLH3	Q9UHC1	MLH3_HUMAN	mutL homolog 3 (E. coli)	7128	27030	hsa:27030
MLLT4	P55196	AFAD_HUMAN	myeloid/lymphoid or mixed-lineage leukemia (trithorax homolog, Drosophila); translocated to, 4	7137	4301	hsa:4301
MLPH	Q9BV36	MELPH_HUMAN	melanophilin	29643	79083	hsa:79083
MME	P08473	NEP_HUMAN	membrane metallo-endopeptidase	7154	4311	hsa:4311
MMP1	P03956	MMP1_HUMAN	matrix metallopeptidase 1 (interstitial collagenase)	7155	4312	hsa:4312
MMP10	P09238	MMP10_HUMAN	matrix metallopeptidase 10 (stromelysin 2)	7156	4319	hsa:4319
MMP11	P24347	MMP11_HUMAN	matrix metallopeptidase 11 (stromelysin 3)	7157	4320	hsa:4320
MMP12	P39900	MMP12_HUMAN	matrix metallopeptidase 12 (macrophage elastase)	7158	4321	hsa:4321
MMP13	P45452	MMP13_HUMAN	matrix metallopeptidase 13 (collagenase 3)	7159	4322	hsa:4322
MMP14	P50281	MMP14_HUMAN	matrix metallopeptidase 14 (membrane-inserted)	7160	4323	hsa:4323
MMP2	P08253	MMP2_HUMAN	matrix metallopeptidase 2 (gelatinase A, 72kDa gelatinase, 72kDa type IV collagenase)	7166	NA	hsa:NA
MMP3	P08254	MMP3_HUMAN	matrix metallopeptidase 3 (stromelysin 1, progelatinase)	7173	4314	hsa:4314
MMP7	P09237	MMP7_HUMAN	matrix metallopeptidase 7 (matrilysin, uterine)	7174	4316	hsa:4316
MMP9	P14780	MMP9_HUMAN	matrix metallopeptidase 9 (gelatinase B, 92kDa gelatinase, 92kDa type IV collagenase)	7176	4318	hsa:4318
MOXD1	Q6UVY6	MOXD1_HUMAN	monooxygenase, DBH-like 1	21063	26002	hsa:26002
MPHOSPH10	O00566	MPP10_HUMAN	M-phase phosphoprotein 10 (U3 small nucleolar ribonucleoprotein)	7213	10199	hsa:10199
MPP3	Q13368	MPP3_HUMAN	membrane protein, palmitoylated 3 (MAGUK p55 subfamily member 3)	7221	4356	hsa:4356
MPST	P25325	THTM_HUMAN	mercaptopyruvate sulfurtransferase	7223	4357	hsa:4357
MPZL2	O60487	MPZL2_HUMAN	myelin protein zero-like 2	3496	10205	hsa:10205
MRPL3	P09001	RM03_HUMAN	mitochondrial ribosomal protein L3	10379	11222	hsa:11222
MS4A2	Q01362	FCERB_HUMAN	membrane-spanning 4-domains, subfamily A, member 2 (Fc fragment of IgE, high affinity I, receptor for; beta polypeptide)	7316	2206	hsa:2206
MSR1	P21757	MSRE_HUMAN	macrophage scavenger receptor 1	7376	NA	hsa:NA
MTA1	Q13330	MTA1_HUMAN	metastasis associated 1	7410	9112	hsa:9112
MTA2	O94776	MTA2_HUMAN	metastasis associated 1 family, member 2	7411	9219	hsa:9219
MTHFR	P42898	MTHR_HUMAN	5,10-methylenetetrahydrofolate reductase (NADPH)	7436	4524	hsa:4524
MUC1	P15941	MUC1_HUMAN	mucin 1, cell surface associated	7508	4582	hsa:4582
MUC2	Q02817	MUC2_HUMAN	mucin 2, oligomeric mucus/gel-forming	7512	4583	hsa:4583
MUC3A	Q02505	MUC3A_HUMAN	mucin 3A, cell surface associated	7513	4584	hsa:4584
MUC6	Q6W4X9	MUC6_HUMAN	mucin 6, oligomeric mucus/gel-forming	7517	4588	hsa:4588
MUTED	Q8TDH9	MUTED_HUMAN	muted homolog (mouse)	18561	63915	hsa:63915
MX2	P20592	MX2_HUMAN	myxovirus (influenza virus) resistance 2 (mouse)	7533	4600	hsa:4600
MXD1	Q05195	MAD1_HUMAN	MAX dimerization protein 1	6761	4084	hsa:4084
MXD4	Q14582	MAD4_HUMAN	MAX dimerization protein 4	13906	10608	hsa:10608
MXI1	P50539	MXI1_HUMAN	MAX interactor 1	7534	4601	hsa:4601
MYBL2	P10244	MYBB_HUMAN	v-myb myeloblastosis viral oncogene homolog (avian)-like 2	7548	4605	hsa:4605
MYCL2	P12525	MYCL2_HUMAN	v-myc myelocytomatosis viral oncogene homolog 2 (avian)	7556	4611	hsa:4611
MYCN	P04198	MYCN_HUMAN	v-myc myelocytomatosis viral related oncogene, neuroblastoma derived (avian)	7559	4613	hsa:4613
MYD88	Q99836	MYD88_HUMAN	myeloid differentiation primary response gene (88)	7562	4615	hsa:4615
MYH11	P35749	MYH11_HUMAN	myosin, heavy chain 11, smooth muscle	7569	4629	hsa:4629
N4BP2L1	Q5TBK1	N42L1_HUMAN	NEDD4 binding protein 2-like 1	25037	90634	hsa:90634
N4BP2L2	Q92802	N42L2_HUMAN	NEDD4 binding protein 2-like 2	26916	10443	hsa:10443
NA	O00446	O00446_HUMAN	NA	NA	NA	NA
NA	O14997	O14997_HUMAN	NA	NA	NA	NA
NA	O15227	O15227_HUMAN	NA	NA	NA	NA
NA	Q04842	Q04842_HUMAN	NA	NA	NA	NA
NA	Q07826	Q07826_HUMAN	NA	NA	NA	NA
NA	Q14455	Q14455_HUMAN	NA	NA	NA	NA
NA	Q14868	Q14868_HUMAN	NA	NA	NA	NA
NA	Q16590	Q16590_HUMAN	NA	NA	NA	NA
NA	Q499G7	Q499G7_HUMAN	NA	NA	NA	NA
NA	Q5T4B4	Q5T4B4_HUMAN	NA	NA	NA	NA
NA	Q6ZNL3	Q6ZNL3_HUMAN	NA	NA	NA	NA
NA	Q9H5K9	Q9H5K9_HUMAN	NA	NA	NA	NA
NA	P02863	GDA0_WHEAT	Alpha/beta-gliadin	NA	NA	NA
NAT13	Q9GZZ1	NAT13_HUMAN	N-acetyltransferase 13 (GCN5-related)	29533	80218	hsa:80218
NBR1	Q14596	NBR1_HUMAN	neighbor of BRCA1 gene 1	6746	4077	hsa:4077
NCL	P19338	NUCL_HUMAN	nucleolin	7667	4691	hsa:4691
NCOR2	Q9Y618	NCOR2_HUMAN	nuclear receptor co-repressor 2	7673	9612	hsa:9612
NEK2	P51955	NEK2_HUMAN	NIMA (never in mitosis gene a)-related kinase 2	7745	4751	hsa:4751
NEUROD6	Q96NK8	NDF6_HUMAN	neurogenic differentiation 6	13804	63974	hsa:63974
NFAT3	Q14934	NFAC4_HUMAN	Nuclear factor of activated T-cells, cytoplasmic 4
NF-kB	P19838	NFKB1_HUMAN	Nuclear factor NF-kappa-B p105 subunit
NFKB2	Q00653	NFKB2_HUMAN	nuclear factor of kappa light polypeptide gene enhancer in B-cells 2 (p49/p100)	7795	4791	hsa:4791
NGFRAP1	Q00994	BEX3_HUMAN	nerve growth factor receptor (TNFRSF16) associated protein 1	13388	27018	hsa:27018
NME2	P22392	NDKB_HUMAN	non-metastatic cells 2, protein (NM23B) expressed in	7850	4831	hsa:4831
NOS2	P35228	NOS2_HUMAN	nitric oxide synthase 2, inducible	7873	4843	hsa:4843
NPPB	P16860	ANFB_HUMAN	natriuretic peptide precursor B	7940	4879	hsa:4879
NPY1R	P25929	NPY1R_HUMAN	neuropeptide Y receptor Y1	7956	NA	hsa:NA
NR4A1	P22736	NR4A1_HUMAN	nuclear receptor subfamily 4, group A, member 1	7980	NA	hsa:NA
NUB1	Q9Y5A7	NUB1_HUMAN	negative regulator of ubiquitin-like proteins 1	17623	51667	hsa:51667
NUP88	Q99567	NUP88_HUMAN	nucleoporin 88kDa	8067	4927	hsa:4927
NUPR1	O60356	NUPR1_HUMAN	nuclear protein, transcriptional regulator, 1	29990	26471	hsa:26471
NUSAP1	Q9BXS6	NUSAP_HUMAN	nucleolar and spindle associated protein 1	18538	51203	hsa:51203
OCLN	Q16625	OCLN_HUMAN	occludin	8104	4950	hsa:4950
ODC1	P11926	DCOR_HUMAN	ornithine decarboxylase 1	8109	4953	hsa:4953
OLFM4	Q6UX06	OLFM4_HUMAN	olfactomedin 4	17190	10562	hsa:10562
OVGP1	Q12889	OVGP1_HUMAN	oviductal glycoprotein 1, 120kDa	8524	5016	hsa:5016
PABPC1	P11940	PABP1_HUMAN	poly(A) binding protein, cytoplasmic 1	8554	26986	hsa:26986
PAK1	Q13153	PAK1_HUMAN	p21 protein (Cdc42/Rac)-activated kinase 1	8590	5058	hsa:5058
PAK2	Q13177	PAK2_HUMAN	p21 protein (Cdc42/Rac)-activated kinase 2	8591	5062	hsa:5062
PAK7	Q9P286	PAK7_HUMAN	p21 protein (Cdc42/Rac)-activated kinase 7	15916	57144	hsa:57144
PAPOLA	P51003	PAPOA_HUMAN	poly(A) polymerase alpha	14981	10914	hsa:10914
PAX2	Q02962	PAX2_HUMAN	paired box 2	8616	5076	hsa:5076
PCBD1	P61457	PHS_HUMAN	pterin-4 alpha-carbinolamine dehydratase/dimerization cofactor of hepatocyte nuclear factor 1 alpha	8646	5092	hsa:5092
PCGF2	P35227	PCGF2_HUMAN	polycomb group ring finger 2	12929	7703	hsa:7703
PCNA	P12004	PCNA_HUMAN	proliferating cell nuclear antigen	8729	NA	hsa:NA
PDCD2	Q16342	PDCD2_HUMAN	programmed cell death 2	8762	5134	hsa:5134
PDIA6	Q15084	PDIA6_HUMAN	protein disulfide isomerase family A, member 6	30168	10130	hsa:10130
PELO	Q9BRX2	PELO_HUMAN	pelota homolog (Drosophila)	8829	53918	hsa:53918
PGF	P49763	PLGF_HUMAN	placental growth factor	8893	5228	hsa:5228
PHB	P35232	PHB_HUMAN	prohibitin	8912	5245	hsa:5245
PI3	P19957	ELAF_HUMAN	peptidase inhibitor 3, skin-derived	8947	5266	hsa:5266
PIGC	Q92535	PIGC_HUMAN	phosphatidylinositol glycan anchor biosynthesis, class C	8960	5279	hsa:5279
PIGT	Q969N2	PIGT_HUMAN	phosphatidylinositol glycan anchor biosynthesis, class T	14938	51604	hsa:51604
PIM1	P11309	PIM1_HUMAN	pim-1 oncogene	8986	5292	hsa:5292
PIR	O00625	PIR_HUMAN	pirin (iron-binding nuclear protein)	30048	8544	hsa:8544
PKM2	P14618	KPYM_HUMAN	pyruvate kinase, muscle	9021	NA	hsa:NA
PLAT	P00750	TPA_HUMAN	plasminogen activator, tissue	9051	5327	hsa:5327
PLAU	P00749	UROK_HUMAN	plasminogen activator, urokinase	9052	5328	hsa:5328
PLAUR	Q03405	UPAR_HUMAN	plasminogen activator, urokinase receptor	9053	NA	hsa:NA
PLCG2	P16885	PLCG2_HUMAN	phospholipase C, gamma 2 (phosphatidylinositol-specific)	9066	5336	hsa:5336
PLEC1	Q15149	PLEC1_HUMAN	plectin 1, intermediate filament binding protein 500kDa	9069	5339	hsa:5339
PLK1	P53350	PLK1_HUMAN	polo-like kinase 1 (Drosophila)	9077	5347	hsa:5347
PLK2	Q9NYY3	PLK2_HUMAN	polo-like kinase 2 (Drosophila)	19699	10769	hsa:10769
PMAIP1	Q13794	APR_HUMAN	phorbol-12-myristate-13-acetate-induced protein 1	9108	5366	hsa:5366
POLR2C	P19387	RPB3_HUMAN	polymerase (RNA) II (DNA directed) polypeptide C, 33kDa	9189	5432	hsa:5432
POLR2E	P19388	RPAB1_HUMAN	polymerase (RNA) II (DNA directed) polypeptide E, 25kDa	9192	5434	hsa:5434
POU2F1	P14859	PO2F1_HUMAN	POU class 2 homeobox 1	9212	5451	hsa:5451
POU2F2	P09086	PO2F2_HUMAN	POU class 2 homeobox 2	9213	5452	hsa:5452
POU5F1	Q01860	PO5F1_HUMAN	POU class 5 homeobox 1	9221	5460	hsa:5460
PPM1J	Q5JR12	PPM1J_HUMAN	protein phosphatase 1J (PP2C domain containing)	20785	333926	hsa:333926
PPYR1	P50391	NPY4R_HUMAN	pancreatic polypeptide receptor 1	9329	NA	hsa:NA
PQLC1	Q8N2U9	PQLC1_HUMAN	PQ loop repeat containing 1	26188	80148	hsa:80148
PRDM1	O75626	PRDM1_HUMAN	PR domain containing 1, with ZNF domain	9346	639	hsa:639
PRDX2	P32119	PRDX2_HUMAN	peroxiredoxin 2	9353	7001	hsa:7001
PRIM1	P49642	PRI1_HUMAN	primase, DNA, polypeptide 1 (49kDa)	9369	5557	hsa:5557
PRKCG	P05129	KPCG_HUMAN	protein kinase C, gamma	9402	5582	hsa:5582
PRNP	P04156	PRIO_HUMAN	prion protein	9449	5621	hsa:5621
PSMB4	P28070	PSB4_HUMAN	proteasome (prosome, macropain) subunit, beta type, 4	9541	5692	hsa:5692
PSMF1	Q92530	PSMF1_HUMAN	proteasome (prosome, macropain) inhibitor subunit 1 (PI31)	9571	9491	hsa:9491
PTEN	P60484	PTEN_HUMAN	phosphatase and tensin homolog	9588	5728	hsa:5728
PTGIR	P43119	PI2R_HUMAN	prostaglandin I2 (prostacyclin) receptor (IP)	9602	NA	hsa:NA
PTGS2	P35354	PGH2_HUMAN	prostaglandin-endoperoxide synthase 2 (prostaglandin G/H synthase and cyclooxygenase)	9605	5743	hsa:5743
PTK2	Q05397	FAK1_HUMAN	PTK2 protein tyrosine kinase 2	9611	5747	hsa:5747
PTMS	P20962	PTMS_HUMAN	parathymosin	9629	5763	hsa:5763
PTPRCAP	Q14761	PTCA_HUMAN	protein tyrosine phosphatase, receptor type, C-associated protein	9667	5790	hsa:5790
Pu1	Q13318	Q13318_HUMAN	Pu1
PVRL1	Q15223	PVRL1_HUMAN	poliovirus receptor-related 1 (herpesvirus entry mediator C)	9706	5818	hsa:5818
PYCR1	P32322	P5CR1_HUMAN	pyrroline-5-carboxylate reductase 1	9721	5831	hsa:5831
RAB1A	P62820	RAB1A_HUMAN	RAB1A, member RAS oncogene family	9758	5861	hsa:5861
RAB5B	P61020	RAB5B_HUMAN	RAB5B, member RAS oncogene family	9784	5869	hsa:5869
RAC1	P63000	RAC1_HUMAN	ras-related C3 botulinum toxin substrate 1 (rho family, small GTP binding protein Rac1)	9801	5879	hsa:5879
RAD51C	O43502	RA51C_HUMAN	RAD51 homolog C (S. cerevisiae)	9820	5889	hsa:5889
RAD52	P43351	RAD52_HUMAN	RAD52 homolog (S. cerevisiae)	9824	5893	hsa:5893
RANBP2	P49792	RBP2_HUMAN	RAN binding protein 2	9848	5903	hsa:5903
RARB	P10826	RARB_HUMAN	retinoic acid receptor, beta	9865	5915	hsa:5915
RASSF1	Q9NS23	RASF1_HUMAN	Ras association (RalGDS/AF-6) domain family member 1	9882	11186	hsa:11186
RB1	P06400	RB_HUMAN	retinoblastoma 1	9884	5925	hsa:5925
RBM3	P98179	RBM3_HUMAN	RNA binding motif (RNP1, RRM) protein 3	9900	5935	hsa:5935
RBM42	Q9BTD8	RBM42_HUMAN	RNA binding motif protein 42	28117	79171	hsa:79171
RCC1	P18754	RCC1_HUMAN	regulator of chromosome condensation 1	1913	1104	hsa:1104
RHOA	P61586	RHOA_HUMAN	ras homolog gene family, member A	667	387	hsa:387
RIN1	Q13671	RIN1_HUMAN	Ras and Rab interactor 1	18749	9610	hsa:9610
RP9	Q8TA86	RP9_HUMAN	retinitis pigmentosa 9 (autosomal dominant)	10288	6100	hsa:6100
RPL10	P27635	RL10_HUMAN	ribosomal protein L10	10298	6134	hsa:6134
RPL10A	P62906	RL10A_HUMAN	ribosomal protein L10a	10299	4736	hsa:4736
RPL18	Q07020	RL18_HUMAN	ribosomal protein L18	10310	6141	hsa:6141
RPL18A	Q02543	RL18A_HUMAN	ribosomal protein L18a	10311	6142	hsa:6142
RPL27A	P46776	RL27A_HUMAN	ribosomal protein L27a	10329	6157	hsa:6157
RPL29	P47914	RL29_HUMAN	ribosomal protein L29	10331	6159	hsa:6159
RPL3	P39023	RL3_HUMAN	ribosomal protein L3	10332	6122	hsa:6122
RPL30	P62888	RL30_HUMAN	ribosomal protein L30	10333	6156	hsa:6156
RPL6	Q02878	RL6_HUMAN	ribosomal protein L6	10362	NA	hsa:NA
RPL7	P18124	RL7_HUMAN	ribosomal protein L7	10363	6129	hsa:6129
RPL7A	P62424	RL7A_HUMAN	ribosomal protein L7a	10364	6130	hsa:6130
RPL8	P62917	RL8_HUMAN	ribosomal protein L8	10368	6132	hsa:6132
RPL9P9	P32969	RL9_HUMAN	ribosomal protein L9 pseudogene 9	17251	388147	hsa:388147
RPLP0	P05388	RLA0_HUMAN	ribosomal protein, large, P0	10371	6175	hsa:6175
RPN2	P04844	RPN2_HUMAN	ribophorin II	10382	6185	hsa:6185
RPS15	P62841	RS15_HUMAN	ribosomal protein S15	10388	6209	hsa:6209
RPS19	P39019	RS19_HUMAN	ribosomal protein S19	10402	6223	hsa:6223
RPS2	P15880	RS2_HUMAN	ribosomal protein S2	10404	6187	hsa:6187
RPS3	P23396	RS3_HUMAN	ribosomal protein S3	10420	6188	hsa:6188
RPS5	P46782	RS5_HUMAN	ribosomal protein S5	10426	6193	hsa:6193
RPSA	P08865	RSSA_HUMAN	ribosomal protein SA	6502	3921	hsa:3921
RRAGC	Q9HB90	RRAGC_HUMAN	Ras-related GTP binding C	19902	64121	hsa:64121
RRM2	P31350	RIR2_HUMAN	ribonucleotide reductase M2	10452	6241	hsa:6241
RUNX1T1	Q06455	MTG8_HUMAN	runt-related transcription factor 1; translocated to, 1 (cyclin D-related)	1535	862	hsa:862
RUNX3	Q13761	RUNX3_HUMAN	runt-related transcription factor 3	10473	864	hsa:864
RWDD2A	Q9UIY3	RWD2A_HUMAN	RWD domain containing 2A	21385	112611	hsa:112611
S100A4	P26447	S10A4_HUMAN	S100 calcium binding protein A4	10494	6275	hsa:6275
S100A6	P06703	S10A6_HUMAN	S100 calcium binding protein A6	10496	6277	hsa:6277
S100A7	P31151	S10A7_HUMAN	S100 calcium binding protein A7	10497	6278	hsa:6278
S100A8	P05109	S10A8_HUMAN	S100 calcium binding protein A8	10498	6279	hsa:6279
S100A9	P06702	S10A9_HUMAN	S100 calcium binding protein A9	10499	6280	hsa:6280
S100P	P25815	S100P_HUMAN	S100 calcium binding protein P	10504	6286	hsa:6286
S1PR1	P21453	S1PR1_HUMAN	sphingosine-1-phosphate receptor 1	3165	1901	hsa:1901
SARS	P49591	SYSC_HUMAN	seryl-tRNA synthetase	10537	6301	hsa:6301
SCGB2A1	O75556	SG2A1_HUMAN	secretoglobin, family 2A, member 1	7051	4246	hsa:4246
SDC1	P18827	SDC1_HUMAN	syndecan 1	10658	6382	hsa:6382
SDHB	P21912	DHSB_HUMAN	succinate dehydrogenase complex, subunit B, iron sulfur (Ip)	10681	6390	hsa:6390
SEC13	P55735	SEC13_HUMAN	SEC13 homolog (S. cerevisiae)	10697	6396	hsa:6396
SEC16A	O15027	SC16A_HUMAN	SEC16 homolog A (S. cerevisiae)	29006	9919	hsa:9919
SELE	P16581	LYAM2_HUMAN	selectin E	10718	6401	hsa:6401
SELL	P14151	LYAM1_HUMAN	selectin L	10720	6402	hsa:6402
SEPHS1	P49903	SPS1_HUMAN	selenophosphate synthetase 1	19685	22929	hsa:22929
SERGEF	Q9UGK8	SRGEF_HUMAN	secretion regulating guanine nucleotide exchange factor	17499	26297	hsa:26297
SERPINB5	P36952	SPB5_HUMAN	serpin peptidase inhibitor, clade B (ovalbumin), member 5	8949	5268	hsa:5268
SERPINE1	P05121	PAI1_HUMAN	serpin peptidase inhibitor, clade E (nexin, plasminogen activator inhibitor type 1), member 1	8583	5054	hsa:5054
SERPINE2	P07093	GDN_HUMAN	serpin peptidase inhibitor, clade E (nexin, plasminogen activator inhibitor type 1), member 2	8951	5270	hsa:5270
SF3B3	Q15393	SF3B3_HUMAN	splicing factor 3b, subunit 3, 130kDa	10770	23450	hsa:23450
SF3B4	Q15427	SF3B4_HUMAN	splicing factor 3b, subunit 4, 49kDa	10771	10262	hsa:10262
SFN	P31947	1433S_HUMAN	stratifin	10773	2810	hsa:2810
SFRP1	Q8N474	SFRP1_HUMAN	secreted frizzled-related protein 1	10776	6422	hsa:6422
SFRP2	Q96HF1	SFRP2_HUMAN	secreted frizzled-related protein 2	10777	6423	hsa:6423
SFRS11	Q05519	SFR11_HUMAN	splicing factor, arginine/serine-rich 11	10782	9295	hsa:9295
SFRS18	Q8TF01	SFR18_HUMAN	splicing factor, arginine/serine-rich 18	21222	25957	hsa:25957
SGCA	Q16586	SGCA_HUMAN	sarcoglycan, alpha (50kDa dystrophin-associated glycoprotein)	10805	6442	hsa:6442
SGSM3	Q96HU1	SGSM3_HUMAN	small G protein signaling modulator 3	25228	27352	hsa:27352
SLC16A3	O15427	MOT4_HUMAN	solute carrier family 16, member 3 (monocarboxylic acid transporter 4)	10924	9123	hsa:9123
SLC16A6	O15403	MOT7_HUMAN	solute carrier family 16, member 6 (monocarboxylic acid transporter 7)	10927	9120	hsa:9120
SLC17A1	Q14916	NPT1_HUMAN	solute carrier family 17 (sodium phosphate), member 1	10929	6568	hsa:6568
SLC19A1	P41440	S19A1_HUMAN	solute carrier family 19 (folate transporter), member 1	10937	6573	hsa:6573
SLC29A1	Q99808	S29A1_HUMAN	solute carrier family 29 (nucleoside transporters), member 1	11003	2030	hsa:2030
SLC35A2	P78381	S35A2_HUMAN	solute carrier family 35 (UDP-galactose transporter), member A2	11022	7355	hsa:7355
SLC37A4	O43826	G6PT1_HUMAN	solute carrier family 37 (glucose-6-phosphate transporter), member 4	4061	2542	hsa:2542
SLC7A5	Q01650	LAT1_HUMAN	solute carrier family 7 (cationic amino acid transporter, y+ system), member 5	11063	8140	hsa:8140
SLK	Q9H2G2	SLK_HUMAN	STE20-like kinase (yeast)	11088	9748	hsa:9748
SLMO2	Q9Y3B1	SLMO2_HUMAN	slowmo homolog 2 (Drosophila)	15892	51012	hsa:51012
SMAD2	Q15796	SMAD2_HUMAN	SMAD family member 2	6768	4087	hsa:4087
SMAD3	P84022	SMAD3_HUMAN	SMAD family member 3	6769	4088	hsa:4088
SMAD4	Q13485	SMAD4_HUMAN	SMAD family member 4	6770	4089	hsa:4089
SMARCA4	P51532	SMCA4_HUMAN	SWI/SNF related, matrix associated, actin dependent regulator of chromatin, subfamily a, member 4	11100	6597	hsa:6597
SNX3	O60493	SNX3_HUMAN	sorting nexin 3	11174	NA	hsa:NA
SOCS1	O15524	SOCS1_HUMAN	suppressor of cytokine signaling 1	19383	NA	hsa:NA
SOD1	P00441	SODC_HUMAN	superoxide dismutase 1, soluble	11179	6647	hsa:6647
SORBS3	O60504	VINEX_HUMAN	sorbin and SH3 domain containing 3	30907	10174	hsa:10174
SORL1	Q92673	SORL_HUMAN	sortilin-related receptor, L(DLR class) A repeats-containing	11185	6653	hsa:6653
SOS2	Q07890	SOS2_HUMAN	son of sevenless homolog 2 (Drosophila)	11188	6655	hsa:6655
Sox17	Q9H6I2	SOX17_HUMAN	Transcription factor SOX-17
SOX9	P48436	SOX9_HUMAN	SRY (sex determining region Y)-box 9	11204	6662	hsa:6662
SP1	P08047	SP1_HUMAN	Sp1 transcription factor	11205	NA	hsa:NA
SPARC	P09486	SPRC_HUMAN	secreted protein, acidic, cysteine-rich (osteonectin)	11219	6678	hsa:6678
SPATS2L	Q9NUQ6	SPS2L_HUMAN	spermatogenesis associated, serine-rich 2-like	24574	26010	hsa:26010
SPINT2	O43291	SPIT2_HUMAN	serine peptidase inhibitor, Kunitz type, 2	11247	10653	hsa:10653
SPN	P16150	LEUK_HUMAN	sialophorin	11249	NA	hsa:NA
SPP1	P10451	OSTP_HUMAN	secreted phosphoprotein 1	11255	6696	hsa:6696
SPRR2A	P35326	SPR2A_HUMAN	small proline-rich protein 2A	11261	6700	hsa:6700
SREBF1	P36956	SRBP1_HUMAN	sterol regulatory element binding transcription factor 1	11289	6720	hsa:6720
SSTR4	P31391	SSR4_HUMAN	somatostatin receptor 4	11333	NA	hsa:NA
ST14	Q9Y5Y6	ST14_HUMAN	suppression of tumorigenicity 14 (colon carcinoma)	11344	6768	hsa:6768
ST6GALNAC6	Q969X2	SIA7F_HUMAN	ST6 (alpha-N-acetyl-neuraminyl-2,3-beta-galactosyl-1,3)-N-acetylgalactosaminide alpha-2,6-sialyltransferase 6	23364	30815	hsa:30815
STK19	P49842	STK19_HUMAN	serine/threonine kinase 19	11398	8859	hsa:8859
SYK	P43405	KSYK_HUMAN	spleen tyrosine kinase	11491	6850	hsa:6850
SYMPK	Q92797	SYMPK_HUMAN	symplekin	22935	8189	hsa:8189
SYNGR2	O43760	SNG2_HUMAN	synaptogyrin 2	11499	9144	hsa:9144
SYP	P08247	SYPH_HUMAN	synaptophysin	11506	6855	hsa:6855
TACSTD2	P09758	TACD2_HUMAN	tumor-associated calcium signal transducer 2	11530	4070	hsa:4070
TAF12	Q16514	TAF12_HUMAN	TAF12 RNA polymerase II, TATA box binding protein (TBP)-associated factor, 20kDa	11545	6883	hsa:6883
TAF4	O00268	TAF4_HUMAN	TAF4 RNA polymerase II, TATA box binding protein (TBP)-associated factor, 135kDa	11537	6874	hsa:6874
TAT	P17735	ATTY_HUMAN	tyrosine aminotransferase	11573	6898	hsa:6898
TCEA1	P23193	TCEA1_HUMAN	transcription elongation factor A (SII), 1	11612	6917	hsa:6917
TCF25	Q9BQ70	TCF25_HUMAN	transcription factor 25 (basic helix-loop-helix)	29181	22980	hsa:22980
TEP1	Q99973	TEP1_HUMAN	telomerase-associated protein 1	11726	7011	hsa:7011
TF	P02787	TRFE_HUMAN	transferrin	11740	7018	hsa:7018
TFPI2	P48307	TFPI2_HUMAN	tissue factor pathway inhibitor 2	11761	7980	hsa:7980
TG	P01266	THYG_HUMAN	thyroglobulin	11764	7038	hsa:7038
TGFA	P01135	TGFA_HUMAN	transforming growth factor, alpha	11765	NA	hsa:NA
TGFB1	P01137	TGFB1_HUMAN	transforming growth factor, beta 1	11766	7040	hsa:7040
TGFB2	P61812	TGFB2_HUMAN	transforming growth factor, beta 2	11768	7042	hsa:7042
TGFBI	Q15582	BGH3_HUMAN	transforming growth factor, beta-induced, 68kDa	11771	7045	hsa:7045
TGFBR2	P37173	TGFR2_HUMAN	transforming growth factor, beta receptor II (70/80kDa)	11773	7048	hsa:7048
THBS1	P07996	TSP1_HUMAN	thrombospondin 1	11785	7057	hsa:7057
THBS2	P35442	TSP2_HUMAN	thrombospondin 2	11786	7058	hsa:7058
THBS3	P49746	TSP3_HUMAN	thrombospondin 3	11787	7059	hsa:7059
THOC1	Q96FV9	THOC1_HUMAN	THO complex 1	19070	NA	hsa:NA
TIA1	P31483	TIA1_HUMAN	TIA1 cytotoxic granule-associated RNA binding protein	11802	7072	hsa:7072
TIAL1	Q01085	TIAR_HUMAN	TIA1 cytotoxic granule-associated RNA binding protein-like 1	11804	7073	hsa:7073
TIE1	P35590	TIE1_HUMAN	tyrosine kinase with immunoglobulin-like and EGF-like domains 1	11809	7075	hsa:7075
TIMP1	P01033	TIMP1_HUMAN	TIMP metallopeptidase inhibitor 1	11820	7076	hsa:7076
TIMP2	P16035	TIMP2_HUMAN	TIMP metallopeptidase inhibitor 2	11821	7077	hsa:7077
TIMP3	P35625	TIMP3_HUMAN	TIMP metallopeptidase inhibitor 3	11822	7078	hsa:7078
TJP2	Q9UDY2	ZO2_HUMAN	tight junction protein 2 (zona occludens 2)	11828	9414	hsa:9414
TM4SF4	P48230	T4S4_HUMAN	transmembrane 4 L six family member 4	11856	NA	hsa:NA
TM9SF2	Q99805	TM9S2_HUMAN	transmembrane 9 superfamily member 2	11865	NA	hsa:NA
TMED2	Q15363	TMED2_HUMAN	transmembrane emp24 domain trafficking protein 2	16996	10959	hsa:10959
TMEM54	Q969K7	TMM54_HUMAN	transmembrane protein 54	24143	113452	hsa:113452
TMOD3	Q9NYL9	TMOD3_HUMAN	tropomodulin 3 (ubiquitous)	11873	29766	hsa:29766
TMPRSS4	Q9NRS4	TMPS4_HUMAN	transmembrane protease, serine 4	11878	56649	hsa:56649
TNF	P01375	TNFA_HUMAN	tumor necrosis factor (TNF superfamily, member 2)	11892	7124	hsa:7124
TNFAIP3	P21580	TNAP3_HUMAN	tumor necrosis factor, alpha-induced protein 3	11896	7128	hsa:7128
TNFAIP6	P98066	TSG6_HUMAN	tumor necrosis factor, alpha-induced protein 6	11898	7130	hsa:7130
TNFRSF10A	O00220	TR10A_HUMAN	tumor necrosis factor receptor superfamily, member 10a	11904	8797	hsa:8797
TNFRSF10B	O14763	TR10B_HUMAN	tumor necrosis factor receptor superfamily, member 10b	11905	8795	hsa:8795
TNFRSF10C	O14798	TR10C_HUMAN	tumor necrosis factor receptor superfamily, member 10c, decoy without an intracellular domain	11906	NA	hsa:NA
TNFRSF10D	Q9UBN6	TR10D_HUMAN	tumor necrosis factor receptor superfamily, member 10d, decoy with truncated death domain	11907	NA	hsa:NA
TNFRSF13C	Q96RJ3	TR13C_HUMAN	tumor necrosis factor receptor superfamily, member 13C	17755	NA	hsa:NA
TNFRSF21	O75509	TNR21_HUMAN	tumor necrosis factor receptor superfamily, member 21	13469	27242	hsa:27242
TNFSF10	P50591	TNF10_HUMAN	tumor necrosis factor (ligand) superfamily, member 10	11925	NA	hsa:NA
TNFSF13	O75888	TNF13_HUMAN	tumor necrosis factor (ligand) superfamily, member 13	11928	8741	hsa:8741
TNFSF14	O43557	TNF14_HUMAN	tumor necrosis factor (ligand) superfamily, member 14	11930	NA	hsa:NA
TNPO3	Q9Y5L0	TNPO3_HUMAN	transportin 3	17103	23534	hsa:23534
TOP2A	P11388	TOP2A_HUMAN	topoisomerase (DNA) II alpha 170kDa	11989	7153	hsa:7153
TP53	P04637	P53_HUMAN	tumor protein p53	11998	7157	hsa:7157
TP63	Q9H3D4	P63_HUMAN	tumor protein p63	15979	8626	hsa:8626
TP73	O15350	P73_HUMAN	tumor protein p73	12003	7161	hsa:7161
TPM2	P07951	TPM2_HUMAN	tropomyosin 2 (beta)	12011	7169	hsa:7169
TPMT	P51580	TPMT_HUMAN	thiopurine S-methyltransferase	12014	7172	hsa:7172
TPT1	P13693	TCTP_HUMAN	tumor protein, translationally-controlled 1	12022	NA	hsa:NA
TRAF4	Q9BUZ4	TRAF4_HUMAN	TNF receptor-associated factor 4	12034	9618	hsa:9618
TRIM21	P19474	RO52_HUMAN	tripartite motif-containing 21	11312	6737	hsa:6737
TRIM22	Q8IYM9	TRI22_HUMAN	tripartite motif-containing 22	16379	10346	hsa:10346
TRIP13	Q15645	TRP13_HUMAN	thyroid hormone receptor interactor 13	12307	9319	hsa:9319
TSG101	Q99816	TS101_HUMAN	tumor susceptibility gene 101	15971	7251	hsa:7251
TSPAN1	O60635	TSN1_HUMAN	tetraspanin 1	20657	10103	hsa:10103
TSPAN12	O95859	TSN12_HUMAN	tetraspanin 12	21641	23554	hsa:23554
TSPAN16	Q9UKR8	TSN16_HUMAN	tetraspanin 16	30725	26526	hsa:26526
TSPAN6	O43657	TSN6_HUMAN	tetraspanin 6	11858	NA	hsa:NA
TSPAN8	P19075	TSN8_HUMAN	tetraspanin 8	11855	7103	hsa:7103
TUBB	P07437	TBB5_HUMAN	tubulin, beta	20778	203068	hsa:203068
TXNRD1	Q16881	TRXR1_HUMAN	thioredoxin reductase 1	12437	7296	hsa:7296
TYMS	P04818	TYSY_HUMAN	thymidylate synthetase	12441	7298	hsa:7298
UBC	P62988	UBIQ_HUMAN	ubiquitin C	12468	7316	hsa:7316
UBE2B	P63146	UBE2B_HUMAN	ubiquitin-conjugating enzyme E2B (RAD6 homolog)	12473	7320	hsa:7320
UBXN4	Q92575	UBXN4_HUMAN	UBX domain protein 4	14860	23190	hsa:23190
UNC93B1	Q9H1C4	UN93B_HUMAN	unc-93 homolog B1 (C. elegans)	13481	81622	hsa:81622
UXS1	Q8NBZ7	UXS1_HUMAN	UDP-glucuronate decarboxylase 1	17729	80146	hsa:80146
VCAM1	P19320	VCAM1_HUMAN	vascular cell adhesion molecule 1	12663	7412	hsa:7412
VDR	P11473	VDR_HUMAN	vitamin D (1,25- dihydroxyvitamin D3) receptor	12679	NA	hsa:NA
VEGFA	P15692	VEGFA_HUMAN	vascular endothelial growth factor A	12680	7422	hsa:7422
VEGFB	P49765	VEGFB_HUMAN	vascular endothelial growth factor B	12681	7423	hsa:7423
VEGFC	P49767	VEGFC_HUMAN	vascular endothelial growth factor C	12682	7424	hsa:7424
VIL1	P09327	VILI_HUMAN	villin 1	12690	7429	hsa:7429
VIM	P08670	VIME_HUMAN	vimentin	12692	7431	hsa:7431
VTN	P04004	VTNC_HUMAN	vitronectin	12724	7448	hsa:7448
WDR1	O75083	WDR1_HUMAN	WD repeat domain 1	12754	NA	hsa:NA
WNT2B	Q93097	WNT2B_HUMAN	wingless-type MMTV integration site family, member 2B	12781	7482	hsa:7482
WSB1	Q9Y6I7	WSB1_HUMAN	WD repeat and SOCS box-containing 1	19221	26118	hsa:26118
XPO1	O14980	XPO1_HUMAN	exportin 1 (CRM1 homolog, yeast)	12825	7514	hsa:7514
YB1	Q15905	Q15905_HUMAN	YB-1 protein
YEATS2	Q9ULM3	YETS2_HUMAN	YEATS domain containing 2	25489	55689	hsa:55689
Y-GT	Q9UJ14	GGT7_HUMAN	Gamma-glutamyltransferase 7
ZBTB17	Q13105	ZBT17_HUMAN	zinc finger and BTB domain containing 17	12936	7709	hsa:7709
ZBTB22	O15209	ZBT22_HUMAN	zinc finger and BTB domain containing 22	13085	NA	hsa:NA
ZC3H13	Q5T200	ZC3HD_HUMAN	zinc finger CCCH-type containing 13	20368	23091	hsa:23091
ZDHHC6	Q9H6R6	ZDHC6_HUMAN	zinc finger, DHHC-type containing 6	19160	64429	hsa:64429
ZG16	O60844	ZG16_HUMAN	zymogen granule protein 16 homolog (rat)	30961	123887	hsa:123887
ZKSCAN1	P17029	ZKSC1_HUMAN	zinc finger with KRAB and SCAN domains 1	13101	7586	hsa:7586
ZNF124	Q15973	ZN124_HUMAN	zinc finger protein 124	12907	7678	hsa:7678
ZNF345	Q14585	ZN345_HUMAN	zinc finger protein 345	16367	NA	hsa:NA
ZNF385A	Q96PM9	Z385A_HUMAN	zinc finger protein 385A	17521	25946	hsa:25946
ZNF593	O00488	ZN593_HUMAN	zinc finger protein 593	30943	51042	hsa:51042
ZNF658	Q5TYW1	ZN658_HUMAN	zinc finger protein 658	25226	26149	hsa:26149
