# Supplementary material for: Comparison of the tumor cell secretome and patient sera for an accurate serum-based diagnosis of pancreatic ductal adenocarcinoma
Source: Oncotarget. 2017 Jan 2;8(7):11963–76. doi: 10.18632/oncotarget.14449 (PMC5355318; doi:10.18632/oncotarget.14449)
Supplement: Supplementary file 3 [file oncotarget-08-11963-s003.xlsx]

## Sheet: Suppl-Tab3
Supplementary Tab. 2: The secretome profile of pancreatic cancer cell lines as compared to normal fibroblasts.
Symbol	Entrez Gene Name	Location	Family	Drug(s)	Gene symbol -- human (Hugo / HGNC, Entrez Gene)	p-value	Log-FC	Human	Blood	Bronchoalveolar Lavage Fluid	Cerebral Spinal Fluid	Not detected in biofluid	Plasma/Serum	Saliva	Sputum	Synovium/Synovial Fluid	Tears	Urine	Biomarker Application(s)	Diseases
AKR1C3	aldo-keto reductase family 1, member C3	Cytoplasm	enzyme		AKR1C3	0.0096	-0.832	x										x		Cancer, Cardiovascular Disease, Endocrine System Disorders, Gastrointestinal Disease, Hepatic System Disease, Hereditary Disorder, Metabolic Disease, Organismal Injury and Abnormalities, Renal and Urological Disease, Reproductive System Disease, Respiratory Disease
ALB	albumin	Extracellular Space	transporter		ALB	0.0363	-1.164	x	x	x	x		x	x	x	x	x	x	diagnosis,efficacy,prognosis,safety,unspecified application	Cancer, Cardiovascular Disease, Connective Tissue Disorders, Dermatological Diseases and Conditions, Developmental Disorder, Endocrine System Disorders, Gastrointestinal Disease, Hematological Disease, Hepatic System Disease, Hereditary Disorder, Hypersensitivity Response, Immunological Disease, Infectious Disease, Inflammatory Disease, Inflammatory Response, Metabolic Disease, Neurological Disea…
AOX1	aldehyde oxidase 1	Cytoplasm	enzyme		AOX1	0.0475	-1.073	x	x				x					x		Cancer, Dermatological Diseases and Conditions, Gastrointestinal Disease, Hepatic System Disease, Inflammatory Response, Neurological Disease
APC	adenomatous polyposis coli	Nucleus	enzyme		APC	0.0475	-1.309	x	x				x						diagnosis,disease progression,efficacy,prognosis,safety	Cancer, Connective Tissue Disorders, Dermatological Diseases and Conditions, Endocrine System Disorders, Gastrointestinal Disease, Hematological Disease, Hepatic System Disease, Hereditary Disorder, Immunological Disease, Neurological Disease, Organismal Injury and Abnormalities, Psychological Disorders, Renal and Urological Disease, Reproductive System Disease, Respiratory Disease, Skeletal and …
ARL6IP5	ADP-ribosylation factor-like 6 interacting protein 5	Cytoplasm	other		ARL6IP5	0.0251	-0.686	x				x								Cancer, Connective Tissue Disorders, Developmental Disorder, Hematological Disease, Immunological Disease, Neurological Disease, Organismal Injury and Abnormalities, Psychological Disorders, Skeletal and Muscular Disorders
ARVCF	armadillo repeat gene deleted in velocardiofacial syndrome	Plasma Membrane	other		ARVCF	0.0475	-1.122	x				x								Cancer, Gastrointestinal Disease, Hepatic System Disease
ATP6AP1	ATPase, H+ transporting, lysosomal accessory protein 1	Cytoplasm	transporter		ATP6AP1	0.0399	-0.681	x										x		Cancer, Endocrine System Disorders, Gastrointestinal Disease, Infectious Disease, Organismal Injury and Abnormalities, Renal and Urological Disease
ATP6V1F	ATPase, H+ transporting, lysosomal 14kDa, V1 subunit F	Cytoplasm	enzyme		ATP6V1F	0.0105	1.771	x		x
BCL2A1	BCL2-related protein A1	Cytoplasm	other		BCL2A1	0.0361	-0.946	x	x											Cancer, Dermatological Diseases and Conditions, Gastrointestinal Disease, Hepatic System Disease, Hypersensitivity Response, Infectious Disease, Inflammatory Disease, Inflammatory Response
BGN	biglycan	Extracellular Space	other		BGN	0.0376	-0.934	x										x		Cancer, Cardiovascular Disease, Connective Tissue Disorders, Dermatological Diseases and Conditions, Developmental Disorder, Gastrointestinal Disease, Hereditary Disorder, Immunological Disease, Infectious Disease, Inflammatory Disease, Inflammatory Response, Metabolic Disease, Neurological Disease, Organismal Injury and Abnormalities, Psychological Disorders, Renal and Urological Disease, Reprod…
BRPF3	bromodomain and PHD finger containing, 3	Cytoplasm	other		BRPF3	0.00325	-1.149	x				x								Cancer, Organismal Injury and Abnormalities, Reproductive System Disease
CASP10	caspase 10, apoptosis-related cysteine peptidase	Cytoplasm	peptidase		CASP10	0.0204	1.041	x	x				x					x		Cancer, Cardiovascular Disease, Gastrointestinal Disease, Hematological Disease, Hepatic System Disease, Hereditary Disorder, Immunological Disease, Neurological Disease, Organismal Injury and Abnormalities, Reproductive System Disease, Respiratory Disease
CAV2	caveolin 2	Plasma Membrane	other		CAV2	0.0157	-1.521	x	x											Cancer, Infectious Disease, Organismal Injury and Abnormalities, Reproductive System Disease, Respiratory Disease
CDKN1C	cyclin-dependent kinase inhibitor 1C (p57, Kip2)	Nucleus	other		CDKN1C	0.049	-1.128	x	x										unspecified application	Cancer, Connective Tissue Disorders, Dermatological Diseases and Conditions, Developmental Disorder, Endocrine System Disorders, Gastrointestinal Disease, Hepatic System Disease, Hereditary Disorder, Metabolic Disease, Neurological Disease, Organismal Injury and Abnormalities, Psychological Disorders, Renal and Urological Disease, Reproductive System Disease, Respiratory Disease, Skeletal and Mus…
CEACAM1	carcinoembryonic antigen-related cell adhesion molecule 1 (biliary glycoprotein)	Plasma Membrane	other		CEACAM1	0.00638	-1.164	x	x								x	x	diagnosis,efficacy	Cancer, Connective Tissue Disorders, Endocrine System Disorders, Gastrointestinal Disease, Hematological Disease, Hepatic System Disease, Immunological Disease, Infectious Disease, Inflammatory Disease, Inflammatory Response, Metabolic Disease, Nutritional Disease, Psychological Disorders, Respiratory Disease, Skeletal and Muscular Disorders, Tumor Morphology
CHL1	cell adhesion molecule L1-like	Plasma Membrane	other		CHL1	0.0363	1.651	x	x		x		x					x		Cancer, Gastrointestinal Disease, Metabolic Disease, Neurological Disease, Organismal Injury and Abnormalities, Psychological Disorders, Reproductive System Disease
CNN2	calponin 2	Cytoplasm	other		CNN2	0.033	1.378	x		x										Cancer, Inflammatory Response, Organismal Injury and Abnormalities
CTTN	cortactin	Plasma Membrane	other		CTTN	0.0195	-1.246	x										x	efficacy	Cancer, Gastrointestinal Disease, Hepatic System Disease, Inflammatory Response, Organismal Injury and Abnormalities, Reproductive System Disease, Tumor Morphology
CXCL8	chemokine (C-X-C motif) ligand 8	Extracellular Space	cytokine		IL8	0.0104	-1.403	x	x				x			x			diagnosis,efficacy,prognosis,unspecified application	Cancer, Cardiovascular Disease, Connective Tissue Disorders, Dermatological Diseases and Conditions, Endocrine System Disorders, Gastrointestinal Disease, Hematological Disease, Hepatic System Disease, Hypersensitivity Response, Immunological Disease, Infectious Disease, Inflammatory Disease, Inflammatory Response, Metabolic Disease, Neurological Disease, Nutritional Disease, Ophthalmic Disease, …
DAB2	Dab, mitogen-responsive phosphoprotein, homolog 2 (Drosophila)	Plasma Membrane	other		DAB2	0.0304	-1.614	x	x											Cancer, Cardiovascular Disease, Endocrine System Disorders, Gastrointestinal Disease, Inflammatory Response, Organismal Injury and Abnormalities, Reproductive System Disease
DCN	decorin	Extracellular Space	other		DCN	0	-4.107	x				x								Antimicrobial Response, Auditory Disease, Cancer, Developmental Disorder, Endocrine System Disorders, Gastrointestinal Disease, Hematological Disease, Hereditary Disorder, Immunological Disease, Infectious Disease, Inflammatory Disease, Inflammatory Response, Metabolic Disease, Neurological Disease, Ophthalmic Disease, Organismal Injury and Abnormalities, Psychological Disorders, Renal and Urolog…
DDIT3	DNA-damage-inducible transcript 3	Nucleus	transcription regulator		DDIT3	0.00591	-1.298	x	x											Cancer, Cardiovascular Disease, Connective Tissue Disorders, Dermatological Diseases and Conditions, Developmental Disorder, Endocrine System Disorders, Gastrointestinal Disease, Hepatic System Disease, Hereditary Disorder, Immunological Disease, Infectious Disease, Inflammatory Disease, Inflammatory Response, Metabolic Disease, Neurological Disease, Organismal Injury and Abnormalities, Psycholog…
DDX17	DEAD (Asp-Glu-Ala-Asp) box helicase 17	Nucleus	enzyme		DDX17	0.0364	-0.887	x				x							unspecified application	Cancer, Gastrointestinal Disease, Hepatic System Disease, Infectious Disease, Organismal Injury and Abnormalities, Reproductive System Disease, Respiratory Disease
EEF1B2	eukaryotic translation elongation factor 1 beta 2	Cytoplasm	translation regulator		EEF1B2	0.0475	1.348	x								x				Cancer, Cardiovascular Disease, Organismal Injury and Abnormalities, Renal and Urological Disease, Reproductive System Disease, Respiratory Disease
EIF2AK4	eukaryotic translation initiation factor 2 alpha kinase 4	Cytoplasm	kinase		EIF2AK4	0.0475	-0.832	x	x				x							Cancer, Cardiovascular Disease, Developmental Disorder, Gastrointestinal Disease, Hematological Disease, Hepatic System Disease, Immunological Disease, Infectious Disease, Inflammatory Response, Nutritional Disease, Organismal Injury and Abnormalities, Renal and Urological Disease, Respiratory Disease
EIF3B	eukaryotic translation initiation factor 3, subunit B	Cytoplasm	translation regulator		EIF3B	0.0251	-1.559	x	x								x			Cancer, Endocrine System Disorders, Organismal Injury and Abnormalities, Reproductive System Disease
EIF3I	eukaryotic translation initiation factor 3, subunit I	Cytoplasm	translation regulator		EIF3I	0.0096	0.995	x				x								Cancer, Gastrointestinal Disease, Hepatic System Disease, Infectious Disease, Reproductive System Disease
ENO1	enolase 1, (alpha)	Cytoplasm	enzyme		ENO1	0.0392	2.206	x	x	x	x		x		x	x	x	x	diagnosis	Cancer, Connective Tissue Disorders, Dermatological Diseases and Conditions, Endocrine System Disorders, Gastrointestinal Disease, Hematological Disease, Immunological Disease, Inflammatory Disease, Inflammatory Response, Organismal Injury and Abnormalities, Reproductive System Disease, Respiratory Disease, Skeletal and Muscular Disorders, Tumor Morphology
EPHB3	EPH receptor B3	Plasma Membrane	kinase		EPHB3	0.0195	1.987	x										x		Auditory Disease, Cancer, Connective Tissue Disorders, Developmental Disorder, Endocrine System Disorders, Gastrointestinal Disease, Hematological Disease, Immunological Disease, Organismal Injury and Abnormalities, Renal and Urological Disease, Reproductive System Disease, Skeletal and Muscular Disorders
FABP1	fatty acid binding protein 1, liver	Cytoplasm	transporter		FABP1	0.0195	0.756	x	x	x			x					x	unspecified application	Cancer, Cardiovascular Disease, Endocrine System Disorders, Gastrointestinal Disease, Hepatic System Disease, Infectious Disease, Inflammatory Disease, Inflammatory Response, Metabolic Disease, Nutritional Disease, Organismal Injury and Abnormalities, Renal and Urological Disease
FASTK	Fas-activated serine/threonine kinase	Cytoplasm	kinase		FASTK	0.0319	-1.679	x				x								Dermatological Diseases and Conditions, Immunological Disease, Inflammatory Disease, Inflammatory Response
FCER1A	Fc fragment of IgE, high affinity I, receptor for; alpha polypeptide	Plasma Membrane	transmembrane receptor		FCER1A	0.00325	-2.473	x	x											Cancer, Dermatological Diseases and Conditions, Developmental Disorder, Gastrointestinal Disease, Hematological Disease, Hepatic System Disease, Hypersensitivity Response, Immunological Disease, Infectious Disease, Inflammatory Disease, Inflammatory Response, Neurological Disease, Respiratory Disease
FGF1	fibroblast growth factor 1 (acidic)	Extracellular Space	growth factor	pentosan polysulfate	FGF1	0.0251	-1.321	x	x										prognosis	Cancer, Cardiovascular Disease, Dermatological Diseases and Conditions, Endocrine System Disorders, Gastrointestinal Disease, Hematological Disease, Hepatic System Disease, Immunological Disease, Inflammatory Disease, Inflammatory Response, Metabolic Disease, Neurological Disease, Ophthalmic Disease, Organismal Injury and Abnormalities, Psychological Disorders, Renal and Urological Disease, Repro…
FN1	fibronectin 1	Extracellular Space	enzyme	ocriplasmin	FN1	0.0453	1.108	x	x	x	x		x			x	x	x	diagnosis,efficacy,prognosis,unspecified application	Cancer, Cardiovascular Disease, Connective Tissue Disorders, Dermatological Diseases and Conditions, Developmental Disorder, Endocrine System Disorders, Gastrointestinal Disease, Hematological Disease, Hepatic System Disease, Hereditary Disorder, Hypersensitivity Response, Immunological Disease, Infectious Disease, Inflammatory Disease, Inflammatory Response, Metabolic Disease, Neurological Disea…
FOS	FBJ murine osteosarcoma viral oncogene homolog	Nucleus	transcription regulator		FOS	0.0195	1.052	x	x										diagnosis,efficacy	Cancer, Cardiovascular Disease, Connective Tissue Disorders, Dental Disease, Dermatological Diseases and Conditions, Developmental Disorder, Endocrine System Disorders, Gastrointestinal Disease, Hepatic System Disease, Hereditary Disorder, Hypersensitivity Response, Immunological Disease, Infectious Disease, Inflammatory Disease, Inflammatory Response, Metabolic Disease, Neurological Disease, Nut…
FPR1	formyl peptide receptor 1	Plasma Membrane	G-protein coupled receptor		FPR1	0.0115	-2.218	x	x											Cancer, Cardiovascular Disease, Hematological Disease, Hypersensitivity Response, Immunological Disease, Infectious Disease, Inflammatory Response, Neurological Disease, Respiratory Disease
GAS1	growth arrest-specific 1	Plasma Membrane	other		GAS1	0.0096	0.987	x	x				x					x		Cancer, Connective Tissue Disorders, Dental Disease, Developmental Disorder, Endocrine System Disorders, Gastrointestinal Disease, Hereditary Disorder, Metabolic Disease, Neurological Disease, Ophthalmic Disease, Organismal Injury and Abnormalities, Renal and Urological Disease, Reproductive System Disease, Respiratory Disease, Skeletal and Muscular Disorders
GJA1	gap junction protein, alpha 1, 43kDa	Plasma Membrane	transporter		GJA1	0.0431	-0.875	x	x											Auditory Disease, Cancer, Cardiovascular Disease, Connective Tissue Disorders, Dermatological Diseases and Conditions, Developmental Disorder, Gastrointestinal Disease, Hematological Disease, Hepatic System Disease, Hereditary Disorder, Immunological Disease, Inflammatory Response, Neurological Disease, Organismal Injury and Abnormalities, Psychological Disorders, Renal and Urological Disease, Re…
GPM6B	glycoprotein M6B	Plasma Membrane	other		GPM6B	0.0096	1.704	x				x								Cancer, Dermatological Diseases and Conditions, Neurological Disease, Ophthalmic Disease, Organismal Injury and Abnormalities, Skeletal and Muscular Disorders
GRPR	gastrin-releasing peptide receptor	Plasma Membrane	G-protein coupled receptor		GRPR	0.0157	1.933	x				x							diagnosis,disease progression	Cancer, Metabolic Disease, Neurological Disease, Organismal Injury and Abnormalities, Psychological Disorders, Renal and Urological Disease, Reproductive System Disease, Respiratory Disease
HNRNPC	heterogeneous nuclear ribonucleoprotein C (C1/C2)	Nucleus	other		HNRNPC	0.00854	1.399	x		x								x		Cancer, Connective Tissue Disorders, Gastrointestinal Disease, Infectious Disease, Metabolic Disease, Nutritional Disease, Skeletal and Muscular Disorders
HSP90B1	heat shock protein 90kDa beta (Grp94), member 1	Cytoplasm	other	alvespimycin, retaspimycin, cisplatin	HSP90B1	0.0195	-1.206	x	x				x			x		x		Cancer, Connective Tissue Disorders, Dermatological Diseases and Conditions, Developmental Disorder, Endocrine System Disorders, Gastrointestinal Disease, Hereditary Disorder, Immunological Disease, Infectious Disease, Inflammatory Disease, Inflammatory Response, Neurological Disease, Nutritional Disease, Organismal Injury and Abnormalities, Psychological Disorders, Renal and Urological Disease, …
HSPA1A/HSPA1B	heat shock 70kDa protein 1A	Cytoplasm	enzyme		HSPA1B	0.0493	1.066	x	x	x	x		x				x	x	unspecified application	Cancer, Cardiovascular Disease, Connective Tissue Disorders, Endocrine System Disorders, Gastrointestinal Disease, Hematological Disease, Hereditary Disorder, Immunological Disease, Inflammatory Disease, Inflammatory Response, Metabolic Disease, Neurological Disease, Nutritional Disease, Organismal Injury and Abnormalities, Psychological Disorders, Renal and Urological Disease, Reproductive Syste…
HSPA1L	heat shock 70kDa protein 1-like	Cytoplasm	other		HSPA1L	0.00591	1.596	x	x				x					x	safety	Cancer, Connective Tissue Disorders, Endocrine System Disorders, Gastrointestinal Disease, Hepatic System Disease, Immunological Disease, Inflammatory Disease, Metabolic Disease, Neurological Disease, Organismal Injury and Abnormalities, Reproductive System Disease, Skeletal and Muscular Disorders
ID1	inhibitor of DNA binding 1, dominant negative helix-loop-helix protein	Nucleus	transcription regulator		ID1	0.0104	-1.317	x	x										disease progression	Cancer, Connective Tissue Disorders, Dermatological Diseases and Conditions, Developmental Disorder, Endocrine System Disorders, Gastrointestinal Disease, Hematological Disease, Immunological Disease, Inflammatory Disease, Inflammatory Response, Metabolic Disease, Ophthalmic Disease, Organismal Injury and Abnormalities, Reproductive System Disease, Respiratory Disease, Skeletal and Muscular Disor…
IFIT2	interferon-induced protein with tetratricopeptide repeats 2	Cytoplasm	other		IFIT2	0.0104	-0.906	x	x										diagnosis	Antimicrobial Response, Cancer, Endocrine System Disorders, Gastrointestinal Disease, Hematological Disease, Immunological Disease, Infectious Disease, Inflammatory Response, Metabolic Disease, Neurological Disease, Psychological Disorders, Skeletal and Muscular Disorders
IGFBP2	insulin-like growth factor binding protein 2, 36kDa	Extracellular Space	other		IGFBP2	0.0149	-2.795	x	x	x	x		x		x			x	diagnosis,efficacy,prognosis	Cancer, Cardiovascular Disease, Endocrine System Disorders, Gastrointestinal Disease, Hepatic System Disease, Metabolic Disease, Neurological Disease, Organismal Injury and Abnormalities, Psychological Disorders, Renal and Urological Disease, Reproductive System Disease, Tumor Morphology
IL10	interleukin 10	Extracellular Space	cytokine		IL10	0.00591	1.298	x	x	x			x			x			diagnosis,disease progression,efficacy,prognosis,response to therapy,safety,unspecified application	Antimicrobial Response, Cancer, Cardiovascular Disease, Connective Tissue Disorders, Dermatological Diseases and Conditions, Developmental Disorder, Endocrine System Disorders, Gastrointestinal Disease, Hematological Disease, Hepatic System Disease, Hereditary Disorder, Hypersensitivity Response, Immunological Disease, Infectious Disease, Inflammatory Disease, Inflammatory Response, Metabolic Dis…
IL1A	interleukin 1, alpha	Extracellular Space	cytokine		IL1A	0.0453	0.941	x	x							x		x	efficacy,prognosis,unspecified application	Cancer, Cardiovascular Disease, Connective Tissue Disorders, Dermatological Diseases and Conditions, Developmental Disorder, Endocrine System Disorders, Gastrointestinal Disease, Hematological Disease, Hepatic System Disease, Hereditary Disorder, Hypersensitivity Response, Immunological Disease, Infectious Disease, Inflammatory Disease, Inflammatory Response, Metabolic Disease, Neurological Disea…
IL2	interleukin 2	Extracellular Space	cytokine		IL2	0.0139	-1.741	x	x				x			x			diagnosis,disease progression,efficacy,response to therapy	Antimicrobial Response, Cancer, Cardiovascular Disease, Connective Tissue Disorders, Dermatological Diseases and Conditions, Developmental Disorder, Endocrine System Disorders, Gastrointestinal Disease, Hematological Disease, Hepatic System Disease, Hereditary Disorder, Hypersensitivity Response, Immunological Disease, Infectious Disease, Inflammatory Disease, Inflammatory Response, Metabolic Dis…
IMPDH2	IMP (inosine 5'-monophosphate) dehydrogenase 2	Cytoplasm	enzyme	thioguanine, VX-944, pegintron/ribavirin, interferon alfa-2b/ribavirin, mycophenolate mofetil, mycophenolic acid, ribavirin	IMPDH2	0.0139	1.058	x				x								Cancer, Cardiovascular Disease, Connective Tissue Disorders, Dermatological Diseases and Conditions, Gastrointestinal Disease, Hematological Disease, Hepatic System Disease, Hereditary Disorder, Immunological Disease, Infectious Disease, Inflammatory Disease, Inflammatory Response, Metabolic Disease, Neurological Disease, Organismal Injury and Abnormalities, Renal and Urological Disease, Respirat…
KLF4	Kruppel-like factor 4 (gut)	Nucleus	transcription regulator		KLF4	0.0407	-0.964	x	x											Cancer, Cardiovascular Disease, Dermatological Diseases and Conditions, Developmental Disorder, Endocrine System Disorders, Gastrointestinal Disease, Immunological Disease, Inflammatory Disease, Inflammatory Response, Metabolic Disease, Neurological Disease, Organismal Injury and Abnormalities, Renal and Urological Disease, Reproductive System Disease, Skeletal and Muscular Disorders, Tumor Morph…
KPNA2	karyopherin alpha 2 (RAG cohort 1, importin alpha 1)	Nucleus	transporter		KPNA2	0.0104	1.339	x			x								diagnosis	Cancer, Dermatological Diseases and Conditions, Endocrine System Disorders, Gastrointestinal Disease, Hematological Disease, Immunological Disease, Neurological Disease, Organismal Injury and Abnormalities, Reproductive System Disease
KRT4	keratin 4	Cytoplasm	other		KRT4	0.0251	1.509	x	x				x							Cancer, Dermatological Diseases and Conditions, Endocrine System Disorders, Gastrointestinal Disease, Hereditary Disorder, Organismal Injury and Abnormalities, Renal and Urological Disease
LAMTOR1	late endosomal/lysosomal adaptor, MAPK and MTOR activator 1	Plasma Membrane	other		C11orf59	0.03	-1.319	x				x
LOC100996758/NPY4R	neuropeptide Y receptor Y4	Plasma Membrane	G-protein coupled receptor		PPYR1	0.0139	1.222	x				x
LY6K	lymphocyte antigen 6 complex, locus K	Nucleus	other		LY6K	0.0195	-1.003	x				x
MADCAM1	mucosal vascular addressin cell adhesion molecule 1	Plasma Membrane	other		MADCAM1	0.024	-0.85	x										x		Cancer, Endocrine System Disorders, Hypersensitivity Response, Inflammatory Response, Organismal Injury and Abnormalities, Renal and Urological Disease, Respiratory Disease
MAPK3	mitogen-activated protein kinase 3	Cytoplasm	kinase		MAPK3	0.0355	-1.989	x	x								x	x	efficacy	Cancer, Cardiovascular Disease, Connective Tissue Disorders, Developmental Disorder, Gastrointestinal Disease, Hepatic System Disease, Hypersensitivity Response, Immunological Disease, Inflammatory Disease, Inflammatory Response, Metabolic Disease, Neurological Disease, Nutritional Disease, Organismal Injury and Abnormalities, Psychological Disorders, Reproductive System Disease, Respiratory Dise…
MCM5	minichromosome maintenance complex component 5	Nucleus	enzyme		MCM5	0.0332	0.892	x			x								disease progression	Cancer, Connective Tissue Disorders, Dermatological Diseases and Conditions, Endocrine System Disorders, Gastrointestinal Disease, Inflammatory Disease, Organismal Injury and Abnormalities, Renal and Urological Disease, Reproductive System Disease, Skeletal and Muscular Disorders
MLH1	mutL homolog 1	Nucleus	enzyme		MLH1	0.00325	2.209	x	x										diagnosis,efficacy,prognosis	Cancer, Dermatological Diseases and Conditions, Developmental Disorder, Endocrine System Disorders, Gastrointestinal Disease, Hematological Disease, Hepatic System Disease, Hereditary Disorder, Immunological Disease, Infectious Disease, Neurological Disease, Organismal Injury and Abnormalities, Reproductive System Disease, Respiratory Disease
MME	membrane metallo-endopeptidase	Plasma Membrane	peptidase		MME	0.0493	0.664	x	x									x	diagnosis,efficacy,unspecified application	Cancer, Connective Tissue Disorders, Dermatological Diseases and Conditions, Endocrine System Disorders, Gastrointestinal Disease, Hematological Disease, Hepatic System Disease, Immunological Disease, Inflammatory Disease, Inflammatory Response, Metabolic Disease, Neurological Disease, Organismal Injury and Abnormalities, Psychological Disorders, Renal and Urological Disease, Reproductive System …
MMP2	matrix metallopeptidase 2 (gelatinase A, 72kDa gelatinase, 72kDa type IV collagenase)	Extracellular Space	peptidase	marimastat	MMP2	0.00591	-1.041	x	x	x			x			x		x	diagnosis,disease progression,efficacy,prognosis,response to therapy,unspecified application	Cancer, Cardiovascular Disease, Connective Tissue Disorders, Dermatological Diseases and Conditions, Developmental Disorder, Endocrine System Disorders, Gastrointestinal Disease, Hematological Disease, Hepatic System Disease, Hereditary Disorder, Immunological Disease, Infectious Disease, Inflammatory Disease, Inflammatory Response, Neurological Disease, Ophthalmic Disease, Organismal Injury and …
MTOR	mechanistic target of rapamycin (serine/threonine kinase)	Nucleus	kinase	ridaforolimus, OSI-027, methotrexate/sirolimus/tacrolimus, dactolisib, everolimus/exemestane, lenalidomide/temsirolimus, imatinib/sirolimus, cyclophosphamide/sirolimus, cyclosporine A/sirolimus/tacrolimus, sirolimus, temsirolimus, tacrolimus, everolimus, pimecrolimus	FRAP1	0.0149	-1.276	x	x				x						efficacy	Cancer, Cardiovascular Disease, Connective Tissue Disorders, Dermatological Diseases and Conditions, Developmental Disorder, Endocrine System Disorders, Gastrointestinal Disease, Hematological Disease, Hepatic System Disease, Hereditary Disorder, Immunological Disease, Infectious Disease, Inflammatory Disease, Inflammatory Response, Metabolic Disease, Neurological Disease, Ophthalmic Disease, Org…
MUC3A	mucin 3A, cell surface associated	Other	other		MUC3A	0.0363	1.536	x				x								Cancer, Endocrine System Disorders, Gastrointestinal Disease, Hepatic System Disease
NCL	nucleolin	Nucleus	other		NCL	0.0209	-1.093	x	x				x							Cancer, Gastrointestinal Disease, Hepatic System Disease, Infectious Disease, Inflammatory Response, Organismal Injury and Abnormalities, Reproductive System Disease, Respiratory Disease
NCOR2	nuclear receptor corepressor 2	Nucleus	transcription regulator		NCOR2	0.0438	-0.572	x	x				x							Cancer, Cardiovascular Disease, Developmental Disorder, Endocrine System Disorders, Gastrointestinal Disease, Hepatic System Disease, Immunological Disease, Infectious Disease, Inflammatory Response, Organismal Injury and Abnormalities, Renal and Urological Disease, Reproductive System Disease, Tumor Morphology
NUPR1	nuclear protein, transcriptional regulator, 1	Nucleus	transcription regulator		NUPR1	0.0157	1.588	x				x								Cancer, Developmental Disorder, Endocrine System Disorders, Gastrointestinal Disease, Hepatic System Disease, Inflammatory Response, Neurological Disease, Organismal Injury and Abnormalities, Psychological Disorders, Renal and Urological Disease, Reproductive System Disease
NUSAP1	nucleolar and spindle associated protein 1	Nucleus	other		NUSAP1	0.0363	-0.626	x				x								Cancer, Endocrine System Disorders, Gastrointestinal Disease, Hepatic System Disease, Organismal Injury and Abnormalities, Reproductive System Disease
PAX2	paired box 2	Nucleus	transcription regulator		PAX2	0.0407	1.273	x				x								Cancer, Connective Tissue Disorders, Developmental Disorder, Gastrointestinal Disease, Hereditary Disorder, Neurological Disease, Ophthalmic Disease, Organismal Injury and Abnormalities, Renal and Urological Disease, Reproductive System Disease, Skeletal and Muscular Disorders
PKM	pyruvate kinase, muscle	Cytoplasm	kinase		PKM2	0.0403	0.771	x	x	x	x		x			x	x	x	unspecified application	Cancer, Dermatological Diseases and Conditions, Endocrine System Disorders, Gastrointestinal Disease, Hepatic System Disease, Hereditary Disorder, Immunological Disease, Inflammatory Disease, Neurological Disease, Organismal Injury and Abnormalities, Psychological Disorders, Reproductive System Disease, Respiratory Disease, Skeletal and Muscular Disorders, Tumor Morphology
PMS2P1	postmeiotic segregation increased 2 pseudogene 1	Other	other		PMS2L1	0.0195	1.156	x				x								Infectious Disease, Reproductive System Disease
PNISR	PNN-interacting serine/arginine-rich protein	Nucleus	other		SFRS18	0.0138	1.322	x				x								Cancer, Gastrointestinal Disease, Hepatic System Disease
POU2F1	POU class 2 homeobox 1	Nucleus	transcription regulator		POU2F1	0.0475	-0.622	x	x											Cancer, Endocrine System Disorders, Gastrointestinal Disease, Hematological Disease, Hepatic System Disease, Organismal Injury and Abnormalities, Renal and Urological Disease
PQLC1	PQ loop repeat containing 1	Other	other		PQLC1	0.0148	1.225	x				x
PRDX2	peroxiredoxin 2	Cytoplasm	enzyme		PRDX2	0.0096	-3.939	x	x	x	x		x		x	x		x		Cancer, Cardiovascular Disease, Connective Tissue Disorders, Endocrine System Disorders, Gastrointestinal Disease, Hematological Disease, Hereditary Disorder, Immunological Disease, Infectious Disease, Inflammatory Disease, Inflammatory Response, Metabolic Disease, Neurological Disease, Nutritional Disease, Organismal Injury and Abnormalities, Psychological Disorders, Renal and Urological Disease…
PVRL1	poliovirus receptor-related 1 (herpesvirus entry mediator C)	Plasma Membrane	other		PVRL1	0.0475	-0.844	x										x		Cancer, Connective Tissue Disorders, Dermatological Diseases and Conditions, Developmental Disorder, Hereditary Disorder, Immunological Disease, Infectious Disease, Inflammatory Disease, Neurological Disease, Ophthalmic Disease, Organismal Injury and Abnormalities, Reproductive System Disease, Skeletal and Muscular Disorders
RANBP2	RAN binding protein 2	Nucleus	enzyme		RANBP2	0.0209	-1.391	x	x				x							Cancer, Dermatological Diseases and Conditions, Gastrointestinal Disease, Hepatic System Disease, Hereditary Disorder, Infectious Disease, Neurological Disease, Organismal Injury and Abnormalities, Renal and Urological Disease, Reproductive System Disease
RPL8	ribosomal protein L8	Other	other		RPL8	0.0355	0.988	x				x								Cancer, Organismal Injury and Abnormalities, Renal and Urological Disease
RPN2	ribophorin II	Cytoplasm	enzyme		RPN2	0.0195	-0.948	x				x								Cancer, Gastrointestinal Disease
RPS19	ribosomal protein S19	Cytoplasm	other		RPS19	0.0407	-0.768	x				x								Cancer, Developmental Disorder, Endocrine System Disorders, Gastrointestinal Disease, Hematological Disease, Hereditary Disorder, Immunological Disease, Inflammatory Response, Organismal Injury and Abnormalities, Renal and Urological Disease, Reproductive System Disease
RPS2	ribosomal protein S2	Cytoplasm	other		RPS2	0.0441	0.939	x				x								Cancer, Gastrointestinal Disease, Hematological Disease, Hepatic System Disease, Immunological Disease, Organismal Injury and Abnormalities
RPSA	ribosomal protein SA	Cytoplasm	translation regulator		RPSA	0.0137	1.4	x	x	x										Cardiovascular Disease, Connective Tissue Disorders, Developmental Disorder, Hereditary Disorder, Immunological Disease, Infectious Disease, Inflammatory Disease, Neurological Disease, Organismal Injury and Abnormalities, Psychological Disorders, Skeletal and Muscular Disorders
S100A8	S100 calcium binding protein A8	Cytoplasm	other		S100A8	0.0104	1.964	x	x	x			x	x	x		x	x	diagnosis,efficacy,unspecified application	Antimicrobial Response, Cancer, Cardiovascular Disease, Connective Tissue Disorders, Dermatological Diseases and Conditions, Endocrine System Disorders, Gastrointestinal Disease, Immunological Disease, Infectious Disease, Inflammatory Disease, Inflammatory Response, Ophthalmic Disease, Organismal Injury and Abnormalities, Renal and Urological Disease, Reproductive System Disease, Respiratory Dise…
SARS	seryl-tRNA synthetase	Cytoplasm	enzyme		SARS	0.0407	-0.995	x	x				x							Cancer, Gastrointestinal Disease, Hepatic System Disease
SEC16A	SEC16 homolog A (S. cerevisiae)	Cytoplasm	phosphatase		SEC16A	0.0096	-1.062	x				x								Cancer, Organismal Injury and Abnormalities, Reproductive System Disease
SELE	selectin E	Plasma Membrane	transmembrane receptor		SELE	0.0319	-0.794	x	x				x						diagnosis,disease progression,efficacy,unspecified application	Cancer, Cardiovascular Disease, Connective Tissue Disorders, Dermatological Diseases and Conditions, Endocrine System Disorders, Gastrointestinal Disease, Hematological Disease, Hepatic System Disease, Hereditary Disorder, Hypersensitivity Response, Immunological Disease, Infectious Disease, Inflammatory Disease, Inflammatory Response, Metabolic Disease, Neurological Disease, Nutritional Disease,…
SELL	selectin L	Plasma Membrane	transmembrane receptor		SELL	0.0475	-0.805	x	x	x			x						efficacy	Antimicrobial Response, Cancer, Cardiovascular Disease, Connective Tissue Disorders, Dermatological Diseases and Conditions, Developmental Disorder, Endocrine System Disorders, Gastrointestinal Disease, Hematological Disease, Hepatic System Disease, Hereditary Disorder, Hypersensitivity Response, Immunological Disease, Infectious Disease, Inflammatory Disease, Inflammatory Response, Metabolic Dis…
SERPINB5	serpin peptidase inhibitor, clade B (ovalbumin), member 5	Extracellular Space	other		SERPINB5	0.0096	-1.683	x									x	x	disease progression,efficacy	Cancer, Cardiovascular Disease, Connective Tissue Disorders, Dermatological Diseases and Conditions, Hematological Disease, Immunological Disease, Inflammatory Disease, Inflammatory Response, Organismal Injury and Abnormalities, Renal and Urological Disease, Reproductive System Disease, Respiratory Disease, Skeletal and Muscular Disorders, Tumor Morphology
SLC16A6	solute carrier family 16, member 6	Plasma Membrane	transporter		SLC16A6	0.0242	1.568	x	x				x							Cancer, Cardiovascular Disease, Dermatological Diseases and Conditions, Gastrointestinal Disease, Hepatic System Disease, Neurological Disease
SLC19A1	solute carrier family 19 (folate transporter), member 1	Plasma Membrane	transporter		SLC19A1	0.00854	-1.194	x	x				x						efficacy	Cancer, Cardiovascular Disease, Developmental Disorder, Endocrine System Disorders, Gastrointestinal Disease, Hematological Disease, Immunological Disease, Organismal Injury and Abnormalities
SPINT2	serine peptidase inhibitor, Kunitz type, 2	Extracellular Space	other		SPINT2	0.00768	-1.25	x			x							x	diagnosis	Cancer, Developmental Disorder, Endocrine System Disorders, Gastrointestinal Disease, Hereditary Disorder, Organismal Injury and Abnormalities, Reproductive System Disease
SPP1	secreted phosphoprotein 1	Extracellular Space	cytokine		SPP1	0.0137	0.978	x	x		x		x			x		x	diagnosis,efficacy,unspecified application	Cancer, Cardiovascular Disease, Connective Tissue Disorders, Dermatological Diseases and Conditions, Developmental Disorder, Endocrine System Disorders, Gastrointestinal Disease, Hematological Disease, Hepatic System Disease, Hereditary Disorder, Immunological Disease, Infectious Disease, Inflammatory Disease, Inflammatory Response, Metabolic Disease, Neurological Disease, Nutritional Disease, Op…
SSTR4	somatostatin receptor 4	Plasma Membrane	G-protein coupled receptor	octreotide	SSTR4	0.0215	-0.888	x	x											Cancer, Developmental Disorder, Endocrine System Disorders, Gastrointestinal Disease, Hematological Disease, Hepatic System Disease, Hereditary Disorder, Immunological Disease, Metabolic Disease, Nutritional Disease, Organismal Injury and Abnormalities, Psychological Disorders, Renal and Urological Disease, Reproductive System Disease
TCEA1	transcription elongation factor A (SII), 1	Nucleus	transcription regulator		TCEA1	0.00591	-0.95	x				x								Cancer, Cardiovascular Disease, Developmental Disorder, Gastrointestinal Disease, Hematological Disease, Hepatic System Disease, Neurological Disease, Organismal Injury and Abnormalities
TGFB1	transforming growth factor, beta 1	Extracellular Space	growth factor		TGFB1	0.0407	-1.44	x	x				x	x		x			diagnosis,efficacy,prognosis,safety,unspecified application	Cancer, Cardiovascular Disease, Connective Tissue Disorders, Dermatological Diseases and Conditions, Developmental Disorder, Endocrine System Disorders, Gastrointestinal Disease, Hematological Disease, Hepatic System Disease, Hereditary Disorder, Hypersensitivity Response, Immunological Disease, Infectious Disease, Inflammatory Disease, Inflammatory Response, Metabolic Disease, Neurological Disea…
TGFBR2	transforming growth factor, beta receptor II (70/80kDa)	Plasma Membrane	kinase		TGFBR2	0.0475	-0.704	x	x											Cancer, Cardiovascular Disease, Connective Tissue Disorders, Dermatological Diseases and Conditions, Developmental Disorder, Endocrine System Disorders, Gastrointestinal Disease, Hematological Disease, Hepatic System Disease, Hereditary Disorder, Hypersensitivity Response, Immunological Disease, Infectious Disease, Inflammatory Disease, Inflammatory Response, Metabolic Disease, Neurological Disea…
TIA1	TIA1 cytotoxic granule-associated RNA binding protein	Nucleus	other		TIA1	0.00727	-1.17	x				x								Cancer, Connective Tissue Disorders, Developmental Disorder, Gastrointestinal Disease, Hepatic System Disease, Hereditary Disorder, Inflammatory Disease, Inflammatory Response, Skeletal and Muscular Disorders
TIE1	tyrosine kinase with immunoglobulin-like and EGF-like domains 1	Plasma Membrane	kinase		TIE1	0.0403	-0.828	x				x								Cancer, Connective Tissue Disorders, Dermatological Diseases and Conditions, Endocrine System Disorders, Gastrointestinal Disease, Hepatic System Disease, Immunological Disease, Inflammatory Disease, Inflammatory Response, Organismal Injury and Abnormalities, Reproductive System Disease, Respiratory Disease, Skeletal and Muscular Disorders
TJP2	tight junction protein 2	Plasma Membrane	kinase		TJP2	0.0251	-0.772	x	x				x							Cancer, Gastrointestinal Disease, Hepatic System Disease, Hereditary Disorder
TMED2	transmembrane emp24 domain trafficking protein 2	Cytoplasm	transporter		TMED2	0.017	0.876	x	x				x							Infectious Disease, Reproductive System Disease
TNFSF14	tumor necrosis factor (ligand) superfamily, member 14	Extracellular Space	cytokine		TNFSF14	0.0176	-2.161	x	x											Cancer, Gastrointestinal Disease, Hepatic System Disease, Immunological Disease, Infectious Disease, Inflammatory Disease, Inflammatory Response, Neurological Disease, Organismal Injury and Abnormalities, Renal and Urological Disease, Tumor Morphology
TNPO3	transportin 3	Cytoplasm	other		TNPO3	0.033	-0.788	x				x								Cancer, Connective Tissue Disorders, Developmental Disorder, Gastrointestinal Disease, Hereditary Disorder, Immunological Disease, Infectious Disease, Inflammatory Disease, Organismal Injury and Abnormalities, Renal and Urological Disease, Reproductive System Disease, Skeletal and Muscular Disorders
TOP2A	topoisomerase (DNA) II alpha 170kDa	Nucleus	enzyme	novobiocin, etoposide, teniposide, CPI-0004Na, becatecarin, elsamitrucin, AQ4N, elomotecan, tafluposide, fleroxacin, cyclophosphamide/epirubicin/5-fluorouracil, cytarabine/daunorubicin, hydrocortisone/mitoxantrone, mitoxantrone/prednisone, cladribine/cytarabine/daunorubicin, cytarabine/daunorubicin/tretinoin, cytarabine/idarubicin, idarubicin/mitoxantrone/tretinoin, arsenic trioxide/daunorubicin/…	TOP2A	0.0384	-1.405	x	x										diagnosis,efficacy,prognosis,response to therapy	Auditory Disease, Cancer, Cardiovascular Disease, Connective Tissue Disorders, Dermatological Diseases and Conditions, Endocrine System Disorders, Gastrointestinal Disease, Hematological Disease, Hepatic System Disease, Hereditary Disorder, Immunological Disease, Infectious Disease, Inflammatory Disease, Inflammatory Response, Neurological Disease, Nutritional Disease, Ophthalmic Disease, Organis…
TPT1	tumor protein, translationally-controlled 1	Cytoplasm	other		TPT1	0.0429	-0.94	x	x	x						x				Cancer, Developmental Disorder, Endocrine System Disorders, Hypersensitivity Response, Infectious Disease, Inflammatory Response, Metabolic Disease, Neurological Disease, Psychological Disorders, Reproductive System Disease, Respiratory Disease, Skeletal and Muscular Disorders
TRAPPC11	trafficking protein particle complex 11	Other	other		C4orf41	0.0157	1.368	x				x								Cancer, Gastrointestinal Disease
UBC	ubiquitin C	Cytoplasm	enzyme		UBC	0.0096	1.334	x				x								Cancer, Endocrine System Disorders, Neurological Disease
VCAM1	vascular cell adhesion molecule 1	Plasma Membrane	transmembrane receptor		VCAM1	0.00485	-3.349	x	x				x					x	diagnosis,disease progression,efficacy,prognosis,unspecified application	Cancer, Cardiovascular Disease, Connective Tissue Disorders, Dermatological Diseases and Conditions, Endocrine System Disorders, Gastrointestinal Disease, Hepatic System Disease, Hypersensitivity Response, Immunological Disease, Inflammatory Disease, Inflammatory Response, Metabolic Disease, Neurological Disease, Ophthalmic Disease, Organismal Injury and Abnormalities, Renal and Urological Diseas…
VIL1	villin 1	Cytoplasm	other		VIL1	0.0329	-1.161	x				x								Cancer, Endocrine System Disorders, Gastrointestinal Disease, Organismal Injury and Abnormalities
YEATS2	YEATS domain containing 2	Nucleus	transcription regulator		YEATS2	0.0475	-0.674	x				x								Cancer, Gastrointestinal Disease, Hepatic System Disease, Organismal Injury and Abnormalities, Reproductive System Disease, Respiratory Disease
ZBTB17	zinc finger and BTB domain containing 17	Nucleus	transcription regulator		ZBTB17	0.0472	2.721	x				x								Cancer, Developmental Disorder, Gastrointestinal Disease, Hepatic System Disease, Neurological Disease, Organismal Injury and Abnormalities, Renal and Urological Disease, Reproductive System Disease
ZNF593	zinc finger protein 593	Nucleus	transcription regulator		ZNF593	0.00591	-1.468	x				x
