# Supplementary material for: Comparison of the tumor cell secretome and patient sera for an accurate serum-based diagnosis of pancreatic ductal adenocarcinoma
Source: Oncotarget. 2017 Jan 2;8(7):11963–76. doi: 10.18632/oncotarget.14449 (PMC5355318; doi:10.18632/oncotarget.14449)
Supplement: Supplementary file 4 [file oncotarget-08-11963-s004.xlsx]

## Sheet: Sheet0
Supplementary Tab. 3: Ingenuity-based functional annotation of the secretome profile of pancreatic cancer cell lines.
Categories	Diseases or Functions Annotation	p-Value	Predicted Activation State	Activation z-score	# Molecules	Molecules
Cellular Growth and Proliferation	proliferation of cells	1.75E-20		-0.286	73	AKR1C3,ALB,APC,ARL6IP5,BCL2A1,BGN,CAV2,CDKN1C,CEACAM1,CHL1,CNN2,CTTN,CXCL8,DAB2,DCN,DDIT3,DDX17,EEF1B2,EIF2AK4,EIF3B,EIF3I,ENO1,EPHB3,FABP1,FCER1A,FGF1,FN1,FOS,GAS1,GJA1,GRPR,HNRNPC,HSP90B1,HSPA1A/HSPA1B,ID1,IGFBP2,IL10,IL1A,IL2,IMPDH2,KLF4,KPNA2,KRT4,MAPK3,MCM5,MLH1,MMP2,MTOR,NCL,NCOR2,NUPR1,PAX2,PKM,PRDX2,RPS19,RPSA,S100A8,SELE,SELL,SERPINB5,SLC19A1,SPINT2,SPP1,SSTR4,TGFB1,TGFBR2,TJP2,TNFSF14,T…
Cell Death and Survival	cell death	1.01E-22		-0.851	73	ALB,APC,ARL6IP5,ATP6AP1,BCL2A1,BGN,CASP10,CDKN1C,CEACAM1,CHL1,CNN2,CTTN,CXCL8,DAB2,DCN,DDIT3,DDX17,EIF2AK4,EIF3B,EIF3I,ENO1,FABP1,FASTK,FCER1A,FGF1,FN1,FOS,GAS1,GJA1,GPM6B,HNRNPC,HSP90B1,HSPA1A/HSPA1B,ID1,IGFBP2,IL10,IL1A,IL2,IMPDH2,KLF4,KPNA2,MAPK3,MLH1,MME,MMP2,MTOR,NCL,NCOR2,NUPR1,NUSAP1,PAX2,PKM,PRDX2,RANBP2,RPS19,RPSA,S100A8,SELE,SELL,SERPINB5,SPINT2,SPP1,TGFB1,TGFBR2,TIA1,TJP2,TNFSF14,TOP2A…
Cell Death and Survival	apoptosis	1.88E-22		-0.833	65	ALB,APC,ARL6IP5,BCL2A1,BGN,CASP10,CDKN1C,CEACAM1,CHL1,CNN2,CTTN,CXCL8,DAB2,DCN,DDIT3,DDX17,EIF2AK4,EIF3B,EIF3I,ENO1,FABP1,FASTK,FCER1A,FGF1,FN1,FOS,GAS1,GJA1,GPM6B,HNRNPC,HSP90B1,HSPA1A/HSPA1B,ID1,IL10,IL1A,IL2,KLF4,KPNA2,MAPK3,MLH1,MME,MMP2,MTOR,NCL,NCOR2,NUPR1,NUSAP1,PAX2,PKM,PRDX2,RPS19,S100A8,SELL,SERPINB5,SPINT2,SPP1,TGFB1,TGFBR2,TIA1,TJP2,TNFSF14,TOP2A,TPT1,VIL1,ZBTB17
Cell Death and Survival	necrosis	2.27E-20		-0.768	62	ALB,APC,BCL2A1,BGN,CASP10,CDKN1C,CEACAM1,CHL1,CNN2,CTTN,CXCL8,DAB2,DCN,DDIT3,DDX17,EIF2AK4,EIF3B,EIF3I,ENO1,FABP1,FCER1A,FGF1,FN1,FOS,GAS1,GJA1,HNRNPC,HSP90B1,HSPA1A/HSPA1B,ID1,IGFBP2,IL10,IL1A,IL2,KLF4,KPNA2,MAPK3,MLH1,MME,MMP2,MTOR,NCL,NCOR2,NUPR1,PAX2,PKM,PRDX2,RANBP2,RPS19,RPSA,S100A8,SELE,SELL,SERPINB5,SPP1,TGFB1,TGFBR2,TJP2,TNFSF14,TOP2A,TPT1,VCAM1
Organismal Survival	organismal death	1.49E-15	Increased	2.174	54	AKR1C3,APC,ATP6AP1,BCL2A1,BGN,CTTN,CXCL8,DAB2,DCN,DDX17,EIF2AK4,EPHB3,FN1,FOS,GAS1,GJA1,GPM6B,HNRNPC,HSP90B1,ID1,IL10,IL2,IMPDH2,KLF4,LAMTOR1,MAPK3,MLH1,MME,MMP2,MTOR,NCOR2,NUSAP1,PAX2,POU2F1,PVRL1,RPS19,RPSA,S100A8,SELE,SERPINB5,SLC19A1,SPINT2,SPP1,TCEA1,TGFB1,TGFBR2,TIA1,TIE1,TJP2,TOP2A,TPT1,UBC,VCAM1,ZBTB17
Cellular Movement	cell movement	9.88E-17		-1.412	51	ALB,APC,BGN,CEACAM1,CHL1,CNN2,CTTN,CXCL8,DAB2,DCN,EPHB3,FCER1A,FGF1,FN1,FOS,FPR1,GJA1,HSP90B1,HSPA1A/HSPA1B,ID1,IFIT2,IGFBP2,IL10,IL1A,IL2,KLF4,KPNA2,MADCAM1,MAPK3,MME,MMP2,MTOR,NCL,PAX2,PKM,PRDX2,RPS19,RPSA,S100A8,SARS,SELE,SELL,SERPINB5,SPP1,TGFB1,TGFBR2,TIE1,TNFSF14,TPT1,VCAM1,VIL1
Cellular Movement	migration of cells	6.26E-18		-1.468	50	ALB,APC,BGN,CEACAM1,CHL1,CNN2,CTTN,CXCL8,DAB2,DCN,EPHB3,FCER1A,FGF1,FN1,FOS,FPR1,GJA1,HSP90B1,HSPA1A/HSPA1B,ID1,IFIT2,IGFBP2,IL10,IL1A,IL2,KLF4,KPNA2,MADCAM1,MAPK3,MME,MMP2,MTOR,NCL,PKM,PRDX2,RPS19,RPSA,S100A8,SARS,SELE,SELL,SERPINB5,SPP1,TGFB1,TGFBR2,TIE1,TNFSF14,TPT1,VCAM1,VIL1
Cellular Development	differentiation of cells	1.27E-13		-1.464	47	AKR1C3,ALB,APC,BCL2A1,BGN,CEACAM1,CHL1,CNN2,CXCL8,DAB2,DCN,DDIT3,EIF2AK4,ENO1,EPHB3,FGF1,FN1,FOS,GAS1,GJA1,HNRNPC,HSP90B1,HSPA1A/HSPA1B,ID1,IL10,IL1A,IL2,KLF4,KRT4,MAPK3,MME,MMP2,MTOR,NCOR2,PAX2,PKM,PRDX2,RPS19,S100A8,SARS,SELE,SPP1,TCEA1,TGFB1,TGFBR2,TNFSF14,ZBTB17
Cell Death and Survival	cell death of tumor cell lines	1.35E-17		-0.854	45	ALB,APC,BCL2A1,CASP10,CDKN1C,CEACAM1,CNN2,CTTN,CXCL8,DAB2,DDIT3,ENO1,FABP1,FCER1A,FN1,FOS,GAS1,GJA1,HNRNPC,HSPA1A/HSPA1B,ID1,IGFBP2,IL10,IL1A,IL2,KLF4,KPNA2,MAPK3,MLH1,MME,MTOR,NCL,NUPR1,PAX2,PKM,PRDX2,RPS19,S100A8,SERPINB5,SPP1,TGFB1,TGFBR2,TNFSF14,TOP2A,TPT1
Cancer	head and neck neoplasia	4.20E-10		0.942	44	AKR1C3,AOX1,APC,ATP6AP1,BGN,CASP10,CTTN,CXCL8,DCN,EIF3B,EPHB3,FGF1,FN1,FOS,GJA1,HSP90B1,HSPA1A/HSPA1B,ID1,IFIT2,IGFBP2,IL10,IL1A,IL2,KPNA2,KRT4,MADCAM1,MLH1,MMP2,MUC3A,NUSAP1,PKM,POU2F1,PRDX2,S100A8,SELE,SLC19A1,SPP1,SSTR4,TGFB1,TGFBR2,TIE1,TOP2A,UBC,VCAM1
Cell Morphology	morphology of cells	2.44E-12		-0.478	44	APC,ATP6AP1,ATP6V1F,BGN,CAV2,CDKN1C,CHL1,CNN2,CTTN,CXCL8,DCN,EPHB3,FGF1,FN1,FOS,GAS1,GJA1,GPM6B,HSP90B1,HSPA1A/HSPA1B,ID1,IGFBP2,IL10,IL1A,IL2,IMPDH2,KLF4,LAMTOR1,MTOR,NUSAP1,PAX2,PRDX2,PVRL1,RPSA,SELE,SERPINB5,SPP1,TCEA1,TGFB1,TGFBR2,TIE1,TJP2,TNFSF14,VCAM1
Cell Death and Survival	apoptosis of tumor cell lines	3.46E-19		-1.278	42	ALB,APC,BCL2A1,CASP10,CDKN1C,CEACAM1,CNN2,CTTN,CXCL8,DAB2,DDIT3,ENO1,FABP1,FCER1A,FN1,FOS,GAS1,GJA1,HNRNPC,HSPA1A/HSPA1B,ID1,IL10,IL1A,IL2,KLF4,KPNA2,MAPK3,MLH1,MME,MTOR,NCL,NUPR1,PAX2,RPS19,S100A8,SERPINB5,SPP1,TGFB1,TGFBR2,TNFSF14,TOP2A,TPT1
Cell Death and Survival	cell survival	1.13E-16		-1.471	42	ALB,APC,BCL2A1,CDKN1C,CEACAM1,CXCL8,DAB2,DDIT3,EIF2AK4,EPHB3,FCER1A,FGF1,FN1,FOS,GJA1,HSP90B1,HSPA1A/HSPA1B,IGFBP2,IL10,IL1A,IL2,KLF4,MAPK3,MLH1,MTOR,NUPR1,PKM,POU2F1,PRDX2,RPSA,S100A8,SELE,SELL,SERPINB5,SLC19A1,SPP1,TGFB1,TGFBR2,TIE1,TOP2A,TPT1,VCAM1
Cellular Development, Cellular Growth and Proliferation	proliferation of tumor cell lines	5.68E-15		0.840	41	AKR1C3,APC,CDKN1C,CEACAM1,CNN2,CTTN,CXCL8,DAB2,DCN,DDX17,EEF1B2,FABP1,FGF1,FN1,FOS,GJA1,ID1,IGFBP2,IL10,IL1A,IL2,KLF4,KPNA2,MAPK3,MLH1,MMP2,MTOR,NCL,NCOR2,PAX2,PKM,PRDX2,SELE,SERPINB5,SLC19A1,SPP1,TGFB1,TGFBR2,TNFSF14,TPT1,VCAM1
Gene Expression	expression of RNA	1.55E-10		0.330	41	APC,CDKN1C,CNN2,DAB2,DDIT3,DDX17,EEF1B2,EIF2AK4,EIF3B,EIF3I,ENO1,FGF1,FN1,FOS,GJA1,HNRNPC,ID1,IL10,IL1A,IL2,KLF4,KPNA2,MAPK3,MLH1,MME,MTOR,NCOR2,PAX2,POU2F1,SARS,SPP1,TCEA1,TGFB1,TGFBR2,TIA1,TNFSF14,TOP2A,VCAM1,YEATS2,ZBTB17,ZNF593
Tissue Morphology	quantity of cells	9.95E-13		-1.114	41	BCL2A1,BGN,CAV2,CNN2,CXCL8,DCN,ENO1,FABP1,FASTK,FCER1A,FGF1,FN1,FOS,FPR1,GJA1,HSP90B1,ID1,IGFBP2,IL10,IL1A,IL2,IMPDH2,KLF4,MAPK3,MLH1,MME,MMP2,POU2F1,PRDX2,RPS19,S100A8,SELE,SELL,SLC19A1,SPP1,TGFB1,TGFBR2,TIA1,TPT1,VCAM1,ZBTB17
Cell Death and Survival	cell viability	1.52E-15		-1.162	39	ALB,APC,BCL2A1,CDKN1C,CEACAM1,CXCL8,DAB2,DDIT3,EIF2AK4,EPHB3,FCER1A,FGF1,FN1,FOS,GJA1,HSP90B1,HSPA1A/HSPA1B,IGFBP2,IL10,IL1A,IL2,KLF4,MAPK3,MLH1,MTOR,NUPR1,POU2F1,PRDX2,RPSA,S100A8,SELE,SELL,SERPINB5,SLC19A1,SPP1,TGFB1,TGFBR2,TIE1,VCAM1
Cancer	breast or ovarian cancer	3.67E-11			39	APC,CASP10,CXCL8,DAB2,DCN,DDX17,EIF3B,ENO1,FGF1,FN1,FOS,GAS1,GJA1,HSP90B1,IGFBP2,IL10,IL1A,KLF4,KPNA2,MLH1,MMP2,MTOR,NCL,NCOR2,PKM,PVRL1,RPS19,S100A8,SELE,SELL,SERPINB5,SPINT2,SPP1,SSTR4,TGFB1,TGFBR2,TOP2A,VCAM1,YEATS2
Infectious Disease	Viral Infection	3.32E-11		0.607	38	ALB,ATP6AP1,BGN,CAV2,CEACAM1,CXCL8,DDIT3,DDX17,EIF2AK4,EIF3I,FABP1,FN1,FPR1,HNRNPC,HSP90B1,IFIT2,IL10,IL1A,IL2,IMPDH2,MLH1,MTOR,NCL,NCOR2,PMS2P1,PRDX2,PVRL1,RANBP2,RPSA,S100A8,SPP1,TGFB1,TGFBR2,TMED2,TNFSF14,TNPO3,TOP2A,TPT1
Cancer, Organismal Injury and Abnormalities, Reproductive System Disease	mammary tumor	3.96E-09	Increased	2.555	34	APC,CASP10,CTTN,CXCL8,DCN,DDX17,EIF3B,ENO1,FGF1,FN1,FOS,GAS1,GJA1,HSP90B1,ID1,IGFBP2,IL1A,KLF4,KPNA2,MMP2,MTOR,NCL,NCOR2,PKM,PVRL1,RPS19,S100A8,SELL,SERPINB5,SPP1,TGFB1,TGFBR2,TOP2A,YEATS2
Gene Expression	transcription of RNA	1.50E-07		-0.097	33	APC,CDKN1C,DAB2,DDIT3,DDX17,ENO1,FGF1,FN1,FOS,GJA1,HNRNPC,ID1,IL10,IL1A,IL2,KLF4,KPNA2,MAPK3,MLH1,MME,MTOR,NCOR2,PAX2,POU2F1,SPP1,TCEA1,TGFB1,TGFBR2,TNFSF14,TOP2A,YEATS2,ZBTB17,ZNF593
Cellular Function and Maintenance	cellular homeostasis	7.90E-10		-1.335	33	ALB,APC,BCL2A1,CEACAM1,CTTN,CXCL8,DDIT3,EIF2AK4,FABP1,FCER1A,FGF1,FN1,FOS,FPR1,GJA1,HSP90B1,ID1,IL10,IL1A,IL2,KLF4,MAPK3,MTOR,NCOR2,NUPR1,PRDX2,S100A8,SPP1,TGFB1,TGFBR2,TJP2,TNFSF14,ZBTB17
Cell Cycle	cell cycle progression	6.77E-14	Decreased	-2.225	33	APC,BCL2A1,CDKN1C,CEACAM1,CXCL8,DDIT3,DDX17,FABP1,FGF1,FOS,GAS1,GJA1,HSPA1A/HSPA1B,ID1,IGFBP2,IL10,IL1A,IL2,KLF4,MAPK3,MLH1,MTOR,NCOR2,NUPR1,NUSAP1,SERPINB5,SLC19A1,SPP1,TGFB1,TGFBR2,TOP2A,UBC,ZBTB17
Connective Tissue Disorders, Inflammatory Disease, Skeletal and Muscular Disorders	Rheumatic Disease	1.89E-12		1.472	32	ALB,BGN,CEACAM1,CXCL8,DDIT3,ENO1,FN1,FOS,HSP90B1,HSPA1A/HSPA1B,HSPA1L,IL10,IL1A,IL2,MAPK3,MCM5,MME,MMP2,MTOR,PRDX2,PVRL1,RPSA,S100A8,SELE,SERPINB5,SPP1,TGFB1,TGFBR2,TIA1,TIE1,TNPO3,VCAM1
Cancer, Organismal Injury and Abnormalities, Reproductive System Disease	breast cancer	1.05E-08			32	APC,CASP10,CXCL8,DCN,DDX17,EIF3B,ENO1,FGF1,FN1,FOS,GAS1,GJA1,HSP90B1,IGFBP2,IL1A,KLF4,KPNA2,MMP2,MTOR,NCL,NCOR2,PKM,PVRL1,RPS19,S100A8,SELL,SERPINB5,SPP1,TGFB1,TGFBR2,TOP2A,YEATS2
Cancer, Endocrine System Disorders	endocrine gland tumor	8.32E-08			32	APC,ATP6AP1,DCN,EIF3B,EPHB3,FN1,FOS,HSP90B1,HSPA1A/HSPA1B,ID1,IL2,KRT4,MADCAM1,MLH1,MME,MMP2,MTOR,MUC3A,NCOR2,NUSAP1,POU2F1,PRDX2,S100A8,SLC19A1,SPP1,SSTR4,TGFB1,TGFBR2,TIE1,TOP2A,UBC,VCAM1
Cancer, Respiratory Disease	respiratory system tumor	1.17E-11		1.564	31	AKR1C3,APC,CASP10,CDKN1C,CEACAM1,CXCL8,DDIT3,DDX17,EEF1B2,ENO1,FN1,GAS1,GRPR,HSP90B1,ID1,IL2,IMPDH2,MADCAM1,MLH1,MMP2,MTOR,NCL,PKM,PRDX2,SPP1,TGFB1,TGFBR2,TOP2A,TPT1,VCAM1,YEATS2
Cancer	advanced malignant tumor	6.68E-15		0.421	31	AKR1C3,APC,CASP10,CEACAM1,CTTN,CXCL8,DAB2,FGF1,FN1,FOS,GJA1,HSP90B1,ID1,IGFBP2,IL1A,IL2,MME,MMP2,MTOR,PRDX2,SELE,SELL,SERPINB5,SPP1,SSTR4,TCEA1,TGFB1,TGFBR2,TOP2A,TPT1,VCAM1
Cardiovascular System Development and Function	development of cardiovascular system	7.49E-12		-0.094	31	APC,CAV2,CEACAM1,CXCL8,DAB2,DCN,EPHB3,FGF1,FN1,GAS1,GJA1,HSP90B1,ID1,IL10,IL1A,IL2,MMP2,MTOR,NCOR2,S100A8,SARS,SELE,SELL,SERPINB5,SLC19A1,SPP1,TGFB1,TGFBR2,TIE1,TPT1,VCAM1
Hematological System Development and Function, Tissue Morphology	quantity of blood cells	5.76E-12		-0.772	31	BCL2A1,CNN2,CXCL8,DCN,FABP1,FASTK,FCER1A,FOS,FPR1,GJA1,HSP90B1,ID1,IL10,IL1A,IL2,IMPDH2,KLF4,MAPK3,POU2F1,PRDX2,RPS19,S100A8,SELE,SELL,SLC19A1,SPP1,TGFB1,TGFBR2,TIA1,VCAM1,ZBTB17
Connective Tissue Disorders, Inflammatory Disease, Skeletal and Muscular Disorders	arthritis	3.38E-12		1.472	30	ALB,BGN,CXCL8,DDIT3,ENO1,FN1,FOS,HSP90B1,HSPA1A/HSPA1B,HSPA1L,IL10,IL1A,IL2,MAPK3,MCM5,MME,MMP2,MTOR,PRDX2,PVRL1,RPSA,S100A8,SELE,SERPINB5,SPP1,TGFB1,TGFBR2,TIA1,TIE1,VCAM1
Cancer	metastasis	2.92E-15		0.421	30	AKR1C3,APC,CASP10,CEACAM1,CTTN,CXCL8,FGF1,FN1,FOS,GJA1,HSP90B1,ID1,IGFBP2,IL1A,IL2,MME,MMP2,MTOR,PRDX2,SELE,SELL,SERPINB5,SPP1,SSTR4,TCEA1,TGFB1,TGFBR2,TOP2A,TPT1,VCAM1
Organismal Development	abnormal morphology of body cavity	5.26E-11		0.000	30	APC,CAV2,DAB2,DCN,FN1,FOS,GJA1,HSP90B1,ID1,IGFBP2,IL10,IL2,KRT4,MLH1,MMP2,NCOR2,NUPR1,PAX2,PRDX2,RPSA,SELE,SELL,SLC19A1,SPP1,TGFB1,TGFBR2,TIE1,TNFSF14,VCAM1,ZBTB17
Cellular Development, Cellular Growth and Proliferation	proliferation of blood cells	7.09E-14		-0.349	30	ALB,APC,BCL2A1,CDKN1C,CEACAM1,CXCL8,DCN,FN1,FOS,HSP90B1,HSPA1A/HSPA1B,IGFBP2,IL10,IL1A,IL2,IMPDH2,KLF4,MAPK3,MTOR,NCOR2,PRDX2,RPS19,SELE,SELL,SPP1,TGFB1,TGFBR2,TNFSF14,TPT1,VCAM1
Embryonic Development, Organismal Development	development of body trunk	1.49E-11		-0.905	30	ALB,APC,CAV2,EPHB3,FGF1,FN1,FOS,GAS1,GJA1,ID1,IGFBP2,IL10,IL1A,IL2,MAPK3,MLH1,MMP2,MTOR,NCOR2,PAX2,PKM,PRDX2,SELE,SELL,SLC19A1,TGFB1,TGFBR2,TIE1,UBC,VCAM1
Cell-To-Cell Signaling and Interaction	activation of cells	4.31E-12		-1.245	30	ALB,BCL2A1,CEACAM1,CXCL8,DDIT3,FCER1A,FGF1,FN1,FOS,FPR1,GJA1,HSP90B1,ID1,IL10,IL1A,IL2,IMPDH2,KLF4,MMP2,NCOR2,PKM,S100A8,SELE,SELL,SPP1,TGFB1,TGFBR2,TNFSF14,TPT1,VCAM1
Cancer, Respiratory Disease	lung tumor	1.23E-10		1.564	29	APC,CASP10,CDKN1C,CEACAM1,DDIT3,DDX17,EEF1B2,ENO1,FN1,GAS1,GRPR,HSP90B1,ID1,IL2,IMPDH2,MADCAM1,MLH1,MMP2,MTOR,NCL,PKM,PRDX2,SPP1,TGFB1,TGFBR2,TOP2A,TPT1,VCAM1,YEATS2
Inflammatory Response	inflammation of organ	1.50E-09		0.518	29	ALB,BGN,CEACAM1,CXCL8,DCN,DDIT3,ENO1,FABP1,FCER1A,HSP90B1,IL10,IL1A,IL2,IMPDH2,KLF4,MAPK3,MME,MMP2,MTOR,S100A8,SELE,SELL,SERPINB5,SPP1,TGFB1,TGFBR2,TNFSF14,TOP2A,VCAM1
Immunological Disease	systemic autoimmune syndrome	1.74E-10		-0.644	29	ALB,BGN,CASP10,CEACAM1,CXCL8,ENO1,FOS,HSP90B1,HSPA1A/HSPA1B,HSPA1L,IFIT2,IL10,IL2,MAPK3,MME,MMP2,MTOR,PRDX2,PVRL1,RPSA,S100A8,SELE,SELL,SERPINB5,SPP1,TGFB1,TGFBR2,TNPO3,VCAM1
Cellular Movement	cell movement of tumor cell lines	1.33E-13		-0.812	29	APC,CTTN,CXCL8,DAB2,DCN,FGF1,FN1,FOS,FPR1,GJA1,ID1,IFIT2,IGFBP2,IL1A,KLF4,KPNA2,MME,MMP2,MTOR,NCL,PAX2,PRDX2,S100A8,SELE,SELL,SERPINB5,SPP1,TGFB1,VCAM1
Cellular Assembly and Organization, Cellular Function and Maintenance	organization of cytoplasm	4.73E-08		-1.527	29	APC,CAV2,CHL1,CNN2,CTTN,CXCL8,EIF2AK4,EPHB3,FCER1A,FGF1,FN1,FOS,GJA1,IL10,IL2,LAMTOR1,MAPK3,MTOR,NUSAP1,PAX2,PKM,PVRL1,RANBP2,SEC16A,SERPINB5,SPP1,TGFB1,TMED2,VIL1
Cellular Movement	migration of blood cells	2.15E-12	Decreased	-2.631	29	ALB,BGN,CEACAM1,CNN2,CTTN,CXCL8,DCN,FCER1A,FGF1,FN1,FOS,FPR1,GJA1,HSPA1A/HSPA1B,IL10,IL1A,IL2,MADCAM1,MMP2,RPS19,S100A8,SELE,SELL,SPP1,TGFB1,TGFBR2,TNFSF14,TPT1,VCAM1
Metabolic Disease	glucose metabolism disorder	4.63E-08		1.037	28	AKR1C3,ALB,CEACAM1,CXCL8,DDIT3,FGF1,FN1,FOS,GAS1,HSPA1A/HSPA1B,HSPA1L,ID1,IFIT2,IGFBP2,IL10,IL1A,IL2,KLF4,MME,MTOR,SELE,SELL,SPP1,SSTR4,TGFB1,TGFBR2,TPT1,VCAM1
Cancer	growth of tumor	2.12E-13		0.794	28	APC,CEACAM1,CTTN,CXCL8,DCN,DDIT3,FGF1,FN1,FOS,GJA1,HSPA1A/HSPA1B,ID1,IGFBP2,IL10,IL1A,IL2,MME,MMP2,MTOR,PKM,SELE,SELL,SERPINB5,SPP1,TGFB1,TGFBR2,TPT1,ZBTB17
Cardiovascular System Development and Function, Organismal Development	development of blood vessel	9.48E-12		-0.016	28	APC,CAV2,CEACAM1,CXCL8,DAB2,DCN,EPHB3,FGF1,FN1,GJA1,HSP90B1,ID1,IL10,IL1A,IL2,MMP2,MTOR,S100A8,SARS,SELE,SELL,SERPINB5,SPP1,TGFB1,TGFBR2,TIE1,TPT1,VCAM1
Hematological System Development and Function, Tissue Morphology	quantity of leukocytes	3.70E-11		-0.358	28	BCL2A1,CNN2,CXCL8,DCN,FABP1,FASTK,FCER1A,FOS,FPR1,GJA1,HSP90B1,ID1,IL10,IL1A,IL2,IMPDH2,KLF4,MAPK3,S100A8,SELE,SELL,SLC19A1,SPP1,TGFB1,TGFBR2,TIA1,VCAM1,ZBTB17
Inflammatory Disease	chronic inflammatory disorder	1.14E-10		-0.907	28	ALB,BGN,CXCL8,ENO1,FGF1,FOS,HSP90B1,HSPA1A/HSPA1B,HSPA1L,IL10,IL1A,IL2,IMPDH2,MAPK3,MME,MMP2,MTOR,PKM,PRDX2,PVRL1,RPSA,S100A8,SELE,SERPINB5,SPP1,TGFB1,TOP2A,VCAM1
Cellular Movement, Immune Cell Trafficking	leukocyte migration	1.24E-11	Decreased	-2.515	28	ALB,BGN,CEACAM1,CNN2,CTTN,CXCL8,DCN,FCER1A,FGF1,FN1,FOS,FPR1,HSPA1A/HSPA1B,IL10,IL1A,IL2,MADCAM1,MMP2,RPS19,S100A8,SELE,SELL,SPP1,TGFB1,TGFBR2,TNFSF14,TPT1,VCAM1
Cancer, Organismal Injury and Abnormalities, Renal and Urological Disease	urological cancer	1.19E-05			28	AKR1C3,APC,ATP6AP1,EEF1B2,EIF2AK4,FN1,FOS,GRPR,HSP90B1,HSPA1A/HSPA1B,IL10,IL2,KRT4,MADCAM1,MCM5,MME,MMP2,MTOR,NCOR2,PRDX2,RANBP2,RPL8,S100A8,SERPINB5,SPP1,SSTR4,TOP2A,ZBTB17
Cancer	malignant neoplasm of thorax	1.60E-09		1.842	27	APC,CASP10,CDKN1C,DCN,DDIT3,DDX17,EEF1B2,ENO1,FN1,GAS1,HSP90B1,ID1,IL2,IMPDH2,MADCAM1,MLH1,MMP2,NCL,PKM,PRDX2,SPP1,SSTR4,TGFBR2,TOP2A,TPT1,VCAM1,YEATS2
Gene Expression	expression of DNA	3.08E-06		0.240	27	CDKN1C,CNN2,DAB2,DDIT3,DDX17,ENO1,FGF1,FOS,GJA1,ID1,IL10,IL1A,IL2,KLF4,KPNA2,MAPK3,MTOR,NCOR2,PAX2,POU2F1,TCEA1,TGFB1,TNFSF14,TOP2A,YEATS2,ZBTB17,ZNF593
Inflammatory Response	inflammation of body region	2.10E-10		0.228	27	ALB,CEACAM1,CXCL8,DCN,DDIT3,ENO1,FABP1,FCER1A,HSP90B1,IL10,IL1A,IL2,IMPDH2,KLF4,MAPK3,MME,MMP2,MTOR,S100A8,SELE,SELL,SPP1,TGFB1,TGFBR2,TNFSF14,TOP2A,VCAM1
Cell Death and Survival	necrosis of epithelial tissue	2.96E-15		-0.467	27	APC,BCL2A1,CASP10,CEACAM1,CXCL8,DAB2,DCN,DDIT3,DDX17,FGF1,FOS,ID1,IL10,IL2,MAPK3,MMP2,MTOR,NCL,PAX2,PRDX2,S100A8,SERPINB5,SPP1,TGFB1,TGFBR2,TJP2,TNFSF14
Cancer	head and neck cancer	9.38E-12		0.526	26	AKR1C3,APC,BGN,CASP10,CTTN,CXCL8,DCN,FGF1,FN1,HSP90B1,ID1,IFIT2,IGFBP2,IL10,IL1A,IL2,MLH1,MMP2,PKM,S100A8,SPP1,SSTR4,TGFB1,TGFBR2,TOP2A,VCAM1
Tissue Development	growth of epithelial tissue	2.62E-13		0.375	26	APC,BCL2A1,CAV2,CDKN1C,CEACAM1,CXCL8,DAB2,FGF1,FN1,FOS,GAS1,GJA1,ID1,IL10,IL1A,KLF4,KRT4,MTOR,PAX2,S100A8,SERPINB5,SPINT2,SPP1,TGFB1,TGFBR2,ZBTB17
Cardiovascular Disease	vascular disease	2.31E-09		0.117	26	ALB,CXCL8,DAB2,EEF1B2,EIF2AK4,FN1,FOS,FPR1,GJA1,HSPA1A/HSPA1B,IL10,IL1A,IL2,IMPDH2,KLF4,MMP2,MTOR,PRDX2,S100A8,SELE,SELL,SLC16A6,SPP1,TGFB1,TGFBR2,VCAM1
Cardiovascular System Development and Function, Organismal Development	vasculogenesis	4.20E-11		0.037	26	APC,CAV2,CEACAM1,CXCL8,DAB2,DCN,EPHB3,FGF1,FN1,GJA1,HSP90B1,ID1,IL10,IL1A,IL2,MMP2,MTOR,S100A8,SARS,SELE,SERPINB5,SPP1,TGFB1,TGFBR2,TIE1,VCAM1
Cellular Development, Cellular Growth and Proliferation, Hematological System Development and Function	proliferation of immune cells	2.49E-11		-0.538	26	ALB,BCL2A1,CEACAM1,CXCL8,DCN,FN1,FOS,HSP90B1,HSPA1A/HSPA1B,IGFBP2,IL10,IL1A,IL2,IMPDH2,KLF4,MAPK3,MTOR,NCOR2,PRDX2,SELL,SPP1,TGFB1,TGFBR2,TNFSF14,TPT1,VCAM1
Cancer, Respiratory Disease	lung cancer	1.86E-08		1.683	25	APC,CASP10,CDKN1C,DDIT3,DDX17,EEF1B2,ENO1,FN1,GAS1,HSP90B1,ID1,IL2,IMPDH2,MADCAM1,MLH1,MMP2,NCL,PKM,PRDX2,SPP1,TGFBR2,TOP2A,TPT1,VCAM1,YEATS2
Endocrine System Disorders, Gastrointestinal Disease, Metabolic Disease	diabetes mellitus	7.01E-08		0.501	25	AKR1C3,ALB,CXCL8,FGF1,FN1,FOS,GAS1,HSPA1A/HSPA1B,HSPA1L,ID1,IFIT2,IGFBP2,IL10,IL1A,IL2,KLF4,MME,MTOR,SELE,SELL,SPP1,SSTR4,TGFB1,TGFBR2,VCAM1
Cardiovascular System Development and Function	angiogenesis	7.81E-11		0.065	25	APC,CXCL8,DCN,EPHB3,FGF1,FN1,FOS,HSP90B1,ID1,IL10,IL1A,IL2,MMP2,MTOR,NCL,RPSA,SARS,SELE,SELL,SERPINB5,SPP1,TGFB1,TGFBR2,TIE1,VCAM1
Cancer	benign neoplasia	9.05E-12		-0.159	25	ALB,APC,CEACAM1,DCN,DDX17,EPHB3,FOS,GPM6B,ID1,IL1A,MAPK3,MLH1,MMP2,MTOR,NUSAP1,PRDX2,RPS19,S100A8,SPP1,SSTR4,TGFB1,TGFBR2,TNPO3,TOP2A,VCAM1
Protein Synthesis	metabolism of protein	2.28E-09		-0.504	25	APC,CASP10,DDIT3,EEF1B2,EIF2AK4,EIF3B,EIF3I,FN1,FOS,GJA1,HSP90B1,HSPA1A/HSPA1B,IGFBP2,IL2,MAPK3,MME,MMP2,MTOR,NCL,POU2F1,SARS,SPP1,TGFB1,TIA1,UBC
Behavior	behavior	1.86E-08		-1.176	25	APC,ARL6IP5,CHL1,EIF2AK4,EPHB3,FABP1,FOS,GJA1,GPM6B,GRPR,HSPA1A/HSPA1B,IL10,IL1A,IL2,KLF4,LOC100996758/NPY4R,MAPK3,MME,MTOR,PKM,PVRL1,SELE,TGFB1,TGFBR2,VCAM1
Cellular Assembly and Organization, Cellular Function and Maintenance	organization of cytoskeleton	1.75E-06		-1.371	25	APC,CHL1,CNN2,CTTN,CXCL8,EIF2AK4,EPHB3,FCER1A,FGF1,FN1,FOS,GJA1,IL10,IL2,MAPK3,MTOR,NUSAP1,PAX2,PKM,PVRL1,RANBP2,SERPINB5,SPP1,TGFB1,VIL1
Cellular Movement, Hematological System Development and Function, Immune Cell Trafficking	cell movement of leukocytes	1.04E-10	Decreased	-2.535	25	ALB,BGN,CEACAM1,CNN2,CTTN,CXCL8,DCN,FCER1A,FN1,FOS,FPR1,IL10,IL1A,IL2,MADCAM1,MMP2,RPS19,S100A8,SELE,SELL,SPP1,TGFB1,TGFBR2,TNFSF14,VCAM1
Cell Death and Survival	cell death of connective tissue cells	1.90E-12		0.449	24	BCL2A1,BGN,CXCL8,DCN,DDIT3,EIF2AK4,EIF3B,EIF3I,ENO1,FABP1,FN1,ID1,IL10,IL1A,MAPK3,MLH1,MTOR,NUPR1,RANBP2,S100A8,SPP1,TGFB1,TNFSF14,TOP2A
Cellular Movement	invasion of cells	1.94E-09		0.359	24	APC,CEACAM1,CTTN,CXCL8,DAB2,DCN,FN1,FOS,GJA1,HSP90B1,ID1,IFIT2,IGFBP2,KLF4,MMP2,MTOR,PAX2,PKM,RPSA,S100A8,SERPINB5,SPP1,TGFB1,TGFBR2
Cell Death and Survival	cell death of epithelial cells	2.64E-14		-0.196	24	APC,BCL2A1,CASP10,CEACAM1,CXCL8,DAB2,DCN,DDIT3,DDX17,FGF1,FOS,ID1,IL10,IL2,MMP2,MTOR,NCL,PAX2,SERPINB5,SPP1,TGFB1,TGFBR2,TJP2,TNFSF14
Cellular Development, Tissue Development	differentiation of connective tissue	1.43E-11		-0.868	24	APC,BGN,CXCL8,DDIT3,FGF1,FN1,FOS,GJA1,HNRNPC,HSPA1A/HSPA1B,ID1,IL10,IL1A,IL2,KLF4,MAPK3,NCOR2,RPS19,S100A8,SPP1,TCEA1,TGFB1,TGFBR2,TNFSF14
Inflammatory Response	inflammatory response	2.48E-10		-1.200	24	AOX1,BCL2A1,CXCL8,DDIT3,FGF1,FN1,FOS,FPR1,GJA1,IL10,IL1A,IL2,KLF4,MMP2,NCL,NUPR1,RPS19,S100A8,SELE,SELL,SPP1,TGFB1,TNFSF14,VCAM1
Cell-To-Cell Signaling and Interaction, Hematological System Development and Function, Immune Cell Trafficking, Inflammatory Response	activation of leukocytes	5.90E-11		-1.261	24	CEACAM1,CXCL8,DDIT3,FGF1,FN1,FOS,FPR1,GJA1,HSP90B1,IL10,IL1A,IL2,IMPDH2,KLF4,NCOR2,S100A8,SELE,SELL,SPP1,TGFB1,TGFBR2,TNFSF14,TPT1,VCAM1
Cellular Growth and Proliferation	formation of cells	3.84E-08		-1.332	24	APC,CHL1,CTTN,CXCL8,EIF2AK4,FN1,FOS,HSP90B1,ID1,IGFBP2,IL10,IL1A,IL2,KLF4,MAPK3,MLH1,MTOR,PAX2,RPS19,S100A8,SELE,TGFB1,TGFBR2,VCAM1
Tissue Development	growth of connective tissue	6.29E-11		1.368	23	APC,BGN,CEACAM1,CXCL8,DCN,FGF1,FN1,FOS,GJA1,HSPA1A/HSPA1B,IL10,IL1A,IL2,KLF4,MAPK3,MLH1,MMP2,NUPR1,PAX2,SPP1,TGFB1,TGFBR2,ZBTB17
Cell-To-Cell Signaling and Interaction	binding of cells	1.00E-13		-0.471	23	BGN,CEACAM1,CXCL8,DCN,FGF1,FN1,FPR1,IGFBP2,IL10,IL1A,IL2,MADCAM1,MMP2,NCL,RPSA,SELE,SELL,SERPINB5,SLC19A1,SPP1,TGFB1,TNFSF14,VCAM1
Cellular Development, Cellular Growth and Proliferation, Hematological System Development and Function	proliferation of lymphocytes	7.48E-10		-0.957	23	BCL2A1,CEACAM1,FN1,FOS,HSP90B1,HSPA1A/HSPA1B,IGFBP2,IL10,IL1A,IL2,IMPDH2,KLF4,MAPK3,MTOR,NCOR2,PRDX2,SELL,SPP1,TGFB1,TGFBR2,TNFSF14,TPT1,VCAM1
Cellular Movement	migration of tumor cell lines	9.53E-11		-1.040	23	APC,CTTN,CXCL8,DAB2,DCN,FGF1,FN1,GJA1,ID1,IFIT2,IGFBP2,IL1A,KLF4,KPNA2,MME,MMP2,MTOR,NCL,PRDX2,S100A8,SPP1,TGFB1,VCAM1
Connective Tissue Disorders, Immunological Disease, Inflammatory Disease, Skeletal and Muscular Disorders	rheumatoid arthritis	5.19E-10			23	ALB,BGN,CXCL8,ENO1,FOS,HSP90B1,HSPA1A/HSPA1B,HSPA1L,IL10,IL2,MAPK3,MME,MMP2,MTOR,PRDX2,PVRL1,RPSA,S100A8,SELE,SERPINB5,SPP1,TGFB1,VCAM1
Cancer, Gastrointestinal Disease	upper gastrointestinal tract tumor	1.85E-09			23	APC,BGN,CASP10,CTTN,CXCL8,DCN,EIF2AK4,FGF1,FN1,HNRNPC,HSP90B1,IFIT2,IL10,IL1A,KRT4,MLH1,MMP2,MTOR,S100A8,SPP1,TGFB1,TGFBR2,TOP2A
Organismal Development	abnormal morphology of abdomen	3.80E-08			23	APC,CEACAM1,DCN,EPHB3,FOS,GJA1,IGFBP2,IL10,IL2,KLF4,KRT4,MLH1,NUPR1,PAX2,PRDX2,RPSA,SELE,SELL,SLC19A1,SPP1,TGFB1,TIE1,TNFSF14
Cellular Growth and Proliferation, Tissue Development	proliferation of epithelial cells	5.58E-13		0.684	22	APC,BCL2A1,CDKN1C,CEACAM1,CXCL8,DAB2,FGF1,FN1,FOS,GAS1,ID1,IL10,KLF4,KRT4,MTOR,PAX2,SERPINB5,SPINT2,SPP1,TGFB1,TGFBR2,ZBTB17
Gene Expression	transactivation	9.29E-11		0.596	22	APC,CXCL8,DAB2,DDIT3,FGF1,FOS,HNRNPC,ID1,IGFBP2,IL1A,IL2,KLF4,MAPK3,MCM5,NCOR2,PAX2,PKM,PMS2P1,POU2F1,SPP1,TGFB1,ZBTB17
Cancer, Organismal Injury and Abnormalities	lymphoid cancer	5.79E-06		0.403	22	APC,ARL6IP5,CASP10,CXCL8,DCN,EPHB3,FN1,HSP90B1,ID1,IL10,IL2,IMPDH2,MLH1,MME,MTOR,RPS2,SELL,SLC19A1,SPP1,SSTR4,TGFB1,TOP2A
Cardiovascular Disease	disorder of artery	1.05E-08		-0.150	22	CXCL8,DAB2,EEF1B2,FN1,FOS,FPR1,GJA1,HSPA1A/HSPA1B,IL10,IL1A,IMPDH2,KLF4,MMP2,MTOR,PRDX2,S100A8,SELE,SELL,SPP1,TGFB1,TGFBR2,VCAM1
Cancer	squamous-cell carcinoma	2.08E-08		-0.314	22	ALB,BGN,CTTN,CXCL8,DCN,FGF1,FN1,FOS,GAS1,GJA1,HSP90B1,HSPA1L,IL1A,KRT4,MLH1,RANBP2,S100A8,SERPINB5,SPP1,TGFB1,TGFBR2,TOP2A
Cellular Development, Hematological System Development and Function	differentiation of blood cells	1.13E-08		-1.126	22	APC,BCL2A1,CNN2,CXCL8,EIF2AK4,FN1,FOS,HSP90B1,HSPA1A/HSPA1B,ID1,IL10,IL1A,IL2,KLF4,MTOR,PRDX2,RPS19,SELE,TCEA1,TGFB1,TGFBR2,ZBTB17
Cellular Growth and Proliferation, Tissue Development	proliferation of connective tissue cells	4.58E-10		1.427	21	APC,BGN,CXCL8,DCN,FGF1,FN1,FOS,GJA1,HSPA1A/HSPA1B,IL10,IL1A,KLF4,MAPK3,MLH1,MMP2,NUPR1,PAX2,SPP1,TGFB1,TGFBR2,ZBTB17
Organismal Development	growth of organism	1.43E-07		0.770	21	APC,BCL2A1,EIF2AK4,FGF1,FN1,GAS1,HSP90B1,ID1,IL10,IL2,KLF4,LAMTOR1,MAPK3,MLH1,MTOR,NCL,NCOR2,POU2F1,SERPINB5,TGFB1,TGFBR2
Cell Cycle	interphase	2.52E-09		0.561	21	APC,CDKN1C,DCN,DDIT3,FGF1,FN1,FOS,GAS1,GJA1,ID1,IL10,IL1A,IL2,KLF4,KPNA2,MAPK3,MLH1,MTOR,SSTR4,TGFB1,TGFBR2
Cardiovascular Disease	occlusion of artery	1.76E-09		-0.150	21	DAB2,EEF1B2,FN1,FOS,FPR1,GJA1,HSPA1A/HSPA1B,IL10,IL1A,IMPDH2,KLF4,MMP2,MTOR,PRDX2,S100A8,SELE,SELL,SPP1,TGFB1,TGFBR2,VCAM1
Cellular Development, Cellular Growth and Proliferation	proliferation of breast cancer cell lines	2.95E-13		-0.233	21	CEACAM1,DAB2,DCN,EEF1B2,FGF1,FN1,FOS,GJA1,ID1,IGFBP2,IL2,KLF4,KPNA2,MTOR,NCOR2,PRDX2,SLC19A1,SPP1,TGFB1,TGFBR2,TPT1
Embryonic Development, Organismal Development	development of body axis	2.18E-06		-0.301	21	APC,CHL1,CXCL8,EIF2AK4,EPHB3,FGF1,FN1,FOS,GAS1,GJA1,HSP90B1,ID1,KRT4,MMP2,MTOR,NCOR2,PAX2,PVRL1,RPSA,TGFBR2,VCAM1
Cellular Function and Maintenance	function of blood cells	7.63E-10		-0.332	21	BCL2A1,CEACAM1,CNN2,CTTN,CXCL8,EIF2AK4,FASTK,FCER1A,FOS,GJA1,ID1,IL10,IL2,IMPDH2,MTOR,SELE,SELL,SPP1,TGFB1,TIA1,TNFSF14
Cell Death and Survival	cell viability of tumor cell lines	3.38E-08		-0.719	21	ALB,BCL2A1,CDKN1C,CXCL8,EIF2AK4,FN1,HSP90B1,IGFBP2,IL10,IL1A,KLF4,MLH1,MTOR,NUPR1,PRDX2,RPSA,SERPINB5,SLC19A1,SPP1,TGFB1,TGFBR2
Cellular Development, Cellular Growth and Proliferation, Hematological System Development and Function	proliferation of T lymphocytes	6.14E-10		-0.931	21	CEACAM1,FN1,FOS,HSP90B1,HSPA1A/HSPA1B,IGFBP2,IL10,IL1A,IL2,IMPDH2,KLF4,MAPK3,MTOR,NCOR2,PRDX2,SELL,SPP1,TGFB1,TGFBR2,TNFSF14,VCAM1
Hematological System Development and Function, Tissue Morphology	quantity of mononuclear leukocytes	3.98E-08		-0.956	21	BCL2A1,CNN2,CXCL8,FOS,GJA1,HSP90B1,ID1,IL10,IL1A,IL2,IMPDH2,KLF4,MAPK3,SELE,SELL,SLC19A1,SPP1,TGFB1,TGFBR2,VCAM1,ZBTB17
Cancer, Endocrine System Disorders, Organismal Injury and Abnormalities, Reproductive System Disease	ovarian neoplasia	3.77E-11			21	CXCL8,DAB2,ENO1,FGF1,FN1,FOS,HSP90B1,IGFBP2,IL10,KPNA2,MLH1,MMP2,MTOR,SELE,SPINT2,SPP1,SSTR4,TGFB1,TGFBR2,TOP2A,VCAM1
Hematological System Development and Function, Inflammatory Response, Tissue Morphology	quantity of phagocytes	3.53E-12	Increased	2.049	20	BCL2A1,CNN2,CXCL8,DCN,FABP1,FASTK,FPR1,GJA1,ID1,IL10,IL1A,IL2,S100A8,SELE,SELL,SPP1,TGFB1,TGFBR2,TIA1,VCAM1
Organismal Survival	survival of organism	5.24E-08		1.097	20	APC,BCL2A1,BGN,FOS,HSP90B1,HSPA1A/HSPA1B,ID1,IL10,IL2,MLH1,MME,MMP2,NCL,SELE,SLC19A1,SPP1,TGFB1,TGFBR2,TNFSF14,TOP2A
Gene Expression	transactivation of RNA	1.19E-09		0.569	20	APC,CXCL8,DAB2,DDIT3,FGF1,FOS,HNRNPC,ID1,IGFBP2,IL1A,KLF4,MAPK3,MCM5,NCOR2,PAX2,PKM,PMS2P1,POU2F1,TGFB1,ZBTB17
Gene Expression	binding of DNA	3.72E-10		-0.063	20	ALB,CXCL8,DDIT3,FGF1,FN1,FOS,HNRNPC,HSPA1A/HSPA1B,ID1,IL10,IL1A,IL2,MAPK3,NCL,POU2F1,RANBP2,SPP1,TGFB1,VCAM1,ZBTB17
Cellular Function and Maintenance	function of leukocytes	9.76E-10		-0.332	20	BCL2A1,CEACAM1,CNN2,CTTN,CXCL8,EIF2AK4,FASTK,FCER1A,FOS,GJA1,IL10,IL2,IMPDH2,MTOR,SELE,SELL,SPP1,TGFB1,TIA1,TNFSF14
Cellular Development, Tissue Development	differentiation of connective tissue cells	1.85E-09		-0.432	20	APC,BGN,CXCL8,DDIT3,FGF1,FN1,FOS,GJA1,HNRNPC,ID1,IL10,IL1A,KLF4,MAPK3,NCOR2,S100A8,SPP1,TGFB1,TGFBR2,TNFSF14
Cellular Development, Hematological System Development and Function, Hematopoiesis	development of blood cells	2.05E-08		-1.139	20	APC,BCL2A1,CNN2,EIF2AK4,FN1,FOS,HSP90B1,ID1,IL10,IL1A,IL2,KLF4,MAPK3,MTOR,PRDX2,SLC19A1,SPP1,TGFB1,TGFBR2,ZBTB17
Tissue Development	development of epithelial tissue	8.56E-11		-1.165	20	CAV2,CEACAM1,CXCL8,DAB2,FGF1,FN1,GJA1,ID1,IL10,IL1A,MMP2,MTOR,PAX2,S100A8,SERPINB5,SPP1,TGFB1,TGFBR2,TIE1,VCAM1
Cancer, Endocrine System Disorders, Organismal Injury and Abnormalities, Reproductive System Disease	ovarian cancer	3.64E-11			20	CXCL8,DAB2,ENO1,FGF1,FN1,FOS,HSP90B1,IGFBP2,IL10,KPNA2,MLH1,MMP2,MTOR,SELE,SPINT2,SPP1,SSTR4,TGFBR2,TOP2A,VCAM1
Cancer	hyperplasia	5.15E-09		0.949	19	APC,CXCL8,DCN,FCER1A,FOS,ID1,IL10,IL1A,IL2,KLF4,KRT4,MAPK3,MTOR,SELE,SELL,TGFB1,TGFBR2,TIE1,TOP2A
Cell Death and Survival	cell death of blood cells	2.85E-07		0.280	19	APC,BCL2A1,CASP10,CXCL8,DCN,DDIT3,FCER1A,FN1,FOS,IL10,IL2,KLF4,MAPK3,MTOR,SPP1,TGFB1,TGFBR2,TNFSF14,TOP2A
Embryonic Development, Organismal Development	development of head	7.10E-06		-0.301	19	CHL1,CXCL8,EIF2AK4,EPHB3,FGF1,FN1,FOS,GAS1,GJA1,ID1,KRT4,MMP2,MTOR,NCOR2,PAX2,PVRL1,RPSA,TGFBR2,VCAM1
Embryonic Development, Organismal Development	development of abdomen	6.09E-09		-0.499	19	ALB,APC,FGF1,FOS,GJA1,IGFBP2,IL1A,MAPK3,MLH1,MMP2,MTOR,PAX2,PKM,SELE,SLC19A1,TGFB1,TGFBR2,UBC,VCAM1
Cellular Development, Hematological System Development and Function, Hematopoiesis, Lymphoid Tissue Structure and Development	development of leukocytes	1.77E-08		-1.139	19	APC,BCL2A1,EIF2AK4,FN1,FOS,HSP90B1,ID1,IL10,IL1A,IL2,KLF4,MAPK3,MTOR,PRDX2,SLC19A1,SPP1,TGFB1,TGFBR2,ZBTB17
Cancer, Cell Death and Survival, Tumor Morphology	necrosis of tumor	6.65E-12		-1.400	19	ALB,APC,CEACAM1,CXCL8,DDIT3,ENO1,FOS,HSPA1A/HSPA1B,IGFBP2,IL10,IL1A,IL2,MTOR,NCOR2,SELL,SERPINB5,TGFB1,TGFBR2,VCAM1
Cell-To-Cell Signaling and Interaction, Cellular Movement	recruitment of cells	1.23E-12		-1.819	19	CNN2,CXCL8,FCER1A,FN1,FOS,HSPA1A/HSPA1B,IL10,IL1A,IL2,MADCAM1,MMP2,MTOR,SELE,SELL,SPP1,TGFB1,TGFBR2,TPT1,VCAM1
Lipid Metabolism, Small Molecule Biochemistry	synthesis of lipid	5.18E-07		-1.864	19	AKR1C3,ALB,APC,CAV2,CXCL8,DAB2,FABP1,FCER1A,FGF1,FOS,FPR1,IGFBP2,IL10,IL1A,MAPK3,MMP2,MTOR,PRDX2,TGFB1
Cellular Movement, Hematological System Development and Function, Immune Cell Trafficking	cell movement of granulocytes	4.02E-12		-1.955	19	ALB,CEACAM1,CNN2,CTTN,CXCL8,FN1,FPR1,IL10,IL1A,IL2,MADCAM1,RPS19,S100A8,SELE,SELL,SPP1,TGFB1,TGFBR2,VCAM1
Free Radical Scavenging	synthesis of reactive oxygen species	4.78E-10	Decreased	-2.411	19	ALB,CTTN,CXCL8,DCN,DDIT3,FCER1A,FN1,FOS,FPR1,IL10,IL2,PRDX2,S100A8,SELE,SERPINB5,SPP1,TGFB1,TNFSF14,VCAM1
Organismal Injury and Abnormalities, Reproductive System Disease	endometriosis	1.73E-11			19	CAV2,CXCL8,DCN,FN1,FOS,HSPA1A/HSPA1B,ID1,IL10,IL1A,IL2,MLH1,MMP2,PVRL1,RPS19,S100A8,SELE,SPP1,TGFB1,TOP2A
Cancer	malignant neoplasm of aerodigestive tract	6.89E-10			19	AKR1C3,APC,BGN,CASP10,CTTN,CXCL8,DCN,FGF1,FN1,HSP90B1,IFIT2,IL1A,MLH1,MMP2,S100A8,SPP1,TGFB1,TGFBR2,TOP2A
Digestive System Development and Function	morphology of digestive system	1.39E-08			19	APC,CEACAM1,DCN,EPHB3,FOS,GAS1,GJA1,IL10,IL2,KLF4,KRT4,PVRL1,RPSA,SLC19A1,SPP1,TGFB1,TGFBR2,TIE1,TNFSF14
Cancer, Neurological Disease	central nervous system tumor	4.08E-06			19	AOX1,APC,CASP10,FGF1,FN1,GJA1,IGFBP2,IL10,IMPDH2,KLF4,KPNA2,MLH1,MMP2,MTOR,PKM,SELE,TGFB1,TOP2A,VCAM1
Cancer, Cellular Development, Cellular Growth and Proliferation, Tumor Morphology	proliferation of tumor cells	3.38E-09		0.922	18	APC,CXCL8,DCN,DDIT3,FGF1,FN1,FOS,GJA1,HSPA1A/HSPA1B,ID1,IGFBP2,IL10,IL1A,IL2,MTOR,SPP1,TGFB1,TGFBR2
Cell Death and Survival	cell death of immune cells	6.77E-07		0.020	18	BCL2A1,CASP10,CXCL8,DCN,DDIT3,FCER1A,FN1,FOS,IL10,IL2,KLF4,MAPK3,MTOR,SPP1,TGFB1,TGFBR2,TNFSF14,TOP2A
Protein Synthesis	synthesis of protein	3.86E-10		-0.135	18	DDIT3,EEF1B2,EIF2AK4,EIF3B,EIF3I,FN1,FOS,HSPA1A/HSPA1B,IGFBP2,IL2,MAPK3,MTOR,NCL,POU2F1,SARS,SPP1,TGFB1,TIA1
Cell Cycle	mitosis	2.80E-09		-0.139	18	CEACAM1,FABP1,FGF1,FOS,GAS1,HSPA1A/HSPA1B,IGFBP2,IL10,IL1A,IL2,MAPK3,MTOR,NUSAP1,SERPINB5,SPP1,TGFB1,TGFBR2,TOP2A
Cellular Movement	invasion of tumor cell lines	1.27E-07		-0.622	18	CTTN,CXCL8,DAB2,DCN,FN1,ID1,IFIT2,IGFBP2,KLF4,MMP2,MTOR,PAX2,PKM,RPSA,SERPINB5,SPP1,TGFB1,TGFBR2
DNA Replication, Recombination, and Repair	synthesis of DNA	2.90E-10		-0.877	18	CDKN1C,CEACAM1,CXCL8,FGF1,FN1,FOS,GJA1,HSPA1A/HSPA1B,ID1,IGFBP2,IL10,IL1A,IL2,MMP2,MTOR,SPP1,TGFB1,TGFBR2
Cardiovascular System Development and Function, Tissue Development	development of endothelial tissue	1.59E-11		-1.297	18	CAV2,CEACAM1,CXCL8,DAB2,FGF1,FN1,GJA1,ID1,IL10,IL1A,MMP2,MTOR,S100A8,SPP1,TGFB1,TGFBR2,TIE1,VCAM1
Cellular Development, Hematological System Development and Function, Hematopoiesis, Lymphoid Tissue Structure and Development	development of lymphocytes	3.66E-08		-1.323	18	APC,BCL2A1,EIF2AK4,FOS,HSP90B1,ID1,IL10,IL1A,IL2,KLF4,MAPK3,MTOR,PRDX2,SLC19A1,SPP1,TGFB1,TGFBR2,ZBTB17
Cancer, Cell Death and Survival, Tumor Morphology	cell death of tumor cells	3.96E-11		-1.400	18	ALB,APC,CEACAM1,CXCL8,DDIT3,ENO1,FOS,HSPA1A/HSPA1B,IL10,IL1A,IL2,MTOR,NCOR2,SELL,SERPINB5,TGFB1,TGFBR2,VCAM1
Cellular Movement, Hematological System Development and Function, Immune Cell Trafficking, Inflammatory Response	cell movement of phagocytes	3.66E-08		-1.646	18	ALB,CEACAM1,CNN2,CTTN,CXCL8,FN1,FPR1,IL10,IL1A,IL2,RPS19,S100A8,SELE,SELL,SPP1,TGFB1,TGFBR2,VCAM1
Cell-To-Cell Signaling and Interaction, Cellular Movement, Hematological System Development and Function, Immune Cell Trafficking	recruitment of leukocytes	1.92E-12		-1.719	18	CNN2,CXCL8,FCER1A,FN1,FOS,HSPA1A/HSPA1B,IL10,IL1A,IL2,MADCAM1,MMP2,SELE,SELL,SPP1,TGFB1,TGFBR2,TPT1,VCAM1
Cellular Movement	homing of cells	3.20E-08		-1.849	18	CEACAM1,CXCL8,FN1,FPR1,GJA1,IL10,IL1A,IL2,MMP2,MTOR,RPS19,S100A8,SELE,SELL,SPP1,TGFB1,TNFSF14,VCAM1
Hematological System Development and Function, Tissue Morphology	quantity of lymphocytes	2.11E-06	Decreased	-2.051	18	BCL2A1,FOS,GJA1,HSP90B1,ID1,IL10,IL2,IMPDH2,KLF4,MAPK3,SELE,SELL,SLC19A1,SPP1,TGFB1,TGFBR2,VCAM1,ZBTB17
Digestive System Development and Function	abnormal morphology of digestive system	3.42E-08			18	APC,CEACAM1,DCN,EPHB3,FOS,GAS1,GJA1,IL10,IL2,KLF4,KRT4,PVRL1,RPSA,SLC19A1,SPP1,TGFB1,TIE1,TNFSF14
Dermatological Diseases and Conditions	psoriasis	7.29E-08			18	CDKN1C,CXCL8,FN1,FOS,GJA1,GPM6B,ID1,IL10,IL1A,KPNA2,MMP2,MTOR,PKM,S100A8,SELE,SERPINB5,TGFB1,VCAM1
Infectious Disease	replication of virus	3.15E-07		1.057	17	ATP6AP1,CEACAM1,CXCL8,HSP90B1,IL10,IL1A,IL2,MLH1,MTOR,NCL,PRDX2,RPSA,S100A8,SPP1,TGFB1,TGFBR2,TNPO3
Molecular Transport	quantity of metal	5.07E-08		0.979	17	CXCL8,DCN,FCER1A,FGF1,FN1,FOS,FPR1,IL10,IL2,PRDX2,S100A8,SELE,SELL,SPINT2,SPP1,TGFB1,VCAM1
Cellular Development, Cellular Growth and Proliferation, Skeletal and Muscular System Development and Function, Tissue Development	proliferation of muscle cells	1.92E-10		0.709	17	CDKN1C,CXCL8,FCER1A,FGF1,FN1,FOS,GJA1,IGFBP2,IL10,IL1A,KLF4,MAPK3,SERPINB5,SPP1,TGFB1,TGFBR2,TPT1
Cancer	growth of malignant tumor	6.35E-09		0.662	17	APC,CXCL8,DCN,DDIT3,FGF1,FOS,GJA1,ID1,IL10,IL1A,IL2,MME,MTOR,PKM,SPP1,TGFB1,TGFBR2
Hematological System Development and Function, Hematopoiesis, Tissue Morphology	quantity of hematopoietic progenitor cells	8.35E-09		0.409	17	CXCL8,DCN,FOS,GJA1,ID1,IL10,IL1A,IL2,KLF4,MAPK3,POU2F1,PRDX2,RPS19,SELE,SPP1,TGFB1,ZBTB17
Renal and Urological System Development and Function, Reproductive System Development and Function	development of reproductive system	8.27E-06		0.216	17	ALB,APC,FN1,FOS,GJA1,ID1,MLH1,MMP2,MTOR,NUPR1,PAX2,SERPINB5,SLC19A1,SPP1,TGFB1,TGFBR2,VCAM1
Cardiovascular Disease	atherosclerosis	1.31E-08		-0.150	17	FN1,FOS,GJA1,IL10,IL1A,IMPDH2,KLF4,MMP2,MTOR,PRDX2,S100A8,SELE,SELL,SPP1,TGFB1,TGFBR2,VCAM1
Cell-To-Cell Signaling and Interaction, Hematological System Development and Function, Immune Cell Trafficking, Tissue Development	adhesion of immune cells	1.19E-10		-0.369	17	CTTN,CXCL8,DCN,FN1,FPR1,IL10,IL1A,IL2,MADCAM1,PRDX2,S100A8,SELE,SELL,SPP1,TGFB1,TGFBR2,VCAM1
Inflammatory Response	inflammation of intestine	2.65E-12		-0.673	17	ALB,CEACAM1,CXCL8,DDIT3,FCER1A,HSP90B1,IL10,IL1A,IL2,MME,MTOR,S100A8,SELE,SPP1,TGFB1,TGFBR2,TNFSF14
Cardiovascular System Development and Function, Cellular Development, Organismal Development, Tissue Development	endothelial cell development	8.49E-11		-0.914	17	CAV2,CEACAM1,CXCL8,DAB2,FGF1,FN1,GJA1,ID1,IL10,IL1A,MMP2,MTOR,S100A8,TGFB1,TGFBR2,TIE1,VCAM1
Cellular Development, Hematological System Development and Function, Hematopoiesis	differentiation of leukocytes	2.24E-06		-1.314	17	APC,BCL2A1,CXCL8,EIF2AK4,FOS,HSP90B1,ID1,IL10,IL1A,IL2,KLF4,MTOR,PRDX2,SELE,TGFB1,TGFBR2,ZBTB17
Cell-To-Cell Signaling and Interaction, Hematological System Development and Function, Immune Cell Trafficking, Inflammatory Response	activation of myeloid cells	6.22E-11		-1.355	17	CXCL8,DDIT3,FN1,FPR1,GJA1,IL10,IL1A,IL2,KLF4,S100A8,SELE,SELL,SPP1,TGFB1,TNFSF14,TPT1,VCAM1
Cellular Assembly and Organization, Tissue Development	formation of filaments	7.58E-10	Decreased	-2.413	17	APC,CTTN,CXCL8,DAB2,FCER1A,FGF1,FN1,IL1A,MME,MMP2,MTOR,NUSAP1,SELE,TGFB1,TGFBR2,VCAM1,VIL1
Cellular Movement, Hematological System Development and Function, Immune Cell Trafficking	cell movement of mononuclear leukocytes	1.28E-08	Decreased	-2.421	17	BGN,CEACAM1,CXCL8,FCER1A,FN1,FOS,FPR1,IL10,IL2,MADCAM1,RPS19,SELE,SELL,SPP1,TGFB1,TNFSF14,VCAM1
Cardiovascular System Development and Function	morphology of cardiovascular system	5.97E-06			17	CTTN,FN1,GJA1,HSP90B1,ID1,IL10,IL2,MMP2,NCOR2,PRDX2,SELE,SELL,SPP1,TGFB1,TGFBR2,TIE1,VCAM1
Cancer, Organismal Injury and Abnormalities, Reproductive System Disease	prostatic tumor	7.57E-06			17	AKR1C3,APC,EEF1B2,GRPR,IL10,IL2,MCM5,MMP2,MTOR,RANBP2,S100A8,SERPINB5,SPP1,SSTR4,TGFB1,TGFBR2,TOP2A
Inflammatory Response	inflammation of body cavity	8.77E-07		1.872	16	ALB,CXCL8,DDIT3,ENO1,FCER1A,IL10,IL1A,IL2,IMPDH2,MMP2,MTOR,SELE,SELL,SPP1,TGFB1,TOP2A
Hematological System Development and Function, Tissue Morphology	quantity of granulocytes	1.63E-10		1.497	16	CNN2,CXCL8,DCN,FASTK,FCER1A,FPR1,GJA1,ID1,IL10,IL1A,S100A8,SELE,SELL,TGFB1,TIA1,VCAM1
Cell Death and Survival	apoptosis of blood cells	2.27E-07		1.012	16	APC,BCL2A1,CASP10,CXCL8,DCN,DDIT3,FCER1A,FOS,IL10,IL2,KLF4,MTOR,SPP1,TGFB1,TNFSF14,TOP2A
Cell Signaling, Molecular Transport, Vitamin and Mineral Metabolism	quantity of Ca2+	1.51E-08		0.537	16	CXCL8,DCN,FCER1A,FGF1,FN1,FOS,FPR1,IL2,PRDX2,S100A8,SELE,SELL,SPINT2,SPP1,TGFB1,VCAM1
Cell Death and Survival	cell death of fibroblast cell lines	2.83E-08		0.505	16	BCL2A1,DDIT3,EIF2AK4,EIF3B,EIF3I,ENO1,FABP1,FN1,ID1,MAPK3,MTOR,NUPR1,RANBP2,SPP1,TGFB1,TOP2A
Cellular Growth and Proliferation	colony formation	4.51E-07		0.356	16	DCN,DDIT3,ENO1,FOS,GJA1,HSPA1A/HSPA1B,IFIT2,IGFBP2,IL10,IL1A,KLF4,KPNA2,MMP2,NUPR1,RPS19,TGFB1
Cancer	neoplasia of cells	5.42E-09		-0.281	16	APC,CTTN,CXCL8,FN1,FOS,FPR1,GJA1,IGFBP2,IL2,KLF4,MMP2,MTOR,NUPR1,PRDX2,TGFB1,TGFBR2
Cell-To-Cell Signaling and Interaction, Hematological System Development and Function, Immune Cell Trafficking, Inflammatory Response	activation of lymphocytes	8.02E-08		-0.611	16	CEACAM1,CXCL8,FGF1,FN1,FOS,GJA1,HSP90B1,IL10,IL2,IMPDH2,NCOR2,SPP1,TGFB1,TGFBR2,TNFSF14,TPT1
Cellular Development, Tissue Development	differentiation of bone	4.11E-09		-1.078	16	APC,BGN,CXCL8,FN1,FOS,GJA1,HNRNPC,ID1,IL10,IL1A,MAPK3,S100A8,SPP1,TGFB1,TGFBR2,TNFSF14
Cell-mediated Immune Response, Cellular Development, Cellular Function and Maintenance, Hematological System Development and Function, Hematopoiesis, Lymphoid Tissue Structure and Development	T cell development	2.59E-07		-1.231	16	APC,BCL2A1,EIF2AK4,HSP90B1,ID1,IL10,IL1A,IL2,KLF4,MAPK3,MTOR,PRDX2,SPP1,TGFB1,TGFBR2,ZBTB17
Hematological System Development and Function, Tissue Morphology	quantity of T lymphocytes	8.77E-07		-1.454	16	BCL2A1,FOS,GJA1,HSP90B1,ID1,IL10,IL2,KLF4,MAPK3,SELE,SELL,SPP1,TGFB1,TGFBR2,VCAM1,ZBTB17
Cell-To-Cell Signaling and Interaction, Hematological System Development and Function, Immune Cell Trafficking, Inflammatory Response	activation of phagocytes	1.66E-09		-1.566	16	CXCL8,DDIT3,FN1,FPR1,GJA1,HSP90B1,IL10,IL1A,IL2,KLF4,SELE,SELL,SPP1,TGFB1,TNFSF14,TPT1
Cellular Movement	chemotaxis of cells	3.82E-07		-1.704	16	CEACAM1,CXCL8,FN1,FPR1,IL10,IL1A,IL2,MMP2,MTOR,RPS19,S100A8,SELE,SELL,SPP1,TGFB1,TNFSF14
Cellular Assembly and Organization	formation of cytoskeleton	1.18E-09	Decreased	-2.348	16	APC,CTTN,CXCL8,DAB2,FCER1A,FGF1,FN1,IL1A,MMP2,MTOR,NUSAP1,SELE,TGFB1,TGFBR2,VCAM1,VIL1
Cellular Movement, Hematological System Development and Function, Immune Cell Trafficking	infiltration of leukocytes	6.31E-09	Decreased	-2.476	16	BGN,CXCL8,DCN,FN1,FPR1,IL10,IL1A,IL2,MMP2,S100A8,SELE,SELL,SPP1,TGFB1,TGFBR2,VCAM1
Organismal Development	abnormal morphology of thoracic cavity	4.29E-06			16	CAV2,DCN,FN1,GJA1,HSP90B1,ID1,MMP2,NCOR2,SELE,SELL,SLC19A1,TGFB1,TGFBR2,TIE1,TNFSF14,VCAM1
Cardiovascular System Development and Function	abnormal morphology of cardiovascular system	8.31E-06			16	CTTN,FN1,GJA1,HSP90B1,ID1,IL10,IL2,MMP2,NCOR2,PRDX2,SELE,SELL,SPP1,TGFBR2,TIE1,VCAM1
Cancer, Gastrointestinal Disease, Hepatic System Disease	hepatocellular carcinoma	4.00E-06		1.982	15	APC,CDKN1C,CTTN,CXCL8,IL10,IL2,MMP2,MTOR,NUPR1,NUSAP1,SPP1,SSTR4,TGFB1,TGFBR2,TOP2A
Cell Death and Survival	apoptosis of leukocytes	4.71E-07		0.739	15	BCL2A1,CASP10,CXCL8,DCN,DDIT3,FCER1A,FOS,IL10,IL2,KLF4,MTOR,SPP1,TGFB1,TNFSF14,TOP2A
Protein Synthesis	expression of protein	2.31E-09		0.689	15	EEF1B2,EIF2AK4,EIF3B,EIF3I,FN1,FOS,HSPA1A/HSPA1B,IL2,MTOR,NCL,POU2F1,SARS,SPP1,TGFB1,TIA1
Organismal Injury and Abnormalities	Lesion Formation	1.30E-07		0.545	15	FOS,GJA1,HSP90B1,HSPA1A/HSPA1B,IL10,IL1A,IL2,MMP2,PRDX2,SELE,SLC19A1,SPP1,TGFB1,TGFBR2,VCAM1
Cell Cycle	G1 phase	3.36E-08		0.314	15	APC,CDKN1C,DCN,DDIT3,FN1,GJA1,IL1A,IL2,KLF4,MAPK3,MLH1,MTOR,SSTR4,TGFB1,TGFBR2
Cancer	cell transformation	6.14E-07		0.285	15	APC,BCL2A1,CDKN1C,EIF3I,FGF1,FOS,HSPA1A/HSPA1B,IGFBP2,IL10,IL2,MMP2,MTOR,SPP1,TGFB1,TGFBR2
Tissue Development	development of connective tissue	1.55E-08		0.208	15	BGN,CTTN,CXCL8,FOS,GAS1,IGFBP2,IL10,IL1A,MAPK3,MMP2,S100A8,SLC19A1,TGFB1,TGFBR2,VCAM1
Cellular Development, Cellular Growth and Proliferation, Skeletal and Muscular System Development and Function, Tissue Development	proliferation of smooth muscle cells	2.40E-10		0.161	15	CDKN1C,CXCL8,FCER1A,FOS,GJA1,IGFBP2,IL10,IL1A,KLF4,MAPK3,SERPINB5,SPP1,TGFB1,TGFBR2,TPT1
Organismal Injury and Abnormalities	Fibrosis	2.56E-06		0.041	15	ALB,CAV2,DCN,DDIT3,FN1,ID1,IL10,IL2,IMPDH2,MMP2,SELE,SELL,SPP1,TGFB1,TGFBR2
Cellular Growth and Proliferation	colony formation of cells	9.04E-07		-0.010	15	DCN,DDIT3,ENO1,FOS,GJA1,HSPA1A/HSPA1B,IGFBP2,IL10,IL1A,KLF4,KPNA2,MMP2,NUPR1,RPS19,TGFB1
Digestive System Development and Function	development of digestive system	8.24E-09		-0.277	15	EPHB3,FGF1,FN1,FOS,GAS1,GJA1,IL1A,MMP2,MTOR,PKM,PVRL1,TGFB1,TGFBR2,UBC,VCAM1
Cardiovascular System Development and Function, Cellular Movement	cell movement of endothelial cells	5.18E-09		-0.437	15	APC,CEACAM1,CNN2,CXCL8,DCN,FGF1,FN1,ID1,MMP2,NCL,SELE,SPP1,TGFB1,TGFBR2,VCAM1
Cancer	sarcoma	4.71E-08		-0.438	15	APC,DCN,DDIT3,FGF1,FOS,HSP90B1,IL1A,IL2,IMPDH2,MMP2,MTOR,SPP1,SSTR4,TGFB1,TOP2A
Cell Death and Survival	cell death of kidney cells	8.24E-09		-0.646	15	ALB,BCL2A1,BGN,CASP10,DCN,DDIT3,DDX17,FGF1,FOS,HSPA1A/HSPA1B,IL2,PAX2,SPP1,TGFB1,TJP2
Gastrointestinal Disease, Inflammatory Disease, Inflammatory Response	colitis	4.46E-11		-0.861	15	ALB,CEACAM1,CXCL8,DDIT3,FCER1A,HSP90B1,IL10,IL2,MME,MTOR,S100A8,SELE,SPP1,TGFB1,TGFBR2
Cellular Development, Tissue Development	differentiation of bone cells	2.82E-08		-0.867	15	APC,BGN,CXCL8,FN1,FOS,GJA1,HNRNPC,ID1,IL10,IL1A,MAPK3,S100A8,SPP1,TGFB1,TNFSF14
Immunological Disease	hypersensitive reaction	2.18E-07		-1.411	15	ALB,BGN,CXCL8,DCN,ENO1,FCER1A,IL10,IL1A,MME,MTOR,S100A8,SELE,SELL,SPP1,TGFB1
Cellular Movement, Hematological System Development and Function, Immune Cell Trafficking, Inflammatory Response	cell movement of neutrophils	6.56E-10		-1.419	15	ALB,CNN2,CTTN,CXCL8,FN1,FPR1,IL10,IL1A,S100A8,SELE,SELL,SPP1,TGFB1,TGFBR2,VCAM1
Tissue Development	accumulation of cells	8.79E-09		-1.419	15	APC,BCL2A1,BGN,CDKN1C,CXCL8,FGF1,IL10,IL2,MAPK3,S100A8,SELE,SELL,SPP1,TGFB1,VCAM1
Cellular Development, Hematological System Development and Function, Hematopoiesis	differentiation of mononuclear leukocytes	3.21E-06		-1.567	15	APC,BCL2A1,CXCL8,EIF2AK4,FOS,HSP90B1,ID1,IL10,IL2,KLF4,MTOR,PRDX2,TGFB1,TGFBR2,ZBTB17
Cellular Movement, Hematological System Development and Function, Immune Cell Trafficking	cell movement of lymphocytes	4.85E-08		-1.756	15	BGN,CEACAM1,CXCL8,FCER1A,FN1,FOS,IL10,IL2,MADCAM1,SELE,SELL,SPP1,TGFB1,TNFSF14,VCAM1
Cellular Development	maturation of cells	3.11E-07		-1.768	15	CDKN1C,FOS,GJA1,HNRNPC,HSP90B1,HSPA1A/HSPA1B,IL10,IL1A,IL2,MAPK3,MLH1,SELL,TGFB1,TGFBR2,TNFSF14
Free Radical Scavenging	production of reactive oxygen species	1.65E-08	Decreased	-2.569	15	CTTN,CXCL8,DCN,DDIT3,FCER1A,FN1,FPR1,IL10,IL2,PRDX2,S100A8,SELE,SPP1,TGFB1,VCAM1
Cellular Growth and Proliferation	arrest in proliferation of cells	3.97E-12			15	APC,CDKN1C,DAB2,DDIT3,FGF1,FOS,GAS1,IL10,IL2,KLF4,MAPK3,NUPR1,TGFB1,TGFBR2,ZBTB17
Cellular Function and Maintenance	function of phagocytes	1.73E-09			15	BCL2A1,CNN2,CTTN,CXCL8,EIF2AK4,FASTK,FCER1A,FOS,GJA1,IL10,MTOR,SELE,SELL,SPP1,TIA1
Cell Cycle	arrest in interphase	7.91E-08			15	CDKN1C,DCN,DDIT3,FN1,FOS,IL10,IL1A,IL2,KLF4,MAPK3,MLH1,MTOR,SSTR4,TGFB1,TGFBR2
Cancer, Gastrointestinal Disease	upper gastrointestinal tract cancer	3.92E-06			15	APC,CASP10,CTTN,CXCL8,EIF2AK4,HNRNPC,HSP90B1,IL10,MLH1,MMP2,MTOR,SPP1,TGFB1,TGFBR2,TOP2A
Metabolic Disease	amyloidosis	8.18E-06			15	ALB,BGN,CHL1,CXCL8,DCN,DDIT3,HSPA1A/HSPA1B,IGFBP2,IL10,IL1A,IL2,MME,MTOR,TGFB1,TGFBR2
Hematological System Development and Function, Inflammatory Response, Tissue Morphology	quantity of neutrophils	1.23E-10	Increased	2.156	14	CNN2,DCN,FASTK,FPR1,GJA1,ID1,IL10,IL1A,S100A8,SELE,SELL,TGFB1,TIA1,VCAM1
Infectious Disease	replication of RNA virus	9.87E-06		1.319	14	ATP6AP1,CEACAM1,CXCL8,IL10,IL1A,IL2,MTOR,NCL,PRDX2,RPSA,S100A8,SPP1,TGFB1,TNPO3
Dermatological Diseases and Conditions, Inflammatory Disease, Inflammatory Response	Dermatitis	1.51E-06		1.067	14	BGN,CXCL8,ENO1,FCER1A,IL10,IL1A,MME,MTOR,S100A8,SELE,SELL,SERPINB5,TGFB1,TOP2A
Organismal Injury and Abnormalities	Bleeding	1.11E-06		0.784	14	ALB,APC,BGN,DDIT3,FN1,ID1,IL10,IL2,SELE,SELL,SPP1,TGFB1,TGFBR2,TIE1
Cancer, Cellular Development, Cellular Growth and Proliferation, Tumor Morphology	proliferation of cancer cells	1.50E-07		0.671	14	APC,CXCL8,DCN,DDIT3,FGF1,FOS,GJA1,ID1,IL10,IL1A,IL2,MTOR,SPP1,TGFB1
Cancer	incidence of tumor	2.56E-08		0.627	14	APC,ARL6IP5,CEACAM1,DCN,DDIT3,FOS,ID1,IL10,IL2,MLH1,SELL,SPP1,TGFB1,TGFBR2
Cell Death and Survival	apoptosis of epithelial cells	4.05E-09		0.139	14	APC,BCL2A1,CEACAM1,CXCL8,DCN,ID1,IL10,IL2,MMP2,MTOR,NCL,SERPINB5,TGFB1,TNFSF14
Cell-To-Cell Signaling and Interaction	binding of blood cells	1.11E-10		-0.206	14	CXCL8,DCN,FGF1,FN1,FPR1,IL10,IL1A,IL2,MADCAM1,SELE,SELL,TGFB1,TNFSF14,VCAM1
Cardiovascular System Development and Function, Cellular Movement	migration of endothelial cells	1.31E-08		-0.209	14	APC,CNN2,CXCL8,DCN,FGF1,FN1,ID1,MMP2,NCL,SELE,SPP1,TGFB1,TGFBR2,VCAM1
Cardiovascular System Development and Function, Cellular Development, Cellular Growth and Proliferation, Organismal Development, Tissue Development	proliferation of endothelial cells	7.67E-09		-0.403	14	CAV2,CEACAM1,CXCL8,DAB2,FGF1,FN1,GJA1,ID1,IL10,IL1A,MTOR,S100A8,TGFB1,TGFBR2
Cellular Movement, Hematological System Development and Function, Immune Cell Trafficking, Inflammatory Response	migration of phagocytes	2.24E-09		-0.772	14	ALB,CEACAM1,CNN2,CXCL8,FN1,FPR1,IL10,IL2,S100A8,SELE,SELL,SPP1,TGFB1,VCAM1
Cell-To-Cell Signaling and Interaction, Hematological System Development and Function, Immune Cell Trafficking, Inflammatory Response	activation of T lymphocytes	8.53E-08		-0.810	14	CEACAM1,CXCL8,FGF1,FN1,FOS,HSP90B1,IL10,IL2,IMPDH2,NCOR2,SPP1,TGFB1,TGFBR2,TNFSF14
Cellular Development, Hematological System Development and Function, Hematopoiesis	differentiation of lymphocytes	5.47E-06		-1.229	14	APC,BCL2A1,EIF2AK4,FOS,HSP90B1,ID1,IL10,IL2,KLF4,MTOR,PRDX2,TGFB1,TGFBR2,ZBTB17
Cellular Movement, Hematological System Development and Function, Immune Cell Trafficking	Lymphocyte migration	4.98E-08		-1.532	14	CEACAM1,CXCL8,FCER1A,FN1,FOS,IL10,IL2,MADCAM1,SELE,SELL,SPP1,TGFB1,TNFSF14,VCAM1
Cellular Movement	homing of blood cells	1.77E-07		-1.918	14	CXCL8,FN1,FPR1,GJA1,IL10,IL1A,IL2,RPS19,S100A8,SELE,SELL,SPP1,TGFB1,TNFSF14
Cancer, Organismal Injury and Abnormalities, Reproductive System Disease	HER2-negative breast cancer	4.00E-12			14	CASP10,CXCL8,FGF1,FOS,GAS1,IGFBP2,IL1A,MMP2,MTOR,NCL,SPP1,TGFB1,TGFBR2,TOP2A
Cellular Function and Maintenance, Hematological System Development and Function	function of myeloid cells	4.05E-10			14	BCL2A1,CNN2,CTTN,CXCL8,FASTK,FCER1A,FOS,GJA1,IL10,MTOR,SELE,SELL,SPP1,TIA1
DNA Replication, Recombination, and Repair	metabolism of DNA	2.65E-06		0.902	13	APC,CASP10,CXCL8,DDIT3,ENO1,ID1,IL10,IL2,KPNA2,NCL,TGFB1,TIA1,TOP2A
Cancer, Tumor Morphology	invasion of tumor	5.64E-09		0.776	13	APC,CDKN1C,CEACAM1,CTTN,FN1,ID1,KLF4,MMP2,S100A8,SERPINB5,SPP1,TGFB1,TGFBR2
Infectious Disease	infection of mammalia	4.90E-07		0.266	13	BCL2A1,CEACAM1,DCN,DDIT3,EIF2AK4,FOS,FPR1,IFIT2,IL10,IL2,MMP2,SELE,SPP1
Cell Cycle	S phase	1.09E-08		0.056	13	APC,CDKN1C,FGF1,FN1,FOS,GAS1,ID1,IL2,KLF4,MAPK3,MTOR,TGFB1,TGFBR2
Inflammatory Response, Respiratory Disease	inflammation of respiratory system component	1.63E-06		0.000	13	ALB,CXCL8,ENO1,FCER1A,IL10,IL2,IMPDH2,MAPK3,MTOR,SELE,SELL,TGFB1,TOP2A
Embryonic Development, Organ Development, Organismal Development	development of lymphatic system	4.27E-07		-0.055	13	APC,CXCL8,EPHB3,FGF1,FOS,IL10,IL2,MAPK3,PRDX2,SELE,TGFB1,TIE1,VCAM1
Gene Expression	binding of protein binding site	4.79E-08		-0.123	13	ALB,CXCL8,DDIT3,FGF1,FN1,FOS,HSPA1A/HSPA1B,ID1,IL10,IL1A,IL2,TGFB1,ZBTB17
Cell Death and Survival	apoptosis of fibroblast cell lines	1.97E-07		-0.297	13	BCL2A1,DDIT3,EIF2AK4,EIF3B,EIF3I,FN1,ID1,MAPK3,MTOR,NUPR1,SPP1,TGFB1,TOP2A
Embryonic Development, Organismal Development	growth of embryo	1.02E-05		-0.342	13	FN1,GAS1,HSP90B1,ID1,KLF4,LAMTOR1,MTOR,NCL,NCOR2,POU2F1,SERPINB5,TGFB1,TGFBR2
Cellular Movement	cell movement of breast cancer cell lines	1.28E-08		-0.499	13	CTTN,CXCL8,FGF1,FN1,FOS,GJA1,ID1,KPNA2,MMP2,MTOR,SERPINB5,SPP1,TGFB1
Cell-To-Cell Signaling and Interaction, Hematological System Development and Function	binding of leukocytes	9.09E-11		-0.500	13	CXCL8,DCN,FGF1,FPR1,IL10,IL1A,IL2,MADCAM1,SELE,SELL,TGFB1,TNFSF14,VCAM1
Cancer, Cell Death and Survival, Tumor Morphology	cell death of cancer cells	6.50E-08		-0.779	13	ALB,CXCL8,DDIT3,ENO1,FOS,HSPA1A/HSPA1B,IL10,IL2,MTOR,NCOR2,SELL,TGFB1,VCAM1
Cell-To-Cell Signaling and Interaction, Hematological System Development and Function, Immune Cell Trafficking, Tissue Development	adhesion of mononuclear leukocytes	4.07E-12		-0.862	13	CXCL8,DCN,FN1,IL10,IL1A,IL2,PRDX2,SELE,SELL,SPP1,TGFB1,TGFBR2,VCAM1
Cancer, Cell Death and Survival, Tumor Morphology	apoptosis of tumor cells	3.49E-08		-0.939	13	ALB,APC,CEACAM1,DDIT3,ENO1,IL10,IL2,MTOR,NCOR2,SELL,SERPINB5,TGFB1,TGFBR2
Inflammatory Disease, Inflammatory Response, Organismal Injury and Abnormalities, Renal and Urological Disease	Nephritis	1.09E-08		-1.000	13	ALB,CXCL8,DCN,FABP1,IL10,IL2,IMPDH2,MTOR,SPP1,TGFB1,TNFSF14,TOP2A,VCAM1
Cell-mediated Immune Response, Cellular Development, Cellular Function and Maintenance, Hematological System Development and Function, Hematopoiesis, Lymphoid Tissue Structure and Development	differentiation of T lymphocytes	8.32E-07		-1.430	13	APC,BCL2A1,EIF2AK4,HSP90B1,ID1,IL10,IL2,KLF4,MTOR,PRDX2,TGFB1,TGFBR2,ZBTB17
Hematological System Development and Function, Immune Cell Trafficking, Inflammatory Response, Tissue Development	accumulation of leukocytes	1.33E-08		-1.581	13	BCL2A1,BGN,CXCL8,FGF1,IL10,IL2,MAPK3,S100A8,SELE,SELL,SPP1,TGFB1,VCAM1
Cellular Movement, Hematological System Development and Function, Immune Cell Trafficking, Inflammatory Response	chemotaxis of leukocytes	4.77E-07		-1.739	13	CXCL8,FN1,FPR1,IL10,IL1A,IL2,RPS19,S100A8,SELE,SELL,SPP1,TGFB1,TNFSF14
Cellular Assembly and Organization, Cellular Function and Maintenance, Tissue Development	formation of actin filaments	3.14E-08	Decreased	-2.032	13	CTTN,CXCL8,DAB2,FGF1,FN1,IL1A,MMP2,MTOR,SELE,TGFB1,TGFBR2,VCAM1,VIL1
Cell-To-Cell Signaling and Interaction, Cellular Movement, Hematological System Development and Function, Immune Cell Trafficking, Inflammatory Response	recruitment of phagocytes	3.20E-09	Decreased	-2.161	13	CNN2,CXCL8,HSPA1A/HSPA1B,IL10,IL1A,IL2,MMP2,SELE,SELL,SPP1,TGFB1,TGFBR2,VCAM1
Cancer, Organismal Injury and Abnormalities, Reproductive System Disease	triple-negative breast cancer	4.41E-12			13	CASP10,CXCL8,FGF1,FOS,GAS1,IGFBP2,IL1A,MMP2,NCL,SPP1,TGFB1,TGFBR2,TOP2A
Cell Cycle	arrest in G1 phase	5.89E-09			13	CDKN1C,DCN,DDIT3,FN1,IL1A,IL2,KLF4,MAPK3,MLH1,MTOR,SSTR4,TGFB1,TGFBR2
Cancer, Endocrine System Disorders	malignant neoplasm of endocrine gland	2.10E-08			13	APC,FN1,HSP90B1,IL2,MLH1,MME,MMP2,MTOR,SPP1,SSTR4,TGFB1,TGFBR2,TOP2A
Cancer	upper aerodigestive tract carcinoma	7.12E-07			13	AKR1C3,APC,BGN,CTTN,CXCL8,DCN,FGF1,FN1,HSP90B1,IL1A,MLH1,SPP1,TGFB1
Lymphoid Tissue Structure and Development	morphology of lymphatic system component	6.16E-06			13	ARL6IP5,DCN,FOS,IGFBP2,IL10,IL2,PRDX2,SELE,SELL,SLC19A1,TGFB1,TIE1,TNFSF14
Cancer, Hematological Disease, Immunological Disease, Organismal Injury and Abnormalities	non-Hodgkin's disease	1.30E-05			13	CASP10,CXCL8,DCN,FN1,ID1,IL10,IL2,MLH1,MME,MTOR,RPS2,SELL,TOP2A
Cell Death and Survival	cell death of leukemia cell lines	8.37E-07		0.762	12	BCL2A1,CASP10,CEACAM1,DDIT3,FCER1A,HSPA1A/HSPA1B,KLF4,RPS19,S100A8,TGFB1,TOP2A,TPT1
Organismal Injury and Abnormalities	Edema	2.95E-06		0.114	12	ALB,CXCL8,FN1,GJA1,IL2,MME,SELE,SELL,TCEA1,TGFB1,TGFBR2,TIE1
Cell Death and Survival	cytolysis	1.69E-07		0.089	12	ALB,CEACAM1,FCER1A,GJA1,IL2,IMPDH2,MME,PAX2,PRDX2,SPP1,TGFBR2,TNFSF14
Cell-To-Cell Signaling and Interaction, Tissue Development	adhesion of tumor cell lines	1.23E-07		0.048	12	CXCL8,DAB2,DCN,FN1,FOS,MMP2,RPSA,SELE,SERPINB5,SPP1,TGFB1,VCAM1
Cellular Development	differentiation of tumor cell lines	7.74E-06		0.009	12	AKR1C3,DAB2,DDIT3,ENO1,FN1,FOS,ID1,IL2,KLF4,MTOR,NCOR2,TGFB1
Cellular Development, Cellular Growth and Proliferation, Hematological System Development and Function, Hematopoiesis	proliferation of hematopoietic cells	7.39E-08		-0.077	12	APC,CDKN1C,CXCL8,IL10,IL1A,IL2,KLF4,MAPK3,RPS19,SELE,SPP1,TGFB1
Cancer	development of tumor	2.47E-06		-0.218	12	APC,CEACAM1,FOS,ID1,MLH1,MMP2,PKM,SELE,SERPINB5,SPP1,TGFB1,TGFBR2
Embryonic Development, Lymphoid Tissue Structure and Development, Organ Development, Organismal Development	development of lymphatic system component	3.95E-07		-0.412	12	APC,CXCL8,EPHB3,FGF1,IL10,IL2,MAPK3,PRDX2,SELE,TGFB1,TIE1,VCAM1
Inflammatory Disease, Inflammatory Response, Neurological Disease	Encephalitis	2.69E-07		-0.561	12	DDIT3,IL10,KLF4,MAPK3,MME,MMP2,MTOR,SELL,SPP1,TGFB1,TNFSF14,VCAM1
Cell Death and Survival	apoptosis of epithelial cell lines	1.33E-08		-0.730	12	BCL2A1,CASP10,DAB2,DDIT3,DDX17,FGF1,FOS,PAX2,SPP1,TGFB1,TGFBR2,TJP2
Cancer	neoplasia of tumor cell lines	1.47E-07		-0.733	12	APC,CTTN,CXCL8,FN1,FOS,FPR1,GJA1,IGFBP2,KLF4,PRDX2,TGFB1,TGFBR2
Cell-To-Cell Signaling and Interaction, Hematological System Development and Function, Immune Cell Trafficking, Inflammatory Response, Tissue Development	adhesion of phagocytes	3.39E-11		-0.812	12	CTTN,CXCL8,FN1,IL10,IL1A,PRDX2,S100A8,SELE,SELL,TGFB1,TGFBR2,VCAM1
Cellular Movement	migration of tumor cells	1.88E-08		-0.937	12	APC,CEACAM1,CTTN,CXCL8,FN1,KLF4,MMP2,SELE,SERPINB5,SPP1,TGFB1,VCAM1
Cellular Movement, Hematological System Development and Function, Immune Cell Trafficking	migration of granulocytes	3.13E-11		-0.963	12	ALB,CEACAM1,CNN2,CXCL8,FN1,FPR1,S100A8,SELE,SELL,SPP1,TGFB1,VCAM1
Cellular Movement, Hematological System Development and Function, Immune Cell Trafficking	cell movement of antigen presenting cells	2.95E-06		-1.302	12	CEACAM1,CNN2,CXCL8,FPR1,IL10,IL1A,RPS19,SELE,SELL,SPP1,TGFB1,TGFBR2
Cell-To-Cell Signaling and Interaction, Inflammatory Response	immune response of leukocytes	6.25E-07		-1.346	12	CNN2,CXCL8,EIF2AK4,FCER1A,FN1,FPR1,IL10,IL2,MTOR,TGFB1,TGFBR2,VCAM1
Cellular Development, Hematopoiesis	maturation of leukocytes	4.31E-08		-1.801	12	FOS,HNRNPC,HSP90B1,HSPA1A/HSPA1B,IL10,IL1A,IL2,MAPK3,SELL,TGFB1,TGFBR2,TNFSF14
Cancer	metastatic solid tumor	6.95E-09			12	CASP10,CXCL8,FN1,HSP90B1,IL2,MMP2,MTOR,SPP1,SSTR4,TGFB1,TOP2A,TPT1
Gastrointestinal Disease, Inflammatory Disease	Inflammatory Bowel Disease	8.90E-08			12	ALB,CXCL8,HSP90B1,IL10,IL1A,IL2,MMP2,MTOR,S100A8,SELE,SPP1,TGFB1
Cancer, Endocrine System Disorders	neuroendocrine tumor	1.93E-07			12	APC,DCN,HSP90B1,ID1,MME,MTOR,NCOR2,NUSAP1,S100A8,SSTR4,TOP2A,VCAM1
Cancer	adenoma	5.89E-07			12	APC,DCN,DDX17,ID1,MLH1,MTOR,NUSAP1,PRDX2,S100A8,SSTR4,TGFBR2,VCAM1
Cell Cycle	arrest in cell cycle progression	1.28E-06			12	APC,CDKN1C,CXCL8,DDX17,GAS1,IL2,KLF4,MAPK3,MLH1,MTOR,NCOR2,TGFB1
Lymphoid Tissue Structure and Development, Organ Morphology	abnormal morphology of lymphoid organ	1.05E-05			12	ARL6IP5,DCN,FOS,IGFBP2,IL10,IL2,PRDX2,SELE,SELL,SLC19A1,TGFB1,TNFSF14
Cell Death and Survival, Gastrointestinal Disease, Hepatic System Disease	necrosis of liver	3.12E-07		0.648	11	DDIT3,FOS,IL10,MAPK3,MME,MTOR,NCL,SELE,SELL,TGFB1,TNFSF14
Cell Death and Survival	apoptosis of leukemia cell lines	1.51E-06		0.498	11	BCL2A1,CASP10,CEACAM1,DDIT3,FCER1A,HSPA1A/HSPA1B,KLF4,RPS19,S100A8,TGFB1,TPT1
Cancer, Cellular Movement, Tumor Morphology	invasion of tumor cells	1.93E-08		0.483	11	APC,CEACAM1,CTTN,FN1,ID1,KLF4,MMP2,S100A8,SERPINB5,TGFB1,TGFBR2
Gastrointestinal Disease, Hepatic System Disease, Organismal Injury and Abnormalities	damage of liver	3.88E-07		-0.380	11	ALB,CXCL8,DDIT3,IL10,IL1A,IL2,IMPDH2,MTOR,SPP1,TGFB1,TGFBR2
Cellular Development, Cellular Growth and Proliferation, Hematological System Development and Function, Hematopoiesis	proliferation of hematopoietic progenitor cells	3.61E-07		-0.433	11	APC,CXCL8,IL10,IL1A,IL2,KLF4,MAPK3,RPS19,SELE,SPP1,TGFB1
Cell Death and Survival	apoptosis of connective tissue cells	1.86E-06		-0.508	11	BGN,CXCL8,DCN,DDIT3,FN1,IL10,IL1A,NUPR1,S100A8,TGFB1,TNFSF14
Connective Tissue Development and Function, Tissue Morphology	quantity of connective tissue cells	2.23E-07		-0.551	11	BGN,DCN,FN1,FOS,ID1,IL1A,KLF4,MMP2,SPP1,TGFB1,TGFBR2
Cellular Movement, Hematological System Development and Function, Immune Cell Trafficking, Inflammatory Response	migration of neutrophils	1.41E-11		-0.636	11	ALB,CNN2,CXCL8,FN1,FPR1,S100A8,SELE,SELL,SPP1,TGFB1,VCAM1
Cell-To-Cell Signaling and Interaction, Cellular Growth and Proliferation	stimulation of cells	3.90E-06		-0.653	11	CXCL8,FN1,FOS,HSP90B1,IL10,IL1A,IL2,KLF4,SPP1,TGFB1,TNFSF14
Dermatological Diseases and Conditions, Organismal Injury and Abnormalities	skin abnormality	1.28E-07		-0.754	11	CXCL8,DDIT3,GJA1,MLH1,MME,MTOR,SELE,SELL,TGFB1,TGFBR2,TIE1
Cardiovascular System Development and Function, Cell-To-Cell Signaling and Interaction, Tissue Development	adhesion of endothelial cells	6.37E-10		-0.853	11	CXCL8,FN1,IL10,IL1A,SELE,SELL,SERPINB5,SPP1,TGFB1,TGFBR2,VCAM1
Cellular Movement	cell movement of tumor cells	1.66E-08		-0.876	11	APC,CEACAM1,CXCL8,FN1,KLF4,MMP2,SELE,SERPINB5,SPP1,TGFB1,VCAM1
Lymphoid Tissue Structure and Development	growth of lymphatic system component	1.83E-08		-0.933	11	CXCL8,FGF1,IL10,IL1A,IL2,IMPDH2,KLF4,MAPK3,SPP1,TGFB1,TNFSF14
Hematological System Development and Function, Humoral Immune Response, Tissue Morphology	quantity of B lymphocytes	1.37E-05		-1.007	11	BCL2A1,FOS,GJA1,HSP90B1,IL10,IL2,KLF4,SELE,SPP1,TGFBR2,VCAM1
Cardiovascular System Development and Function	vascularization	2.23E-07		-1.046	11	CEACAM1,EPHB3,FGF1,ID1,IL10,IL2,MMP2,SPP1,TGFB1,TGFBR2,VCAM1
Cell Death and Survival	apoptosis of kidney cell lines	2.50E-07		-1.105	11	BCL2A1,CASP10,DDIT3,DDX17,FGF1,FOS,HSPA1A/HSPA1B,PAX2,SPP1,TGFB1,TJP2
Cell Death and Survival	cell viability of blood cells	2.04E-06		-1.359	11	BCL2A1,CXCL8,FCER1A,FN1,GJA1,IL10,IL2,MAPK3,MTOR,SELE,TGFB1
Cellular Movement	migration of breast cancer cell lines	1.84E-07		-1.434	11	CTTN,CXCL8,FGF1,FN1,GJA1,ID1,KPNA2,MMP2,MTOR,SPP1,TGFB1
Embryonic Development	size of embryo	1.03E-05		-1.599	11	DAB2,FN1,HSP90B1,NUSAP1,POU2F1,TCEA1,TGFBR2,TPT1,UBC,VCAM1,ZBTB17
Cell Death and Survival	cell death of endothelial cells	5.46E-08		-1.657	11	CXCL8,DDIT3,FGF1,IL2,MAPK3,MMP2,PRDX2,S100A8,SERPINB5,SPP1,TGFB1
Cellular Movement, Hematological System Development and Function, Immune Cell Trafficking, Inflammatory Response	cell movement of monocytes	5.01E-09		-1.677	11	CEACAM1,CXCL8,FN1,FPR1,IL10,IL2,RPS19,SELE,SPP1,TGFB1,VCAM1
Cell-To-Cell Signaling and Interaction	response of mononuclear leukocytes	2.31E-07		-1.934	11	CXCL8,EIF2AK4,FPR1,HSP90B1,IL10,IL2,MTOR,TGFB1,TGFBR2,TNFSF14,VCAM1
Cellular Movement, Hematological System Development and Function, Immune Cell Trafficking	homing of mononuclear leukocytes	6.81E-08	Decreased	-2.009	11	CXCL8,FN1,FPR1,IL10,IL2,RPS19,SELE,SELL,SPP1,TGFB1,TNFSF14
Cellular Growth and Proliferation	cytostasis	1.92E-06	Decreased	-3.234	11	CEACAM1,FGF1,GJA1,HSPA1A/HSPA1B,ID1,MAPK3,SERPINB5,SLC19A1,TGFB1,TGFBR2,TOP2A
Cancer, Gastrointestinal Disease	oral cancer	1.45E-07			11	BGN,CASP10,CXCL8,DCN,FGF1,FN1,HSP90B1,IFIT2,IL1A,S100A8,TGFB1
Cancer	head and neck squamous cell cancer	7.23E-07			11	BGN,CTTN,CXCL8,DCN,FGF1,FN1,HSP90B1,IL1A,TGFB1,TGFBR2,TOP2A
Embryonic Development, Organismal Development, Tissue Development	formation of embryonic tissue	3.04E-06			11	FGF1,FN1,FOS,HSP90B1,ID1,LAMTOR1,MTOR,PAX2,POU2F1,TGFB1,TPT1
Protein Synthesis	translation of protein	3.07E-06		1.413	10	EEF1B2,EIF2AK4,EIF3B,EIF3I,FN1,HSPA1A/HSPA1B,MTOR,NCL,SARS,TIA1
Cell Death and Survival	cell death of lymphoma cell lines	5.24E-07		1.407	10	ALB,BCL2A1,CNN2,FCER1A,HNRNPC,IL10,IL2,MTOR,NCL,TGFB1
Cell Death and Survival	apoptosis of phagocytes	2.34E-07		1.359	10	BCL2A1,CASP10,CXCL8,DCN,DDIT3,FCER1A,FOS,IL10,MTOR,TGFB1
Organismal Injury and Abnormalities	Wound	9.40E-07		1.131	10	CNN2,FGF1,FN1,GJA1,IL10,IL1A,SELL,SPP1,TGFB1,VIL1
Cellular Development, Cellular Growth and Proliferation	proliferation of colon cancer cell lines	2.97E-06		0.794	10	APC,DDX17,FN1,IGFBP2,KLF4,NCL,PKM,TGFB1,TGFBR2,TNFSF14
Lymphoid Tissue Structure and Development	formation of lymphatic system component	1.16E-05		0.692	10	APC,EPHB3,IL10,IL2,MAPK3,NCOR2,PRDX2,SELE,TGFB1,VCAM1
Cancer, Tumor Morphology	invasion of malignant tumor	3.53E-08		0.421	10	CDKN1C,CEACAM1,CTTN,ID1,KLF4,MMP2,SERPINB5,SPP1,TGFB1,TGFBR2
Cardiovascular System Development and Function, Cell-To-Cell Signaling and Interaction	binding of vascular endothelial cells	7.24E-13		0.391	10	BGN,CXCL8,DCN,FGF1,FN1,IL1A,MADCAM1,SELE,SELL,VCAM1
Cell-To-Cell Signaling and Interaction, Hematological System Development and Function	binding of mononuclear leukocytes	1.12E-09		0.308	10	CXCL8,FGF1,IL10,IL1A,IL2,SELE,SELL,TGFB1,TNFSF14,VCAM1
Cell-To-Cell Signaling and Interaction, Hematological System Development and Function, Inflammatory Response	binding of professional phagocytic cells	1.21E-09		0.308	10	CXCL8,DCN,FGF1,FPR1,IL10,IL1A,SELE,SELL,TGFB1,VCAM1
Organismal Injury and Abnormalities, Tissue Morphology	size of lesion	5.05E-06		0.283	10	GJA1,HSPA1A/HSPA1B,IL10,IL1A,IL2,SELE,SLC19A1,SPP1,TGFBR2,VCAM1
Cell Cycle	entry into S phase	1.21E-08		0.205	10	APC,CDKN1C,FGF1,FN1,FOS,GAS1,IL2,KLF4,MTOR,TGFB1
Cellular Movement	transmigration of cells	2.10E-08		-0.103	10	CXCL8,DCN,FN1,FPR1,GJA1,ID1,SELE,SELL,TGFB1,VCAM1
Gene Expression	expression of mRNA	1.46E-06		-0.272	10	DDIT3,EEF1B2,EIF2AK4,EIF3B,EIF3I,FOS,MLH1,SARS,TGFB1,TIA1
Cell-To-Cell Signaling and Interaction, Tissue Development	attachment of cells	6.72E-09		-0.291	10	DAB2,DCN,FN1,MMP2,RPSA,SELE,SELL,SPP1,TGFB1,VCAM1
Cell Cycle	mitogenesis	7.08E-08		-0.364	10	CEACAM1,FGF1,FOS,IGFBP2,IL2,MAPK3,MTOR,SERPINB5,SPP1,TGFB1
Immunological Disease, Inflammatory Disease, Inflammatory Response, Neurological Disease	experimental autoimmune encephalomyelitis	3.27E-06		-0.405	10	DDIT3,IL10,KLF4,MAPK3,MMP2,SELL,SPP1,TGFB1,TNFSF14,VCAM1
Cellular Development, Skeletal and Muscular System Development and Function, Tissue Development	differentiation of osteoblasts	4.76E-06		-0.664	10	APC,BGN,FN1,GJA1,HNRNPC,ID1,IL10,MAPK3,SPP1,TGFB1
Cellular Growth and Proliferation	proliferation of hematopoietic cell lines	1.17E-06		-0.741	10	FCER1A,FGF1,FN1,FOS,IL10,IL2,MAPK3,MTOR,SPP1,TGFB1
Cellular Movement, Renal and Urological System Development and Function	cell movement of kidney cell lines	1.14E-08		-0.819	10	APC,CHL1,CTTN,CXCL8,EPHB3,FN1,SARS,SELE,TGFB1,VIL1
Cellular Development, Cellular Growth and Proliferation	proliferation of prostate cancer cell lines	6.04E-06		-0.909	10	AKR1C3,CEACAM1,CXCL8,DAB2,FABP1,FGF1,IGFBP2,IL1A,SERPINB5,TGFB1
Cancer	tumorigenesis of cells	2.61E-06		-1.002	10	APC,CXCL8,FOS,FPR1,GJA1,IGFBP2,KLF4,NUPR1,TGFB1,TGFBR2
Cell-To-Cell Signaling and Interaction, Cellular Movement, Hematological System Development and Function, Immune Cell Trafficking	recruitment of lymphocytes	1.32E-10		-1.334	10	CXCL8,FCER1A,FN1,FOS,IL10,IL2,MADCAM1,SELE,SELL,VCAM1
Cell-mediated Immune Response, Cellular Movement, Hematological System Development and Function, Immune Cell Trafficking	T cell migration	4.08E-06		-1.417	10	CEACAM1,CXCL8,FN1,IL10,IL2,SELE,SELL,SPP1,TGFB1,TNFSF14
Cell-To-Cell Signaling and Interaction, Cellular Movement, Hematological System Development and Function, Immune Cell Trafficking	recruitment of granulocytes	6.66E-07		-1.501	10	CXCL8,HSPA1A/HSPA1B,IL10,IL1A,MMP2,SELE,SELL,SPP1,TPT1,VCAM1
Cellular Assembly and Organization, Cellular Function and Maintenance, Tissue Development	formation of actin stress fibers	1.46E-06		-1.601	10	CXCL8,DAB2,FGF1,FN1,IL1A,MMP2,MTOR,SELE,TGFB1,VCAM1
Cellular Movement, Hematological System Development and Function, Immune Cell Trafficking, Inflammatory Response	chemotaxis of granulocytes	2.92E-07		-1.687	10	CXCL8,FPR1,IL10,IL2,RPS19,S100A8,SELE,SELL,SPP1,TGFB1
Cell-To-Cell Signaling and Interaction	response of myeloid cells	4.10E-07		-1.744	10	CNN2,CXCL8,EIF2AK4,FCER1A,FN1,FPR1,IL10,IL2,TGFB1,VCAM1
Cell-To-Cell Signaling and Interaction, Inflammatory Response	immune response of phagocytes	3.18E-07		-1.762	10	CNN2,CXCL8,EIF2AK4,FCER1A,FN1,FPR1,IL10,IL2,TGFB1,VCAM1
Cell Death and Survival	cell death of colon cancer cell lines	1.01E-05		-1.829	10	APC,CDKN1C,CEACAM1,DDIT3,IL1A,IL2,MLH1,SPP1,TGFBR2,TNFSF14
Cell-To-Cell Signaling and Interaction, Hematological System Development and Function, Immune Cell Trafficking, Inflammatory Response	activation of granulocytes	1.03E-09	Decreased	-2.007	10	CXCL8,FPR1,IL10,IL1A,IL2,SELE,SELL,SPP1,TPT1,VCAM1
Cellular Movement, Hematological System Development and Function, Immune Cell Trafficking, Inflammatory Response	chemotaxis of mononuclear leukocytes	1.48E-07	Decreased	-2.009	10	CXCL8,FN1,FPR1,IL10,IL2,RPS19,SELE,SPP1,TGFB1,TNFSF14
Cancer	metastatic carcinoma	4.90E-08			10	CASP10,CXCL8,FN1,HSP90B1,MMP2,MTOR,SPP1,SSTR4,TOP2A,TPT1
Organismal Functions, Organismal Injury and Abnormalities	healing of lesion	1.11E-07			10	CNN2,FGF1,FN1,GJA1,IL10,IL2,SELL,SPP1,TGFB1,VIL1
Tissue Morphology	abnormal morphology of extraembryonic tissue	4.10E-07			10	DAB2,FN1,HSP90B1,MTOR,POU2F1,S100A8,TGFB1,TGFBR2,VCAM1,ZBTB17
Organismal Injury and Abnormalities, Renal and Urological Disease	failure of kidney	5.68E-07			10	ALB,CXCL8,DCN,FABP1,IMPDH2,MMP2,MTOR,SPP1,TGFB1,TOP2A
Cell Cycle	G1 phase of tumor cell lines	6.40E-07			10	APC,CDKN1C,DCN,DDIT3,GJA1,IL1A,KLF4,MLH1,MTOR,TGFB1
Digestive System Development and Function, Organ Morphology, Organismal Development	abnormal morphology of intestine	7.78E-07			10	APC,CEACAM1,EPHB3,IL10,IL2,KLF4,SLC19A1,TGFB1,TIE1,TNFSF14
Cellular Function and Maintenance	function of antigen presenting cells	4.08E-06			10	CNN2,EIF2AK4,FCER1A,FOS,IL10,MTOR,SELL,SPP1,TGFB1,TIA1
Lymphoid Tissue Structure and Development, Organ Morphology, Organismal Development	abnormal morphology of spleen	1.01E-05			10	FOS,IGFBP2,IL10,IL2,PRDX2,SELE,SELL,SLC19A1,TGFB1,TNFSF14
Hematological System Development and Function, Inflammatory Response, Tissue Morphology	quantity of monocytes	1.85E-08	Increased	2.256	9	CNN2,CXCL8,GJA1,ID1,IL10,IL1A,SELE,SELL,VCAM1
Cellular Development, Cellular Growth and Proliferation	proliferation of hepatoma cell lines	1.30E-06		1.597	9	APC,CXCL8,DCN,FABP1,MTOR,SPP1,TGFB1,TGFBR2,VCAM1
Connective Tissue Disorders, Inflammatory Disease, Skeletal and Muscular Disorders	polyarthritis	5.10E-09		1.592	9	DDIT3,FN1,IL10,IL1A,IL2,SELE,SPP1,TGFB1,TIE1
Connective Tissue Disorders, Inflammatory Disease, Skeletal and Muscular Disorders	experimentally-induced arthritis	2.57E-07		1.485	9	DDIT3,FN1,IL10,IL2,MMP2,SELE,SPP1,TGFB1,TIE1
Cell Death and Survival	apoptosis of lymphoma cell lines	1.14E-06		1.407	9	ALB,BCL2A1,CNN2,FCER1A,HNRNPC,IL2,MTOR,NCL,TGFB1
Cell Death and Survival	apoptosis of myeloid cells	2.31E-06		1.141	9	BCL2A1,CXCL8,DCN,DDIT3,FCER1A,FOS,IL10,MTOR,TGFB1
Free Radical Scavenging, Molecular Transport	quantity of reactive oxygen species	1.14E-06		1.108	9	ALB,CXCL8,IL10,IL1A,MTOR,POU2F1,PRDX2,SERPINB5,TGFB1
Cellular Development, Cellular Growth and Proliferation, Hair and Skin Development and Function, Tissue Development	proliferation of epidermal cells	5.49E-07		1.009	9	CXCL8,FN1,FOS,IL10,KLF4,SPP1,TGFB1,TGFBR2,ZBTB17
Cardiovascular System Development and Function, Cellular Movement	movement of vascular endothelial cells	9.58E-07		0.924	9	APC,CNN2,CXCL8,FN1,ID1,NCL,SELE,TGFB1,TGFBR2
Cell-To-Cell Signaling and Interaction	binding of tumor cell lines	1.09E-06		0.713	9	DCN,FN1,MMP2,NCL,SELL,SERPINB5,SPP1,TGFB1,VCAM1
Tissue Morphology	deterioration of connective tissue	5.23E-07		0.431	9	CXCL8,FN1,FOS,GAS1,IL10,IL1A,PRDX2,SPP1,TGFBR2
Cellular Movement	transmigration of blood cells	3.77E-08		0.216	9	CXCL8,DCN,FN1,FPR1,GJA1,SELE,SELL,TGFB1,VCAM1
Cellular Growth and Proliferation, Lymphoid Tissue Structure and Development	proliferation of lymphatic system cells	1.17E-05		0.190	9	CXCL8,FGF1,GJA1,IL10,IL2,IMPDH2,SPP1,TGFB1,TNFSF14
Cellular Growth and Proliferation	formation of connective tissue cells	5.45E-06		-0.109	9	CTTN,CXCL8,FOS,IGFBP2,IL10,IL1A,MAPK3,S100A8,TGFB1
Cellular Development, Connective Tissue Development and Function, Tissue Development	development of connective tissue cells	8.47E-06		-0.109	9	CTTN,CXCL8,FOS,IGFBP2,IL10,IL1A,MAPK3,S100A8,TGFB1
Cell-To-Cell Signaling and Interaction, Hematological System Development and Function, Immune Cell Trafficking, Inflammatory Response, Tissue Development	adhesion of monocytes	5.83E-12		-0.246	9	CXCL8,FN1,IL10,IL1A,PRDX2,SELE,SELL,TGFB1,TGFBR2
Cellular Development, Cellular Growth and Proliferation, Hematological System Development and Function	proliferation of leukocyte cell lines	3.80E-06		-0.521	9	FCER1A,FGF1,FN1,FOS,IL10,IL2,MTOR,SPP1,TGFB1
Cellular Development, Connective Tissue Development and Function, Embryonic Development, Organ Development, Organismal Development, Skeletal and Muscular System Development and Function, Tissue Development	differentiation of osteoclasts	1.82E-06		-0.574	9	APC,CXCL8,FOS,ID1,IL10,IL1A,S100A8,TGFB1,TNFSF14
Hematological System Development and Function, Immune Cell Trafficking, Inflammatory Response, Tissue Development	accumulation of myeloid cells	1.14E-06		-0.698	9	BCL2A1,CXCL8,FGF1,IL10,MAPK3,S100A8,SELL,SPP1,VCAM1
Hematological System Development and Function, Hematopoiesis, Tissue Morphology	quantity of red blood cells	1.06E-05		-0.863	9	ID1,IL10,IL2,MAPK3,POU2F1,PRDX2,RPS19,SELE,TGFB1
Cellular Movement	invasion of breast cancer cell lines	1.24E-05		-1.036	9	CTTN,FN1,ID1,MMP2,MTOR,SERPINB5,SPP1,TGFB1,TGFBR2
Cell Death and Survival	necrosis of prostate cancer cell lines	3.66E-06		-1.289	9	DDIT3,FABP1,FN1,FOS,HSPA1A/HSPA1B,ID1,MME,SERPINB5,TGFB1
Cellular Movement, Hematological System Development and Function, Immune Cell Trafficking, Inflammatory Response	cell movement of dendritic cells	4.52E-07		-1.412	9	CEACAM1,CXCL8,FPR1,IL10,IL1A,RPS19,SELE,SPP1,TGFB1
Cancer	tumorigenesis of tumor cell lines	4.75E-07		-1.440	9	APC,CXCL8,FOS,FPR1,GJA1,IGFBP2,KLF4,TGFB1,TGFBR2
Cellular Movement	cell movement of cancer cells	2.44E-07		-1.497	9	CEACAM1,CXCL8,FN1,KLF4,MMP2,SELE,SPP1,TGFB1,VCAM1
Cell-To-Cell Signaling and Interaction, Hematological System Development and Function, Immune Cell Trafficking, Tissue Development	adhesion of granulocytes	7.19E-09		-1.537	9	CTTN,CXCL8,FN1,MADCAM1,S100A8,SELE,SELL,TGFB1,VCAM1
Cell-To-Cell Signaling and Interaction, Hematological System Development and Function	T cell response	4.75E-07		-1.606	9	CXCL8,EIF2AK4,HSP90B1,IL10,IL2,MTOR,TGFB1,TGFBR2,TNFSF14
Cell Death and Survival	necrosis of vascular endothelial cells	1.59E-08		-1.710	9	CXCL8,DDIT3,FGF1,MAPK3,MMP2,S100A8,SERPINB5,SPP1,TGFB1
Cell-mediated Immune Response, Cellular Movement, Hematological System Development and Function, Immune Cell Trafficking	cell movement of T lymphocytes	1.03E-05		-1.740	9	CXCL8,FN1,IL10,IL2,SELE,SELL,SPP1,TGFB1,TNFSF14
Cell Death and Survival	apoptosis of endothelial cells	2.05E-06		-1.783	9	CXCL8,DDIT3,IL2,MAPK3,MMP2,S100A8,SERPINB5,SPP1,TGFB1
Gastrointestinal Disease, Inflammatory Disease, Inflammatory Response	ulcerative colitis	1.08E-08			9	ALB,CXCL8,HSP90B1,IL10,IL2,MTOR,S100A8,SELE,SPP1
Cellular Development, Cellular Growth and Proliferation	arrest in proliferation of tumor cell lines	2.86E-08			9	APC,CDKN1C,DAB2,FGF1,IL2,KLF4,MAPK3,TGFB1,TGFBR2
Organismal Functions, Organismal Injury and Abnormalities, Tissue Morphology	healing of wound	9.16E-07			9	CNN2,FGF1,FN1,GJA1,IL10,SELL,SPP1,TGFB1,VIL1
Endocrine System Disorders, Gastrointestinal Disease, Metabolic Disease	diabetic complication	1.67E-06			9	AKR1C3,FGF1,GAS1,IGFBP2,MME,SELE,SPP1,TGFB1,VCAM1
Cell Morphology	morphology of tumor cell lines	3.15E-06			9	APC,CDKN1C,FOS,ID1,KLF4,PAX2,SERPINB5,TGFB1,VCAM1
Cancer, Endocrine System Disorders	thyroid cancer	3.27E-06			9	APC,FN1,IL2,MLH1,MMP2,SPP1,TGFB1,TGFBR2,TOP2A
Cardiovascular System Development and Function, Cellular Movement	migration of vascular endothelial cells	4.46E-06		1.551	8	APC,CNN2,FN1,ID1,NCL,SELE,TGFB1,TGFBR2
Cellular Development, Cellular Growth and Proliferation, Hair and Skin Development and Function, Tissue Development	proliferation of keratinocytes	2.46E-06		1.351	8	CXCL8,FN1,FOS,KLF4,SPP1,TGFB1,TGFBR2,ZBTB17
Connective Tissue Disorders, Inflammatory Disease, Skeletal and Muscular Disorders	collagen-induced arthritis	6.41E-08		1.344	8	DDIT3,FN1,IL10,IL2,SELE,SPP1,TGFB1,TIE1
Cellular Movement, Skeletal and Muscular System Development and Function	cell movement of smooth muscle cells	5.77E-06		0.911	8	CXCL8,FN1,IGFBP2,IL1A,MAPK3,MMP2,SPP1,TPT1
Carbohydrate Metabolism	binding of carbohydrate	1.69E-08		0.620	8	CXCL8,FGF1,FN1,IL10,IL2,RPSA,SPP1,TGFB1
Cellular Movement, Hematological System Development and Function, Immune Cell Trafficking	transmigration of leukocytes	5.19E-07		0.570	8	CXCL8,DCN,FN1,FPR1,SELE,SELL,TGFB1,VCAM1
Cancer	growth of carcinoma	2.02E-06		-0.055	8	DCN,DDIT3,GJA1,ID1,IL10,IL2,MME,PKM
Cell-To-Cell Signaling and Interaction, Tissue Development	adhesion of connective tissue cells	3.91E-06		-0.160	8	FN1,MAPK3,MME,MMP2,SERPINB5,SPP1,TGFB1,VCAM1
Cellular Development, Cellular Growth and Proliferation, Connective Tissue Development and Function, Embryonic Development, Organ Development, Organismal Development, Skeletal and Muscular System Development and Function, Tissue Development	formation of osteoclasts	4.88E-07		-0.463	8	CXCL8,FOS,IGFBP2,IL10,IL1A,MAPK3,S100A8,TGFB1
Connective Tissue Development and Function, Tissue Morphology	quantity of bone cells	4.27E-06		-0.476	8	BGN,DCN,FOS,ID1,IL1A,MMP2,SPP1,TGFBR2
Cellular Movement, Hematological System Development and Function, Immune Cell Trafficking, Inflammatory Response	migration of monocytes	5.01E-08		-0.478	8	CEACAM1,FN1,IL10,IL2,SELE,SPP1,TGFB1,VCAM1
Cardiovascular System Development and Function	neovascularization	5.53E-06		-0.867	8	FGF1,IL10,IL2,MMP2,SPP1,TGFB1,TGFBR2,VCAM1
Cellular Development, Cellular Growth and Proliferation, Skeletal and Muscular System Development and Function, Tissue Development	proliferation of vascular smooth muscle cells	3.91E-06		-0.915	8	CDKN1C,CXCL8,GJA1,IGFBP2,IL10,IL1A,KLF4,TGFB1
Cell-mediated Immune Response, Cellular Movement, Hematological System Development and Function, Immune Cell Trafficking	homing of T lymphocytes	3.81E-07		-0.941	8	CXCL8,FN1,IL10,IL2,SELL,SPP1,TGFB1,TNFSF14
Cell-To-Cell Signaling and Interaction, Hematological System Development and Function, Immune Cell Trafficking, Tissue Development	adhesion of lymphocytes	4.06E-07		-1.139	8	DCN,FN1,IL2,SELE,SELL,SPP1,TGFB1,VCAM1
Cellular Development, Hematopoiesis	maturation of dendritic cells	7.81E-07		-1.143	8	FOS,HNRNPC,HSP90B1,HSPA1A/HSPA1B,IL10,IL1A,TGFB1,TNFSF14
Cell Death and Survival	apoptosis of prostate cancer cell lines	1.10E-05		-1.289	8	FABP1,FN1,FOS,HSPA1A/HSPA1B,ID1,MME,SERPINB5,TGFB1
Cellular Movement, Hair and Skin Development and Function	cell movement of epithelial cell lines	2.59E-07		-1.302	8	CHL1,CTTN,EPHB3,MMP2,SARS,SELE,SPP1,TGFB1
Cell-To-Cell Signaling and Interaction, Cellular Movement, Hematological System Development and Function, Immune Cell Trafficking, Inflammatory Response	recruitment of neutrophils	1.32E-05		-1.400	8	CXCL8,HSPA1A/HSPA1B,IL10,IL1A,MMP2,SELE,SELL,SPP1
Cell Death and Survival	apoptosis of vascular endothelial cells	8.15E-08		-1.458	8	CXCL8,DDIT3,MAPK3,MMP2,S100A8,SERPINB5,SPP1,TGFB1
Cell-To-Cell Signaling and Interaction, Hematological System Development and Function, Immune Cell Trafficking, Inflammatory Response	activation of neutrophils	3.55E-08		-1.597	8	CXCL8,FPR1,IL10,IL1A,IL2,SELE,SELL,SPP1
Cellular Movement, Hematological System Development and Function, Immune Cell Trafficking, Inflammatory Response	infiltration by neutrophils	5.77E-06		-1.636	8	CXCL8,FPR1,IL10,IL1A,SELE,SELL,SPP1,TGFBR2
Cell-To-Cell Signaling and Interaction, Hematological System Development and Function, Immune Cell Trafficking, Inflammatory Response, Tissue Development	adhesion of neutrophils	9.21E-09		-1.849	8	CTTN,CXCL8,FN1,S100A8,SELE,SELL,TGFB1,VCAM1
Cellular Movement	mobilization of cells	2.26E-08		-1.936	8	CXCL8,FOS,FPR1,GJA1,SELE,SELL,SERPINB5,VCAM1
Cellular Movement, Hematological System Development and Function, Immune Cell Trafficking	infiltration by mononuclear leukocytes	1.23E-05	Decreased	-2.148	8	BGN,CXCL8,FN1,IL10,IL2,SELE,TGFB1,VCAM1
Cellular Movement, Hematological System Development and Function, Immune Cell Trafficking	cell movement of natural killer cells	4.22E-09	Decreased	-2.564	8	CXCL8,IL10,IL2,SELE,SELL,SPP1,TGFB1,VCAM1
Cell Death and Survival	cell death of pancreatic cancer cell lines	4.59E-07	Decreased	-2.568	8	ALB,CXCL8,DDIT3,FN1,MTOR,RPS19,SPP1,TGFB1
Dermatological Diseases and Conditions, Inflammatory Disease	Acne	6.95E-08			8	CXCL8,IL10,IL1A,MME,MMP2,SELE,SELL,VCAM1
Cellular Function and Maintenance, Hematological System Development and Function	function of granulocytes	1.71E-07			8	BCL2A1,CTTN,CXCL8,FASTK,GJA1,IL10,MTOR,SELE
Connective Tissue Disorders, Immunological Disease, Inflammatory Disease, Skeletal and Muscular Disorders	juvenile rheumatoid arthritis	5.19E-07			8	ALB,FOS,HSPA1A/HSPA1B,MAPK3,MME,MMP2,RPSA,S100A8
Cell Cycle	arrest in G1 phase of tumor cell lines	3.73E-06			8	CDKN1C,DCN,DDIT3,IL1A,KLF4,MLH1,MTOR,TGFB1
Cancer, Endocrine System Disorders	epithelial thyroid cancer	5.53E-06			8	APC,FN1,IL2,MMP2,SPP1,TGFB1,TGFBR2,TOP2A
Cancer, Gastrointestinal Disease	oral squamous cell carcinoma	1.01E-05			8	BGN,CXCL8,DCN,FGF1,FN1,HSP90B1,IL1A,TGFB1
Cell-To-Cell Signaling and Interaction, Renal and Urological System Development and Function, Tissue Development	adhesion of kidney cells	4.12E-07		1.706	7	BGN,CXCL8,EPHB3,FN1,MADCAM1,MTOR,TGFB1
Drug Metabolism, Molecular Transport, Small Molecule Biochemistry	concentration of glutathione	2.69E-07		1.635	7	DDIT3,FABP1,IL10,IL1A,IL2,PKM,TGFB1
Cancer, Tumor Morphology	invasion of carcinoma	2.47E-07		1.177	7	CDKN1C,CTTN,MMP2,SERPINB5,SPP1,TGFB1,TGFBR2
Tissue Development	branching of epithelial tissue	6.02E-06		0.956	7	DCN,EPHB3,FGF1,FN1,SARS,SPP1,TGFB1
Lipid Metabolism, Small Molecule Biochemistry	binding of lipid	3.20E-07		0.342	7	CXCL8,FABP1,FN1,HSPA1L,NCOR2,RPSA,TGFB1
Carbohydrate Metabolism	binding of polysaccharide	3.47E-08		0.335	7	CXCL8,FGF1,IL10,IL2,RPSA,SPP1,TGFB1
Cell-To-Cell Signaling and Interaction, Cell-mediated Immune Response, Cellular Movement, Hematological System Development and Function, Immune Cell Trafficking, Tissue Development	adhesion of T lymphocytes	1.10E-06		0.296	7	FN1,IL2,SELE,SELL,SPP1,TGFB1,VCAM1
Cell Death and Survival	cell death of breast cell lines	2.47E-07		0.186	7	BCL2A1,DAB2,FOS,ID1,IL1A,MTOR,TGFB1
Endocrine System Disorders, Gastrointestinal Disease, Inflammatory Disease	Pancreatitis	8.62E-06		-0.016	7	ALB,IL10,MME,PKM,PRDX2,TGFB1,TGFBR2
Lipid Metabolism, Molecular Transport, Small Molecule Biochemistry	concentration of eicosanoid	3.67E-06		-0.157	7	CXCL8,FABP1,IL10,IL1A,IL2,TGFB1,TGFBR2
Lymphoid Tissue Structure and Development, Organ Morphology	size of lymphoid organ	5.24E-07		-0.447	7	FOS,HSP90B1,IGFBP2,IL2,MLH1,SELE,VCAM1
Cellular Development, Cellular Growth and Proliferation	proliferation of endocrine cells	1.45E-06		-0.571	7	FN1,IL10,IL1A,IL2,MTOR,TGFB1,TPT1
Immunological Disease	delayed hypersensitive reaction	1.21E-05		-0.600	7	ALB,DCN,IL10,SELE,SELL,SPP1,TGFB1
Cell-To-Cell Signaling and Interaction, Nervous System Development and Function	activation of neuroglia	9.51E-06		-0.776	7	ALB,CXCL8,FGF1,FN1,GJA1,IL10,TGFB1
Hematological System Development and Function, Immune Cell Trafficking, Inflammatory Response, Tissue Development	accumulation of granulocytes	2.90E-06		-0.777	7	BCL2A1,CXCL8,IL10,MAPK3,S100A8,SELL,VCAM1
Cell-To-Cell Signaling and Interaction	priming of cells	3.49E-07		-0.789	7	CEACAM1,CXCL8,FGF1,IL10,IL1A,IL2,TGFB1
Cell-mediated Immune Response, Cellular Movement, Hematological System Development and Function, Immune Cell Trafficking, Inflammatory Response	chemotaxis of T lymphocytes	1.10E-06		-0.941	7	CXCL8,FN1,IL10,IL2,SPP1,TGFB1,TNFSF14
Cell-To-Cell Signaling and Interaction, Cellular Growth and Proliferation	induction of cells	7.41E-06		-1.016	7	CXCL8,HSP90B1,IL10,IL1A,IL2,KLF4,TGFB1
Cellular Growth and Proliferation, Nervous System Development and Function	proliferation of brain cells	5.41E-06		-1.067	7	ID1,IL1A,IL2,KLF4,MTOR,NCOR2,TGFB1
Cellular Movement	cell movement of leukemia cell lines	1.05E-05		-1.069	7	CXCL8,FN1,FPR1,MTOR,SELE,SELL,VCAM1
Tissue Development	formation of epithelial tissue	1.65E-06		-1.332	7	CEACAM1,CXCL8,FN1,SELE,SERPINB5,TGFB1,TGFBR2
Cardiovascular System Development and Function, Cell-To-Cell Signaling and Interaction, Tissue Development	adhesion of vascular endothelial cells	7.12E-07		-1.404	7	CXCL8,IL1A,SELE,SERPINB5,SPP1,TGFB1,VCAM1
Cellular Movement, Hematological System Development and Function, Hypersensitivity Response, Immune Cell Trafficking	cell movement of eosinophils	3.26E-06		-1.901	7	ALB,CXCL8,FPR1,IL10,IL2,MADCAM1,VCAM1
Cell Death and Survival	cell death of neuroglia	8.62E-06	Decreased	-2.000	7	ALB,CXCL8,DDIT3,GPM6B,IL2,MMP2,TGFB1
Cellular Movement, Hematological System Development and Function	mobilization of blood cells	1.16E-07	Decreased	-2.169	7	CXCL8,FOS,FPR1,GJA1,SELE,SELL,VCAM1
Cell Death and Survival	apoptosis of pancreatic cancer cell lines	2.27E-06	Decreased	-2.365	7	ALB,CXCL8,DDIT3,FN1,MTOR,RPS19,TGFB1
Cellular Function and Maintenance, Hematological System Development and Function	function of neutrophils	5.24E-07			7	BCL2A1,CTTN,CXCL8,FASTK,GJA1,MTOR,SELE
Infectious Disease	sexually transmitted disease	1.76E-06			7	CXCL8,IL10,IMPDH2,MTOR,SPP1,TGFB1,TOP2A
Gastrointestinal Disease, Hepatic System Disease, Organismal Injury and Abnormalities	chronic liver injury	1.88E-06			7	ALB,CXCL8,IL10,IMPDH2,MTOR,SPP1,TGFB1
Cancer	stage 3 cancer	8.20E-06			7	CASP10,FN1,MMP2,MTOR,SERPINB5,SPP1,TGFBR2
Endocrine System Disorders, Gastrointestinal Disease, Metabolic Disease, Organismal Injury and Abnormalities, Renal and Urological Disease	diabetic nephropathy	1.33E-05			7	AKR1C3,FGF1,GAS1,IGFBP2,MME,SPP1,TGFB1
Cancer, Organismal Injury and Abnormalities, Reproductive System Disease, Tumor Morphology	invasion of mammary tumor	3.63E-07		1.960	6	CTTN,FN1,S100A8,SERPINB5,TGFB1,TGFBR2
Cellular Movement, Hematological System Development and Function, Immune Cell Trafficking, Inflammatory Response	transmigration of phagocytes	3.37E-06		1.408	6	CXCL8,FN1,FPR1,SELE,TGFB1,VCAM1
Cell-To-Cell Signaling and Interaction, Hematological System Development and Function, Inflammatory Response	binding of monocytes	6.64E-09		1.154	6	CXCL8,FGF1,IL10,IL1A,SELE,VCAM1
Cell-To-Cell Signaling and Interaction, Tissue Development	adhesion of leukemia cell lines	7.57E-06		0.764	6	DAB2,FN1,RPSA,SELE,SPP1,VCAM1
Cell-To-Cell Signaling and Interaction, Cellular Compromise, Cellular Function and Maintenance, Inflammatory Response	respiratory burst of phagocytes	2.20E-07		-0.447	6	CXCL8,FCER1A,FN1,FPR1,TGFB1,VCAM1
Cell-To-Cell Signaling and Interaction, Cellular Compromise, Cellular Function and Maintenance, Inflammatory Response	respiratory burst of myeloid cells	3.63E-07		-0.447	6	CXCL8,FCER1A,FN1,FPR1,TGFB1,VCAM1
Cell Death and Survival	apoptosis of breast cell lines	1.18E-06		-0.447	6	DAB2,FOS,ID1,IL1A,MTOR,TGFB1
Cell-To-Cell Signaling and Interaction, Cell-mediated Immune Response, Cellular Movement, Hematological System Development and Function, Immune Cell Trafficking	recruitment of T lymphocytes	2.43E-06		-0.447	6	CXCL8,FCER1A,FOS,IL10,SELE,VCAM1
Cell-mediated Immune Response, Cellular Development, Cellular Function and Maintenance, Cellular Growth and Proliferation, Hematological System Development and Function, Hematopoiesis, Lymphoid Tissue Structure and Development	proliferation of thymocytes	1.05E-05		-0.469	6	IL10,IL1A,IL2,KLF4,MAPK3,SPP1
Cell Death and Survival	apoptosis of kidney cells	9.26E-06		-0.490	6	ALB,BGN,DCN,DDIT3,IL2,TGFB1
Cellular Development, Hematological System Development and Function, Hematopoiesis	maturation of T lymphocytes	5.72E-06		-0.555	6	IL10,IL1A,IL2,MAPK3,TGFB1,TGFBR2
Organismal Development	morphogenesis of gland	1.07E-06		-0.747	6	FGF1,FN1,MMP2,SERPINB5,TGFB1,TGFBR2
Cellular Movement, Hair and Skin Development and Function	migration of epithelial cell lines	4.26E-06		-0.962	6	CHL1,CTTN,EPHB3,SARS,SPP1,TGFB1
Cell-To-Cell Signaling and Interaction, Hematological System Development and Function, Inflammatory Response	response of neutrophils	8.67E-06		-1.131	6	CXCL8,FCER1A,FN1,FPR1,IL10,VCAM1
Cardiovascular System Development and Function, Tissue Development	formation of endothelial tube	1.56E-06		-1.332	6	CEACAM1,CXCL8,FN1,SELE,TGFB1,TGFBR2
Cellular Movement, Hematological System Development and Function, Hematopoiesis	mobilization of hematopoietic progenitor cells	3.52E-08		-1.948	6	CXCL8,FOS,GJA1,SELE,SELL,VCAM1
Immunological Disease, Organismal Injury and Abnormalities	lymphadenopathy	8.11E-06		-1.982	6	HSP90B1,IL10,SELL,SPP1,TGFB1,TNFSF14
Cell Death and Survival	quantity of apoptotic cells	1.20E-05	Decreased	-2.236	6	DDIT3,IL10,MMP2,SERPINB5,TGFB1,TPT1
Cellular Movement, Hematological System Development and Function, Immune Cell Trafficking	cell movement of peripheral blood leukocytes	8.76E-07	Decreased	-2.407	6	CXCL8,FPR1,IL10,IL2,SELE,SELL
Cellular Movement, Hematological System Development and Function, Immune Cell Trafficking	cell rolling of granulocytes	6.94E-08			6	CTTN,CXCL8,MADCAM1,SELE,SELL,VCAM1
Cancer, Gastrointestinal Disease, Tumor Morphology	invasion of digestive organ tumor	2.20E-07			6	APC,CDKN1C,CTTN,MMP2,SPP1,TGFB1
Inflammatory Response	rejection	7.12E-07			6	CEACAM1,IL2,IMPDH2,MMP2,MTOR,TGFB1
Digestive System Development and Function, Gastrointestinal Disease, Hepatic System Development and Function, Hepatic System Disease, Infectious Disease, Inflammatory Disease, Inflammatory Response, Organ Development, Organismal Injury and Abnormalities	hepatitis C	1.07E-06			6	CXCL8,IL10,IMPDH2,MTOR,SPP1,TGFB1
Cancer, Gastrointestinal Disease, Respiratory Disease	nasopharyngeal cancer	5.72E-06			6	APC,CXCL8,HSP90B1,MMP2,SPP1,TOP2A
Connective Tissue Disorders, Immunological Disease, Inflammatory Disease, Skeletal and Muscular Disorders	polyarticular juvenile rheumatoid arthritis	9.26E-06			6	FOS,HSPA1A/HSPA1B,MAPK3,MME,RPSA,S100A8
Cancer, Cellular Movement, Organismal Injury and Abnormalities, Reproductive System Disease, Tumor Morphology	invasion of mammary tumor cells	5.97E-06		1.960	5	CTTN,FN1,S100A8,SERPINB5,TGFBR2
Cellular Function and Maintenance, Hematological System Development and Function	function of regulatory T lymphocytes	2.99E-06		1.521	5	IL10,IL2,MTOR,SELL,TGFB1
Cell-To-Cell Signaling and Interaction, Embryonic Development, Tissue Development	adhesion of embryonic cells	7.35E-06		1.117	5	EPHB3,FN1,MADCAM1,PAX2,SERPINB5
Cell-To-Cell Signaling and Interaction	binding of connective tissue cells	9.82E-07		0.594	5	BGN,DCN,IGFBP2,TGFB1,VCAM1
Cell-To-Cell Signaling and Interaction, Hepatic System Development and Function	activation of liver cells	1.19E-05		0.467	5	DDIT3,FN1,IL1A,IL2,TGFB1
Carbohydrate Metabolism, Small Molecule Biochemistry	binding of glycosaminoglycan	2.03E-06		0.314	5	FGF1,IL10,IL2,SPP1,TGFB1
Cellular Development, Cellular Growth and Proliferation, Hematological System Development and Function	proliferation of naive T lymphocytes	3.81E-06		-0.194	5	IL10,IL2,TGFB1,TNFSF14,VCAM1
Cell-mediated Immune Response, Cellular Development, Cellular Function and Maintenance, Hematological System Development and Function, Hematopoiesis, Lymphoid Tissue Structure and Development	differentiation of naive T lymphocytes	8.98E-06		-0.377	5	EIF2AK4,IL10,IL2,MTOR,TGFB1
Cell Death and Survival	apoptosis of endothelial cell lines	5.36E-06		-0.485	5	BCL2A1,FN1,S100A8,SPP1,TGFB1
Cell-mediated Immune Response, Cellular Development, Cellular Function and Maintenance, Hematological System Development and Function, Hematopoiesis, Lymphoid Tissue Structure and Development	differentiation of regulatory T lymphocytes	3.38E-06		-0.600	5	EIF2AK4,IL10,IL2,MTOR,TGFB1
Cell-To-Cell Signaling and Interaction, Cellular Compromise, Cellular Function and Maintenance, Hematological System Development and Function, Inflammatory Response	respiratory burst of neutrophils	1.33E-06		-1.000	5	CXCL8,FCER1A,FN1,FPR1,VCAM1
Cell Morphology, Inflammatory Response	shape change of phagocytes	1.54E-06		-1.067	5	ALB,CNN2,CXCL8,FN1,SELL
Cell-To-Cell Signaling and Interaction, Cellular Movement, Hematological System Development and Function, Hypersensitivity Response, Immune Cell Trafficking	recruitment of eosinophils	6.63E-06		-1.172	5	IL10,SELE,SELL,TPT1,VCAM1
Dermatological Diseases and Conditions, Organismal Injury and Abnormalities	edema of skin	3.38E-06		-1.314	5	CXCL8,MME,SELE,SELL,TIE1
Cellular Development, Cellular Growth and Proliferation, Respiratory System Development and Function	proliferation of lung cells	7.35E-06		-1.342	5	CXCL8,FCER1A,KLF4,SPINT2,TGFB1
Free Radical Scavenging, Molecular Transport	release of reactive oxygen species	8.98E-06		-1.715	5	CXCL8,FPR1,IL10,PRDX2,SELE
Cell-mediated Immune Response, Cellular Movement, Hematological System Development and Function, Immune Cell Trafficking	NK cell migration	4.80E-06		-1.948	5	CXCL8,IL2,SELE,SELL,VCAM1
Cell-To-Cell Signaling and Interaction, Cellular Compromise, Tissue Development, Tumor Morphology	adhesion of cancer cells	3.38E-06			5	FN1,IL1A,SELE,SELL,VCAM1
Digestive System Development and Function, Gastrointestinal Disease, Hepatic System Development and Function, Hepatic System Disease, Infectious Disease, Inflammatory Disease, Inflammatory Response, Organ Development, Organismal Injury and Abnormalities	chronic hepatitis C	5.97E-06			5	CXCL8,IL10,IMPDH2,SPP1,TGFB1
Cellular Function and Maintenance, Hematological System Development and Function	regulation of leukocytes	8.14E-06			5	CEACAM1,IL10,S100A8,SPP1,TGFB1
Inflammatory Response	inflammation of eye	1.31E-05			5	IL10,S100A8,SELE,TGFB1,TOP2A
Cell Death and Survival	apoptosis of macrophage cancer cell lines	1.20E-05		0.655	4	DDIT3,MAPK3,TGFB1,TGFBR2
Cellular Growth and Proliferation, Hematological System Development and Function, Tissue Development	generation of memory T lymphocytes	8.58E-06		0.392	4	IL10,IL2,MTOR,TGFB1
Carbohydrate Metabolism, Drug Metabolism, Small Molecule Biochemistry	binding of hyaluronic acid	1.52E-06		0.152	4	IL10,IL2,SPP1,TGFB1
Dermatological Diseases and Conditions, Organismal Injury and Abnormalities	fibrosis of skin	3.98E-06		0.000	4	SELE,SELL,TGFB1,TGFBR2
Dermatological Diseases and Conditions, Organismal Injury and Abnormalities	formation of abscess	3.98E-06		0.000	4	HSP90B1,IL10,IL2,TGFB1
Cell-To-Cell Signaling and Interaction, Cellular Growth and Proliferation, Connective Tissue Development and Function	stimulation of fibroblasts	8.58E-06		-0.254	4	IL10,IL1A,KLF4,TGFB1
Inflammatory Disease, Inflammatory Response, Skeletal and Muscular Disorders	swelling of limb	8.58E-06		-0.807	4	FN1,IL10,IL2,VCAM1
Cancer	tumorigenesis of colon cancer cell lines	1.20E-05		-0.849	4	APC,IGFBP2,KLF4,TGFB1
Cell-To-Cell Signaling and Interaction, Hematological System Development and Function, Immune Cell Trafficking, Tissue Development	attachment of leukocytes	4.90E-06		-1.067	4	FN1,SELE,SELL,VCAM1
Cell-To-Cell Signaling and Interaction	transduction of cells	4.90E-06		-1.067	4	FN1,IL2,KLF4,NCL
Cancer, Cell Death and Survival, Tumor Morphology	cell viability of chronic lymphocytic leukemia cells	3.98E-06		-1.188	4	CXCL8,FOS,SELL,VCAM1
Cell-To-Cell Signaling and Interaction, Tissue Development	adhesion of breast cell lines	1.52E-06		-1.387	4	DAB2,KPNA2,SELE,SERPINB5
Cell-To-Cell Signaling and Interaction, Cell-mediated Immune Response, Cellular Movement, Hematological System Development and Function, Immune Cell Trafficking	recruitment of natural killer cells	2.53E-06		-1.960	4	CXCL8,IL2,SELE,SELL
Cardiovascular System Development and Function, Tissue Development	adhesion of endothelial tissue	3.20E-06		-1.961	4	CTTN,SELE,SELL,VCAM1
Cardiovascular System Development and Function, Cell-To-Cell Signaling and Interaction, Tissue Development	adhesion of HCAEC cells	6.52E-07			3	SELE,SELL,VCAM1
Cell-To-Cell Signaling and Interaction, Cellular Compromise, Tissue Development, Tumor Morphology	adhesion of acute myeloid leukemia blast cells	6.52E-07			3	SELE,SELL,VCAM1
Cellular Development, Hematological System Development and Function, Hematopoiesis	maturation of regulatory T lymphocytes	6.52E-07			3	IL10,IL2,TGFB1
Cellular Development, Cellular Growth and Proliferation	arrest in growth of colon cancer cell lines	5.64E-06			3	APC,KLF4,TGFBR2
Cancer, Cellular Movement	invasion of smooth muscle cells	5.64E-06			3	CXCL8,MMP2,SPP1
Cell-To-Cell Signaling and Interaction, Hematological System Development and Function, Immune Cell Trafficking, Inflammatory Response	activation of gamma-delta T lymphocytes	8.99E-06			3	IL10,IL2,TGFB1
Gastrointestinal Disease, Organismal Injury and Abnormalities	bleeding of rectum	8.99E-06			3	APC,IL10,IL2
Cell Death and Survival	apoptosis of stromal cells	1.34E-05			3	BGN,CXCL8,DCN
Cellular Movement	cell rolling of leukemia cell lines	1.34E-05			3	SELE,SELL,VCAM1
Cardiovascular Disease, Organismal Injury and Abnormalities	non-rheumatic aortic stenosis	1.34E-05			3	MMP2,SELE,VCAM1
Cellular Development, Cellular Growth and Proliferation, Connective Tissue Development and Function, Tissue Development	proliferation of adipoblasts	1.34E-05			3	BGN,DCN,FGF1
