# Supplementary material for: Comparison of the tumor cell secretome and patient sera for an accurate serum-based diagnosis of pancreatic ductal adenocarcinoma
Source: Oncotarget. 2017 Jan 2;8(7):11963–76. doi: 10.18632/oncotarget.14449 (PMC5355318; doi:10.18632/oncotarget.14449)
Supplement: Supplementary file 5 [file oncotarget-08-11963-s005.xlsx]

## Sheet: Sheet0
Supplementary Tab. 4: List of antibodies used in the production of the second, larger antibody microarray.
			(Flags indicate multiple antibodies against the same target)
ID	Flags	Symbol	Entrez Gene Name	Location	Type(s)
P60709	D	ACTB	actin beta	Cytoplasm	other
P60709	D	ACTB	actin beta	Cytoplasm	other
P60709	D	ACTB	actin beta	Cytoplasm	other
P60709	D	ACTB	actin beta	Cytoplasm	other
P63261		ACTG1	actin gamma 1	Cytoplasm	other
P12814	D	ACTN1	actinin alpha 1+D16	Cytoplasm	transcription regulator
P12814	D	ACTN1	actinin alpha 1	Cytoplasm	transcription regulator
P12814	D	ACTN1	actinin alpha 1	Cytoplasm	transcription regulator
Q9Y243	D	AKT3	AKT serine/threonine kinase 3	Cytoplasm	kinase
Q9Y243	D	AKT3	AKT serine/threonine kinase 3	Cytoplasm	kinase
Q9H8T0		AKTIP	AKT interacting protein	Cytoplasm	other
Q06278		AOX1	aldehyde oxidase 1	Cytoplasm	enzyme
Q02410		APBA1	amyloid beta precursor protein binding family A member 1	Cytoplasm	transporter
Q13520	D	AQP6	aquaporin 6	Cytoplasm	transporter
Q13520	D	AQP6	aquaporin 6	Cytoplasm	transporter
Q07960		ARHGAP1	Rho GTPase activating protein 1	Cytoplasm	other
Q07812	D	BAX	BCL2 associated X, apoptosis regulator	Cytoplasm	transporter
Q07814	D	BAX	BCL2 associated X, apoptosis regulator	Cytoplasm	transporter
Q07812	D	BAX	BCL2 associated X, apoptosis regulator	Cytoplasm	transporter
Q07812	D	BAX	BCL2 associated X, apoptosis regulator	Cytoplasm	transporter
O75363		BCAS1	breast carcinoma amplified sequence 1	Plasma Membrane	other
P10415		BCL2	BCL2, apoptosis regulator	Cytoplasm	transporter
P21810		BGN	biglycan	Extracellular Space	other
Q12983		BNIP3	BCL2 interacting protein 3	Cytoplasm	other
P17213		BPI	bactericidal/permeability-increasing protein	Plasma Membrane	transporter
P38398	D	BRCA1	BRCA1, DNA repair associated	Nucleus	transcription regulator
P38398	D	BRCA1	BRCA1, DNA repair associated	Nucleus	transcription regulator
P38398	D	BRCA1	BRCA1, DNA repair associated	Nucleus	transcription regulator
Q9ULD4		BRPF3	bromodomain and PHD finger containing 3	Cytoplasm	other
O43683	D	BUB1	BUB1 mitotic checkpoint serine/threonine kinase	Nucleus	kinase
O43683	D	BUB1	BUB1 mitotic checkpoint serine/threonine kinase	Nucleus	kinase
P02747		C1QC	complement C1q C chain	Extracellular Space	peptidase
P42574	D	CASP3	caspase 3	Cytoplasm	peptidase
P42574	D	CASP3	caspase 3	Cytoplasm	peptidase
Q14790		CASP8	caspase 8	Nucleus	peptidase
P51636	D	CAV2	caveolin 2	Plasma Membrane	other
P51636	D	CAV2	caveolin 2	Plasma Membrane	other
Q13185		CBX3	chromobox 3	Nucleus	transcription regulator
P51671		CCL11	C-C motif chemokine ligand 11	Extracellular Space	cytokine
P13501		CCL5	C-C motif chemokine ligand 5	Extracellular Space	cytokine
P20248	D	CCNA2	cyclin A2	Nucleus	other
P20248	D	CCNA2	cyclin A2	Nucleus	other
P20248	D	CCNA2	cyclin A2	Nucleus	other
P26842	D	CD27	CD27 molecule	Plasma Membrane	transmembrane receptor
P26842	D	CD27	CD27 molecule	Plasma Membrane	transmembrane receptor
P26842	D	CD27	CD27 molecule	Plasma Membrane	transmembrane receptor
P13987	D	CD59	CD59 molecule	Plasma Membrane	other
P13987	D	CD59	CD59 molecule	Plasma Membrane	other
P13987	D	CD59	CD59 molecule	Plasma Membrane	other
P13987	D	CD59	CD59 molecule	Plasma Membrane	other
P21854	D	CD72	CD72 molecule	Plasma Membrane	transmembrane receptor
P21854	D	CD72	CD72 molecule	Plasma Membrane	transmembrane receptor
P21854	D	CD72	CD72 molecule	Plasma Membrane	transmembrane receptor
P60033	D	CD81	CD81 molecule	Plasma Membrane	other
P60033	D	CD81	CD81 molecule	Plasma Membrane	other
Q12834	D	CDC20	cell division cycle 20	Nucleus	other
Q12834	D	CDC20	cell division cycle 20	Nucleus	other
P30305		CDC25B	cell division cycle 25B	Nucleus	phosphatase
P38936	D	CDKN1A	cyclin dependent kinase inhibitor 1A	Nucleus	kinase
P38936	D	CDKN1A	cyclin dependent kinase inhibitor 1A	Nucleus	kinase
P38936	D	CDKN1A	cyclin dependent kinase inhibitor 1A	Nucleus	kinase
P38936	D	CDKN1A	cyclin dependent kinase inhibitor 1A	Nucleus	kinase
Q8N726	D	CDKN2A	cyclin dependent kinase inhibitor 2A	Nucleus	transcription regulator
Q8N726	D	CDKN2A	cyclin dependent kinase inhibitor 2A	Nucleus	transcription regulator
P42771	D	CDKN2A	cyclin dependent kinase inhibitor 2A	Nucleus	transcription regulator
P42772	D	CDKN2B	cyclin dependent kinase inhibitor 2B	Nucleus	transcription regulator
P42772	D	CDKN2B	cyclin dependent kinase inhibitor 2B	Nucleus	transcription regulator
Q16667	D	CDKN3	cyclin dependent kinase inhibitor 3	Cytoplasm	phosphatase
Q16667	D	CDKN3	cyclin dependent kinase inhibitor 3	Cytoplasm	phosphatase
P40199		CEACAM6	carcinoembryonic antigen related cell adhesion molecule 6	Plasma Membrane	other
P49454		CENPF	centromere protein F	Nucleus	other
O15519	D	CFLAR	CASP8 and FADD like apoptosis regulator	Cytoplasm	other
O15519	D	CFLAR	CASP8 and FADD like apoptosis regulator	Cytoplasm	other
O15519	D	CFLAR	CASP8 and FADD like apoptosis regulator	Cytoplasm	other
Q8WWK9		CKAP2	cytoskeleton associated protein 2	Cytoplasm	other
P12277	D	CKB	creatine kinase B	Cytoplasm	kinase
P12277	D	CKB	creatine kinase B	Cytoplasm	kinase
P12277	D	CKB	creatine kinase B	Cytoplasm	kinase
P12277	D	CKB	creatine kinase B	Cytoplasm	kinase
P33552	D	CKS2	CDC28 protein kinase regulatory subunit 2	Other	kinase
P33552	D	CKS2	CDC28 protein kinase regulatory subunit 2	Other	kinase
Q9Y5I7		CLDN16	claudin 16	Plasma Membrane	transporter
Q7Z7K0		CMC1	C-X9-C motif containing 1	Cytoplasm	other
P32927	D	CSF2RB	colony stimulating factor 2 receptor beta common subunit	Plasma Membrane	transmembrane receptor
P32927	D	CSF2RB	colony stimulating factor 2 receptor beta common subunit	Plasma Membrane	transmembrane receptor
P07339	D	CTSD	cathepsin D	Cytoplasm	peptidase
P07339	D	CTSD	cathepsin D	Cytoplasm	peptidase
P07339	D	CTSD	cathepsin D	Cytoplasm	peptidase
Q13617		CUL2	cullin 2	Nucleus	enzyme
P99999	D	CYCS	cytochrome c, somatic	Cytoplasm	transporter
P99999	D	CYCS	cytochrome c, somatic	Cytoplasm	transporter
P05108	D	CYP11A1	cytochrome P450 family 11 subfamily A member 1	Cytoplasm	enzyme
P05108	D	CYP11A1	cytochrome P450 family 11 subfamily A member 1	Cytoplasm	enzyme
Q16678		CYP1B1	cytochrome P450 family 1 subfamily B member 1	Cytoplasm	enzyme
P10632	D	CYP2C8	cytochrome P450 family 2 subfamily C member 8	Cytoplasm	enzyme
P10632	D	CYP2C8	cytochrome P450 family 2 subfamily C member 8	Cytoplasm	enzyme
P13584		CYP4B1	cytochrome P450 family 4 subfamily B member 1	Cytoplasm	enzyme
P35638	D	DDIT3	DNA damage inducible transcript 3	Nucleus	transcription regulator
P35638	D	DDIT3	DNA damage inducible transcript 3	Nucleus	transcription regulator
P35638	D	DDIT3	DNA damage inducible transcript 3	Nucleus	transcription regulator
P35638	D	DDIT3	DNA damage inducible transcript 3	Nucleus	transcription regulator
P35638	D	DDIT3	DNA damage inducible transcript 3	Nucleus	transcription regulator
P35638	D	DDIT3	DNA damage inducible transcript 3	Nucleus	transcription regulator
Q13268		DHRS2	dehydrogenase/reductase 2	Nucleus	enzyme
O94907		DKK1	dickkopf WNT signaling pathway inhibitor 1	Extracellular Space	growth factor
Q9UBP4	D	DKK3	dickkopf WNT signaling pathway inhibitor 3	Extracellular Space	cytokine
Q9UBP4	D	DKK3	dickkopf WNT signaling pathway inhibitor 3	Extracellular Space	cytokine
O14682	D	ENC1	ectodermal-neural cortex 1	Nucleus	peptidase
O14682	D	ENC1	ectodermal-neural cortex 1	Nucleus	peptidase
P06733	D	ENO1	enolase 1	Cytoplasm	enzyme
P06733	D	ENO1	enolase 1	Cytoplasm	enzyme
P54753		EPHB3	EPH receptor B3	Plasma Membrane	kinase
P04626	D	ERBB2	erb-b2 receptor tyrosine kinase 2	Plasma Membrane	kinase
P04626	D	ERBB2	erb-b2 receptor tyrosine kinase 2	Plasma Membrane	kinase
Q9UK79	D	ERBB2	erb-b2 receptor tyrosine kinase 2	Plasma Membrane	kinase
P21860		ERBB3	erb-b2 receptor tyrosine kinase 3	Plasma Membrane	kinase
Q14296		FASTK	Fas activated serine/threonine kinase	Cytoplasm	kinase
P05230		FGF1	fibroblast growth factor 1	Extracellular Space	growth factor
P09038		FGF2	fibroblast growth factor 2	Extracellular Space	growth factor
P21333	D	FLNA	filamin A	Cytoplasm	other
P21333	D	FLNA	filamin A	Cytoplasm	other
P21333	D	FLNA	filamin A	Cytoplasm	other
P21333	D	FLNA	filamin A	Cytoplasm	other
P17948	D	FLT1	fms related tyrosine kinase 1	Plasma Membrane	kinase
P17948	D	FLT1	fms related tyrosine kinase 1	Plasma Membrane	kinase
P02751	D	FN1	fibronectin 1	Extracellular Space	enzyme
P02751	D	FN1	fibronectin 1	Extracellular Space	enzyme
P02751	D	FN1	fibronectin 1	Extracellular Space	enzyme
P02751	D	FN1	fibronectin 1	Extracellular Space	enzyme
Q92837		FRAT1	frequently rearranged in advanced T-cell lymphomas 1	Cytoplasm	other
Q14393		GAS6	growth arrest specific 6	Extracellular Space	growth factor
P36969	D	GPX4	glutathione peroxidase 4	Cytoplasm	enzyme
P36969	D	GPX4	glutathione peroxidase 4	Cytoplasm	enzyme
Q13322	D	GRB10	growth factor receptor bound protein 10	Cytoplasm	other
Q13322	D	GRB10	growth factor receptor bound protein 10	Cytoplasm	other
P30550		GRPR	gastrin releasing peptide receptor	Plasma Membrane	G-protein coupled receptor
P06396	D	GSN	gelsolin	Extracellular Space	other
P06396	D	GSN	gelsolin	Extracellular Space	other
P06396	D	GSN	gelsolin	Extracellular Space	other
P06396	D	GSN	gelsolin	Extracellular Space	other
P48637		GSS	glutathione synthetase	Cytoplasm	enzyme
Q15011		HERPUD1	homocysteine inducible ER protein with ubiquitin like domain 1	Cytoplasm	other
P28068		HLA-DMB	major histocompatibility complex, class II, DM beta	Plasma Membrane	transmembrane receptor
P09429		HMGB1	high mobility group box 1	Nucleus	transcription regulator
P26583	D	HMGB2	high mobility group box 2	Nucleus	transcription regulator
P26583	D	HMGB2	high mobility group box 2	Nucleus	transcription regulator
P52597		HNRNPF	heterogeneous nuclear ribonucleoprotein F	Nucleus	other
O43390		HNRNPR	heterogeneous nuclear ribonucleoprotein R	Nucleus	other
O43248		HOXC11	homeobox C11	Nucleus	transcription regulator
O75506		HSBP1	heat shock factor binding protein 1	Nucleus	other
P05362	D	ICAM1	intercellular adhesion molecule 1	Plasma Membrane	transmembrane receptor
P05362	D	ICAM1	intercellular adhesion molecule 1	Plasma Membrane	transmembrane receptor
P05362	D	ICAM1	intercellular adhesion molecule 1	Plasma Membrane	transmembrane receptor
P41134		ID1	inhibitor of DNA binding 1, HLH protein	Nucleus	transcription regulator
Q02535		ID3	inhibitor of DNA binding 3, HLH protein	Nucleus	transcription regulator
P09913	D	IFIT2	interferon induced protein with tetratricopeptide repeats 2	Cytoplasm	other
P09913	D	IFIT2	interferon induced protein with tetratricopeptide repeats 2	Cytoplasm	other
P01579	D	IFNG	interferon gamma	Extracellular Space	cytokine
P01579	D	IFNG	interferon gamma	Extracellular Space	cytokine
P01579	D	IFNG	interferon gamma	Extracellular Space	cytokine
P01579	D	IFNG	interferon gamma	Extracellular Space	cytokine
P01343	D	IGF1	insulin like growth factor 1	Extracellular Space	growth factor
P05019	D	IGF1	insulin like growth factor 1	Extracellular Space	growth factor
P05019	D	IGF1	insulin like growth factor 1	Extracellular Space	growth factor
O00425		IGF2BP3	insulin like growth factor 2 mRNA binding protein 3	Cytoplasm	translation regulator
P01876	D	IGHA1	immunoglobulin heavy constant alpha 1	Extracellular Space	other
P01876	D	IGHA1	immunoglobulin heavy constant alpha 1	Extracellular Space	other
P22301	D	IL10	interleukin 10	Extracellular Space	cytokine
P22301	D	IL10	interleukin 10	Extracellular Space	cytokine
P60568		IL2	interleukin 2	Extracellular Space	cytokine
P14784	D	IL2RB	interleukin 2 receptor subunit beta	Plasma Membrane	transmembrane receptor
P14784	D	IL2RB	interleukin 2 receptor subunit beta	Plasma Membrane	transmembrane receptor
P14784	D	IL2RB	interleukin 2 receptor subunit beta	Plasma Membrane	transmembrane receptor
P05231	D	IL6	interleukin 6	Extracellular Space	cytokine
P05231	D	IL6	interleukin 6	Extracellular Space	cytokine
P05231	D	IL6	interleukin 6	Extracellular Space	cytokine
P05231	D	IL6	interleukin 6	Extracellular Space	cytokine
P05231	D	IL6	interleukin 6	Extracellular Space	cytokine
P05231	D	IL6	interleukin 6	Extracellular Space	cytokine
P20839		IMPDH1	inosine monophosphate dehydrogenase 1	Cytoplasm	enzyme
P12268		IMPDH2	inosine monophosphate dehydrogenase 2	Cytoplasm	enzyme
Q92835	D	INPP5D	inositol polyphosphate-5-phosphatase D	Cytoplasm	phosphatase
Q92835	D	INPP5D	inositol polyphosphate-5-phosphatase D	Cytoplasm	phosphatase
Q9Y4H2		IRS2	insulin receptor substrate 2	Cytoplasm	enzyme
Q96CN7	D	ISOC1	isochorismatase domain containing 1	Cytoplasm	enzyme
Q9Y3B5	D	ISOC1	isochorismatase domain containing 1	Cytoplasm	enzyme
Q96AB3		ISOC2	isochorismatase domain containing 2	Cytoplasm	enzyme
P05412		JUN	Jun proto-oncogene, AP-1 transcription factor subunit	Nucleus	transcription regulator
Q02241	D	KIF23	kinesin family member 23	Cytoplasm	other
Q02241	D	KIF23	kinesin family member 23	Cytoplasm	other
P07288		KLK3	kallikrein related peptidase 3	Extracellular Space	peptidase
P52292		KPNA2	karyopherin subunit alpha 2	Nucleus	transporter
P19013	D	KRT4	keratin 4	Cytoplasm	other
P19013	D	KRT4	keratin 4	Cytoplasm	other
P05787	D	KRT8	keratin 8	Cytoplasm	other
P05787	D	KRT8	keratin 8	Cytoplasm	other
P32004		L1CAM	L1 cell adhesion molecule	Plasma Membrane	other
P56470	D	LGALS4	galectin 4	Extracellular Space	other
P56470	D	LGALS4	galectin 4	Extracellular Space	other
Q13257	D	MAD2L1	MAD2 mitotic arrest deficient-like 1 (yeast)	Nucleus	other
Q13257	D	MAD2L1	MAD2 mitotic arrest deficient-like 1 (yeast)	Nucleus	other
Q13021		MALL	mal, T-cell differentiation protein like	Plasma Membrane	other
Q9GZQ8	D	MAP1LC3B	microtubule associated protein 1 light chain 3 beta	Cytoplasm	other
Q9GZQ8	D	MAP1LC3B	microtubule associated protein 1 light chain 3 beta	Cytoplasm	other
P53779		MAPK10	mitogen-activated protein kinase 10	Cytoplasm	kinase
P08581	D	MET	MET proto-oncogene, receptor tyrosine kinase	Plasma Membrane	kinase
P08581	D	MET	MET proto-oncogene, receptor tyrosine kinase	Plasma Membrane	kinase
P08473	D	MME	membrane metallo-endopeptidase	Plasma Membrane	peptidase
P08473	D	MME	membrane metallo-endopeptidase	Plasma Membrane	peptidase
P08473	D	MME	membrane metallo-endopeptidase	Plasma Membrane	peptidase
P08473	D	MME	membrane metallo-endopeptidase	Plasma Membrane	peptidase
P08473	D	MME	membrane metallo-endopeptidase	Plasma Membrane	peptidase
P03956	D	MMP1	matrix metallopeptidase 1	Extracellular Space	peptidase
P03956	D	MMP1	matrix metallopeptidase 1	Extracellular Space	peptidase
P24347	D	MMP11	matrix metallopeptidase 11	Extracellular Space	peptidase
P24347	D	MMP11	matrix metallopeptidase 11	Extracellular Space	peptidase
P08254		MMP3	matrix metallopeptidase 3	Extracellular Space	peptidase
O00566		MPHOSPH10	M-phase phosphoprotein 10	Nucleus	other
Q01362		MS4A2	membrane spanning 4-domains A2	Plasma Membrane	transmembrane receptor
Q99836		MYD88	myeloid differentiation primary response 88	Plasma Membrane	other
Q9Y618		NCOR2	nuclear receptor corepressor 2	Nucleus	transcription regulator
P22392	D	NME2	NME/NM23 nucleoside diphosphate kinase 2	Nucleus	kinase
P22392	D	NME2	NME/NM23 nucleoside diphosphate kinase 2	Nucleus	kinase
P22392	D	NME2	NME/NM23 nucleoside diphosphate kinase 2	Nucleus	kinase
P22392	D	NME2	NME/NM23 nucleoside diphosphate kinase 2	Nucleus	kinase
P35228		NOS2	nitric oxide synthase 2	Cytoplasm	enzyme
Q9Y5A7	D	NUB1	negative regulator of ubiquitin like proteins 1	Nucleus	other
Q9Y5A7	D	NUB1	negative regulator of ubiquitin like proteins 1	Nucleus	other
Q99567		NUP88	nucleoporin 88	Nucleus	transporter
Q9BXS6		NUSAP1	nucleolar and spindle associated protein 1	Nucleus	other
Q16625		OCLN	occludin	Plasma Membrane	other
P11926	D	ODC1	ornithine decarboxylase 1	Cytoplasm	enzyme
P11926	D	ODC1	ornithine decarboxylase 1	Cytoplasm	enzyme
P11926	D	ODC1	ornithine decarboxylase 1	Cytoplasm	enzyme
P11926	D	ODC1	ornithine decarboxylase 1	Cytoplasm	enzyme
P11926	D	ODC1	ornithine decarboxylase 1	Cytoplasm	enzyme
Q9P286	D	PAK5	p21 (RAC1) activated kinase 5	Nucleus	kinase
Q9P286	D	PAK5	p21 (RAC1) activated kinase 5	Nucleus	kinase
Q9P286	D	PAK5	p21 (RAC1) activated kinase 5	Nucleus	kinase
P51003		PAPOLA	poly(A) polymerase alpha	Nucleus	enzyme
Q16342	D	PDCD2	programmed cell death 2	Nucleus	other
Q16342	D	PDCD2	programmed cell death 2	Nucleus	other
Q16342	D	PDCD2	programmed cell death 2	Nucleus	other
Q15084		PDIA6	protein disulfide isomerase family A member 6	Cytoplasm	enzyme
O00625	D	PIR	pirin	Nucleus	transcription regulator
O00625	D	PIR	pirin	Nucleus	transcription regulator
Q03405		PLAUR	plasminogen activator, urokinase receptor	Plasma Membrane	transmembrane receptor
P09086		POU2F2	POU class 2 homeobox 2	Nucleus	transcription regulator
Q01860		POU5F1	POU class 5 homeobox 1	Nucleus	transcription regulator
P32119		PRDX2	peroxiredoxin 2	Cytoplasm	enzyme
P49642	D	PRIM1	primase (DNA) subunit 1	Nucleus	enzyme
P49642	D	PRIM1	primase (DNA) subunit 1	Nucleus	enzyme
P04156	D	PRNP	prion protein	Plasma Membrane	other
P04156	D	PRNP	prion protein	Plasma Membrane	other
Q05397		PTK2	protein tyrosine kinase 2	Cytoplasm	kinase
P62820		RAB1A	RAB1A, member RAS oncogene family	Cytoplasm	enzyme
P63000	D	RAC1	ras-related C3 botulinum toxin substrate 1 (rho family, small GTP binding protein Rac1)	Plasma Membrane	enzyme
P63000	D	RAC1	ras-related C3 botulinum toxin substrate 1 (rho family, small GTP binding protein Rac1)	Plasma Membrane	enzyme
P63000	D	RAC1	ras-related C3 botulinum toxin substrate 1 (rho family, small GTP binding protein Rac1)	Plasma Membrane	enzyme
Q8TA86		RP9	retinitis pigmentosa 9 (autosomal dominant)	Nucleus	other
P62906		RPL10A	ribosomal protein L10a	Nucleus	other
P47914		RPL29	ribosomal protein L29	Cytoplasm	other
P18124		RPL7	ribosomal protein L7	Nucleus	transcription regulator
P39019		RPS19	ribosomal protein S19	Cytoplasm	other
P15880		RPS2	ribosomal protein S2	Cytoplasm	other
P23396		RPS3	ribosomal protein S3	Cytoplasm	enzyme
P46782		RPS5	ribosomal protein S5	Cytoplasm	other
P31350	D	RRM2	ribonucleotide reductase regulatory subunit M2	Nucleus	enzyme
P31350	D	RRM2	ribonucleotide reductase regulatory subunit M2	Nucleus	enzyme
P05109		S100A8	S100 calcium binding protein A8	Cytoplasm	other
P21453	D	S1PR1	sphingosine-1-phosphate receptor 1	Plasma Membrane	G-protein coupled receptor
P21453	D	S1PR1	sphingosine-1-phosphate receptor 1	Plasma Membrane	G-protein coupled receptor
P49591		SARS	seryl-tRNA synthetase	Cytoplasm	enzyme
P14151	D	SELL	selectin L	Plasma Membrane	transmembrane receptor
P14151	D	SELL	selectin L	Plasma Membrane	transmembrane receptor
P14151	D	SELL	selectin L	Plasma Membrane	transmembrane receptor
P14151	D	SELL	selectin L	Plasma Membrane	transmembrane receptor
P14151	D	SELL	selectin L	Plasma Membrane	transmembrane receptor
Q16586		SGCA	sarcoglycan alpha	Plasma Membrane	other
O15403		SLC16A6	solute carrier family 16 member 6	Plasma Membrane	transporter
P78381		SLC35A2	solute carrier family 35 member A2	Cytoplasm	enzyme
P84022		SMAD3	SMAD family member 3	Nucleus	transcription regulator
Q9H6I2		SOX17	SRY-box 17	Nucleus	transcription regulator
P09486		SPARC	secreted protein acidic and cysteine rich	Extracellular Space	other
P36956	D	SREBF1	sterol regulatory element binding transcription factor 1	Nucleus	transcription regulator
P36956	D	SREBF1	sterol regulatory element binding transcription factor 1	Nucleus	transcription regulator
P31391		SSTR4	somatostatin receptor 4	Plasma Membrane	G-protein coupled receptor
P49842		STK19	serine/threonine kinase 19	Nucleus	kinase
P43405	D	SYK	spleen associated tyrosine kinase	Cytoplasm	kinase
P43405	D	SYK	spleen associated tyrosine kinase	Cytoplasm	kinase
O43760	D	SYNGR2	synaptogyrin 2	Cytoplasm	other
O43760	D	SYNGR2	synaptogyrin 2	Cytoplasm	other
Q16514		TAF12	TATA-box binding protein associated factor 12	Nucleus	transcription regulator
P23193	D	TCEA1	transcription elongation factor A1	Nucleus	transcription regulator
P23193	D	TCEA1	transcription elongation factor A1	Nucleus	transcription regulator
P01266		TG	thyroglobulin	Extracellular Space	other
P31483	D	TIA1	TIA1 cytotoxic granule-associated RNA binding protein	Nucleus	other
P31483	D	TIA1	TIA1 cytotoxic granule-associated RNA binding protein	Nucleus	other
P48230		TM4SF4	transmembrane 4 L six family member 4	Plasma Membrane	other
Q99805		TM9SF2	transmembrane 9 superfamily member 2	Plasma Membrane	transporter
Q969K7	D	TMEM54	transmembrane protein 54	Other	other
Q969K7	D	TMEM54	transmembrane protein 54	Other	other
P01375	D	TNF	tumor necrosis factor	Extracellular Space	cytokine
P01375	D	TNF	tumor necrosis factor	Extracellular Space	cytokine
P01375	D	TNF	tumor necrosis factor	Extracellular Space	cytokine
O14763		TNFRSF10B	TNF receptor superfamily member 10b	Plasma Membrane	transmembrane receptor
O75888	D	TNFSF13	tumor necrosis factor superfamily member 13	Extracellular Space	cytokine
O75888	D	TNFSF13	tumor necrosis factor superfamily member 13	Extracellular Space	cytokine
O43557		TNFSF14	tumor necrosis factor superfamily member 14	Extracellular Space	cytokine
Q9H3D4	D	TP63	tumor protein p63	Nucleus	transcription regulator
Q9H3D4	D	TP63	tumor protein p63	Nucleus	transcription regulator
P51580		TPMT	thiopurine S-methyltransferase	Cytoplasm	enzyme
Q15645		TRIP13	thyroid hormone receptor interactor 13	Cytoplasm	transcription regulator
Q9UKR8		TSPAN16	tetraspanin 16	Other	other
Q16881		TXNRD1	thioredoxin reductase 1	Cytoplasm	enzyme
Q9H1C4	D	UNC93B1	unc-93 homolog B1 (C. elegans)	Cytoplasm	transporter
Q9H1C4	D	UNC93B1	unc-93 homolog B1 (C. elegans)	Cytoplasm	transporter
Q9H1C4	D	UNC93B1	unc-93 homolog B1 (C. elegans)	Cytoplasm	transporter
Q9BTM9		URM1	ubiquitin related modifier 1	Cytoplasm	other
P19320	D	VCAM1	vascular cell adhesion molecule 1	Plasma Membrane	transmembrane receptor
P19320	D	VCAM1	vascular cell adhesion molecule 1	Plasma Membrane	transmembrane receptor
P08670		VIM	vimentin	Cytoplasm	other
Q9ULM3		YEATS2	YEATS domain containing 2	Nucleus	transcription regulator
Q13105		ZBTB17	zinc finger and BTB domain containing 17	Nucleus	transcription regulator
O00488		ZNF593	zinc finger protein 593	Nucleus	transcription regulator
P08183		ABCB1	ATP binding cassette subfamily B member 1	Plasma Membrane	transporter
A0A024RDD4		ABCG2	ATP binding cassette subfamily G member 2 (Junior blood group)	Plasma Membrane	transporter
P22303		ACHE	acetylcholinesterase (Cartwright blood group)	Plasma Membrane	enzyme
P33121		ACSL1	acyl-CoA synthetase long-chain family member 1	Cytoplasm	enzyme
P68133		ACTA1	actin, alpha 1, skeletal muscle	Cytoplasm	other
P62736		ACTA2	actin, alpha 2, smooth muscle, aorta	Cytoplasm	other
P35609		ACTN2	actinin alpha 2	Nucleus	transcription regulator
Q13443		ADAM9	ADAM metallopeptidase domain 9	Plasma Membrane	peptidase
P18509		ADCYAP1	adenylate cyclase activating polypeptide 1	Extracellular Space	other
P48960		ADGRE5	adhesion G protein-coupled receptor E5	Plasma Membrane	G-protein coupled receptor
P55196		AFDN	afadin, adherens junction formation factor	Nucleus	other
O95994		AGR2	anterior gradient 2, protein disulphide isomerase family member	Extracellular Space	other
P55008		AIF1	allograft inflammatory factor 1	Nucleus	other
O95831		AIFM1	apoptosis inducing factor, mitochondria associated 1	Cytoplasm	enzyme
Q02952	D	AKAP12	A-kinase anchoring protein 12	Cytoplasm	transporter
Q02952	D	AKAP12	A-kinase anchoring protein 12	Cytoplasm	transporter
Q04828	D	AKR1C1/AKR1C2	aldo-keto reductase family 1, member C2	Cytoplasm	enzyme
Q04828	D	AKR1C1/AKR1C2	aldo-keto reductase family 1, member C2	Cytoplasm	enzyme
P42330		AKR1C3	aldo-keto reductase family 1, member C3	Cytoplasm	enzyme
P31749		AKT1	AKT serine/threonine kinase 1	Cytoplasm	kinase
P02768		ALB	albumin	Extracellular Space	transporter
P49189		ALDH9A1	aldehyde dehydrogenase 9 family member A1	Cytoplasm	enzyme
Q9UKV5		AMFR	autocrine motility factor receptor	Plasma Membrane	transmembrane receptor
P19961		AMY2B	amylase, alpha 2B (pancreatic)	Extracellular Space	enzyme
A0A024RA49		ANLN	anillin actin binding protein	Cytoplasm	other
P15144		ANPEP	alanyl aminopeptidase, membrane	Plasma Membrane	peptidase
P04083	D	ANXA1	annexin A1	Plasma Membrane	enzyme
P04083	D	ANXA1	annexin A1	Plasma Membrane	enzyme
P04083	D	ANXA1	annexin A1	Plasma Membrane	enzyme
P07355		ANXA2	annexin A2	Plasma Membrane	other
Q9Y6B7		AP4B1	adaptor related protein complex 4 beta 1 subunit	Cytoplasm	transporter
P25054		APC	APC, WNT signaling pathway regulator	Nucleus	enzyme
P02743		APCS	amyloid P component, serum	Extracellular Space	other
P27695	D	APEX1	apurinic/apyrimidinic endodeoxyribonuclease 1	Nucleus	enzyme
P27695	D	APEX1	apurinic/apyrimidinic endodeoxyribonuclease 1	Nucleus	enzyme
Q9Y386		APH1A	aph-1 homolog A, gamma-secretase subunit	Cytoplasm	peptidase
P02655		APOC2	apolipoprotein C2	Extracellular Space	transporter
P29972		AQP1	aquaporin 1 (Colton blood group)	Plasma Membrane	transporter
P15514		AREG	amphiregulin	Extracellular Space	growth factor
O43182		ARHGAP6	Rho GTPase activating protein 6	Cytoplasm	other
P29374		ARID4A	AT-rich interaction domain 4A	Nucleus	transcription regulator
O75915		ARL6IP5	ADP ribosylation factor like GTPase 6 interacting protein 5	Cytoplasm	other
O00192		ARVCF	armadillo repeat gene deleted in velocardiofacial syndrome	Plasma Membrane	other
P08243		ASNS	asparagine synthetase (glutamine-hydrolyzing)	Cytoplasm	enzyme
P18847		ATF3	activating transcription factor 3	Nucleus	transcription regulator
Q13315		ATM	ATM serine/threonine kinase	Nucleus	kinase
Q06055		ATP5G2	ATP synthase, H+ transporting, mitochondrial Fo complex subunit C2 (subunit 9)	Cytoplasm	transporter
O75947		ATP5H	ATP synthase, H+ transporting, mitochondrial Fo complex subunit D	Cytoplasm	enzyme
Q16864		ATP6V1F	ATPase H+ transporting V1 subunit F	Cytoplasm	enzyme
Q96GD4		AURKB	aurora kinase B	Nucleus	kinase
Q16611	D	BAK1	BCL2 antagonist/killer 1	Cytoplasm	other
Q16611	D	BAK1	BCL2 antagonist/killer 1	Cytoplasm	other
Q8N1L9		BATF2	basic leucine zipper ATF-like transcription factor 2	Other	other
Q07817	D	BCL2L1	BCL2 like 1	Cytoplasm	other
Q07817	D	BCL2L1	BCL2 like 1	Cytoplasm	other
Q07817	D	BCL2L1	BCL2 like 1	Cytoplasm	other
Q07817	D	BCL2L1	BCL2 like 1	Cytoplasm	other
Q92843	D	BCL2L2	BCL2 like 2	Cytoplasm	other
Q92843	D	BCL2L2	BCL2 like 2	Cytoplasm	other
Q92843	D	BCL2L2	BCL2 like 2	Cytoplasm	other
P20749		BCL3	B-cell CLL/lymphoma 3	Nucleus	transcription regulator
P23560		BDNF	brain derived neurotrophic factor	Extracellular Space	growth factor
Q00994		BEX3	brain expressed X-linked 3	Cytoplasm	other
P55957		BID	BH3 interacting domain death agonist	Cytoplasm	other
Q96CA5		BIRC7	baculoviral IAP repeat containing 7	Other	enzyme
Q8TDH9		BLOC1S5	biogenesis of lysosomal organelles complex 1 subunit 5	Extracellular Space	other
P15056	D	BRAF	B-Raf proto-oncogene, serine/threonine kinase	Cytoplasm	kinase
P15056	D	BRAF	B-Raf proto-oncogene, serine/threonine kinase	Cytoplasm	kinase
O60477		BRINP1	BMP/retinoic acid inducible neural specific 1	Nucleus	peptidase
P35613	D	BSG	basigin (Ok blood group)	Plasma Membrane	transporter
P35613	D	BSG	basigin (Ok blood group)	Plasma Membrane	transporter
Q96GQ5		C16orf58	chromosome 16 open reading frame 58	Other	other
A6NLJ0		C2CD4B	C2 calcium dependent domain containing 4B	Plasma Membrane	other
P00918		CA2	carbonic anhydrase 2	Cytoplasm	enzyme
P35219	D	CA8	carbonic anhydrase 8	Cytoplasm	enzyme
P35219	D	CA8	carbonic anhydrase 8	Cytoplasm	enzyme
O43497		CACNA1G	calcium voltage-gated channel subunit alpha1 G	Plasma Membrane	ion channel
Q9HB71		CACYBP	calcyclin binding protein	Nucleus	other
P27708		CAD	carbamoyl-phosphate synthetase 2, aspartate transcarbamylase, and dihydroorotase	Cytoplasm	enzyme
Q9BY67		CADM1	cell adhesion molecule 1	Plasma Membrane	other
P05937		CALB1	calbindin 1	Cytoplasm	other
P27797		CALR	calreticulin	Cytoplasm	transcription regulator
P27824		CANX	calnexin	Cytoplasm	other
Q92851	D	CASP10	caspase 10	Cytoplasm	peptidase
Q92851	D	CASP10	caspase 10	Cytoplasm	peptidase
P42575		CASP2	caspase 2	Cytoplasm	peptidase
P55211	D	CASP9	caspase 9	Cytoplasm	peptidase
P55211	D	CASP9	caspase 9	Cytoplasm	peptidase
P41180		CASR	calcium sensing receptor	Plasma Membrane	G-protein coupled receptor
P04040		CAT	catalase	Cytoplasm	enzyme
Q03135		CAV1	caveolin 1	Plasma Membrane	transmembrane receptor
P56539		CAV3	caveolin 3	Plasma Membrane	enzyme
Q9NW05		CCDC88A	coiled-coil domain containing 88A	Cytoplasm	other
P10147		CCL3	C-C motif chemokine ligand 3	Extracellular Space	cytokine
P13236		CCL4	C-C motif chemokine ligand 4	Extracellular Space	cytokine
P80098		CCL7	C-C motif chemokine ligand 7	Extracellular Space	cytokine
P14635		CCNB1	cyclin B1	Cytoplasm	kinase
P51959		CCNG1	cyclin G1	Nucleus	other
P51681		CCR5	C-C motif chemokine receptor 5 (gene/pseudogene)	Plasma Membrane	G-protein coupled receptor
P32248		CCR7	C-C motif chemokine receptor 7	Plasma Membrane	G-protein coupled receptor
Q99832		CCT7	chaperonin containing TCP1 subunit 7	Cytoplasm	other
P08571	D	CD14	CD14 molecule	Plasma Membrane	transmembrane receptor
P08571	D	CD14	CD14 molecule	Plasma Membrane	transmembrane receptor
P08571	D	CD14	CD14 molecule	Plasma Membrane	transmembrane receptor
Q8N6Q3		CD177	CD177 molecule	Cytoplasm	other
P15391	D	CD19	CD19 molecule	Plasma Membrane	transmembrane receptor
P15391	D	CD19	CD19 molecule	Plasma Membrane	transmembrane receptor
P06126		CD1A	CD1a molecule	Plasma Membrane	other
P06729	D	CD2	CD2 molecule	Plasma Membrane	transmembrane receptor
P06729	D	CD2	CD2 molecule	Plasma Membrane	transmembrane receptor
P06729	D	CD2	CD2 molecule	Plasma Membrane	transmembrane receptor
P20273	D	CD22	CD22 molecule	Plasma Membrane	transmembrane receptor
P20273	D	CD22	CD22 molecule	Plasma Membrane	transmembrane receptor
P20273	D	CD22	CD22 molecule	Plasma Membrane	transmembrane receptor
P25063	D	CD24	CD24 molecule	Plasma Membrane	other
P25063	D	CD24	CD24 molecule	Plasma Membrane	other
P10747		CD28	CD28 molecule	Plasma Membrane	transmembrane receptor
Q8IX05	D	CD302	CD302 molecule	Plasma Membrane	transmembrane receptor
Q8IX05	D	CD302	CD302 molecule	Plasma Membrane	transmembrane receptor
Q8IX05	D	CD302	CD302 molecule	Plasma Membrane	transmembrane receptor
P20138		CD33	CD33 molecule	Plasma Membrane	other
P28906		CD34	CD34 molecule	Plasma Membrane	other
P16671		CD36	CD36 molecule	Plasma Membrane	transmembrane receptor
P11049		CD37	CD37 molecule	Plasma Membrane	other
P28907		CD38	CD38 molecule	Plasma Membrane	enzyme
P04234		CD3D	CD3d molecule	Plasma Membrane	transmembrane receptor
P07766	D	CD3E	CD3e molecule	Plasma Membrane	transmembrane receptor
P07766	D	CD3E	CD3e molecule	Plasma Membrane	transmembrane receptor
P09693		CD3G	CD3g molecule	Plasma Membrane	transmembrane receptor
P01730	D	CD4	CD4 molecule	Plasma Membrane	transmembrane receptor
P01730	D	CD4	CD4 molecule	Plasma Membrane	transmembrane receptor
P01730	D	CD4	CD4 molecule	Plasma Membrane	transmembrane receptor
P01730	D	CD4	CD4 molecule	Plasma Membrane	transmembrane receptor
P01730	D	CD4	CD4 molecule	Plasma Membrane	transmembrane receptor
P01730	D	CD4	CD4 molecule	Plasma Membrane	transmembrane receptor
P01730	D	CD4	CD4 molecule	Plasma Membrane	transmembrane receptor
P01730	D	CD4	CD4 molecule	Plasma Membrane	transmembrane receptor
P01730	D	CD4	CD4 molecule	Plasma Membrane	transmembrane receptor
P25942		CD40	CD40 molecule	Plasma Membrane	transmembrane receptor
P16070	D	CD44	CD44 molecule (Indian blood group)	Plasma Membrane	enzyme
P16070	D	CD44	CD44 molecule (Indian blood group)	Plasma Membrane	enzyme
P16070	D	CD44	CD44 molecule (Indian blood group)	Plasma Membrane	enzyme
P16070	D	CD44	CD44 molecule (Indian blood group)	Plasma Membrane	enzyme
P16070	D	CD44	CD44 molecule (Indian blood group)	Plasma Membrane	enzyme
P16070	D	CD44	CD44 molecule (Indian blood group)	Plasma Membrane	enzyme
P16070	D	CD44	CD44 molecule (Indian blood group)	Plasma Membrane	enzyme
P15529	D	CD46	CD46 molecule	Plasma Membrane	other
P15529	D	CD46	CD46 molecule	Plasma Membrane	other
Q08722	D	CD47	CD47 molecule	Plasma Membrane	transmembrane receptor
Q08722	D	CD47	CD47 molecule	Plasma Membrane	transmembrane receptor
Q08722	D	CD47	CD47 molecule	Plasma Membrane	transmembrane receptor
Q08722	D	CD47	CD47 molecule	Plasma Membrane	transmembrane receptor
Q08722	D	CD47	CD47 molecule	Plasma Membrane	transmembrane receptor
P09326		CD48	CD48 molecule	Plasma Membrane	other
P06127	D	CD5	CD5 molecule	Plasma Membrane	transmembrane receptor
P06127	D	CD5	CD5 molecule	Plasma Membrane	transmembrane receptor
P06127	D	CD5	CD5 molecule	Plasma Membrane	transmembrane receptor
P31358		CD52	CD52 molecule	Plasma Membrane	other
P19397	D	CD53	CD53 molecule	Plasma Membrane	other
P19397	D	CD53	CD53 molecule	Plasma Membrane	other
P19397	D	CD53	CD53 molecule	Plasma Membrane	other
P08174	D	CD55	CD55 molecule (Cromer blood group)	Plasma Membrane	other
P08174	D	CD55	CD55 molecule (Cromer blood group)	Plasma Membrane	other
P19256	D	CD58	CD58 molecule	Plasma Membrane	transmembrane receptor
P19256	D	CD58	CD58 molecule	Plasma Membrane	transmembrane receptor
P30203	D	CD6	CD6 molecule	Plasma Membrane	transmembrane receptor
P30203	D	CD6	CD6 molecule	Plasma Membrane	transmembrane receptor
P08962	D	CD63	CD63 molecule	Plasma Membrane	other
P08962	D	CD63	CD63 molecule	Plasma Membrane	other
Q07108		CD69	CD69 molecule	Plasma Membrane	transmembrane receptor
P09564	D	CD7	CD7 molecule	Plasma Membrane	other
P09564	D	CD7	CD7 molecule	Plasma Membrane	other
P09564	D	CD7	CD7 molecule	Plasma Membrane	other
P32970		CD70	CD70 molecule	Extracellular Space	cytokine
P04233	D	CD74	CD74 molecule	Plasma Membrane	transmembrane receptor
P04233	D	CD74	CD74 molecule	Plasma Membrane	transmembrane receptor
P11912		CD79A	CD79a molecule	Plasma Membrane	transmembrane receptor
P33681		CD80	CD80 molecule	Plasma Membrane	transmembrane receptor
Q9UIB8		CD84	CD84 molecule	Plasma Membrane	other
P42081		CD86	CD86 molecule	Plasma Membrane	transmembrane receptor
P01732	D	CD8A	CD8a molecule	Plasma Membrane	other
P01732	D	CD8A	CD8a molecule	Plasma Membrane	other
P01732	D	CD8A	CD8a molecule	Plasma Membrane	other
P01732	D	CD8A	CD8a molecule	Plasma Membrane	other
P01732	D	CD8A	CD8a molecule	Plasma Membrane	other
P21926	D	CD9	CD9 molecule	Plasma Membrane	other
P21926	D	CD9	CD9 molecule	Plasma Membrane	other
P21926	D	CD9	CD9 molecule	Plasma Membrane	other
P14209	D	CD99	CD99 molecule	Plasma Membrane	other
P14209	D	CD99	CD99 molecule	Plasma Membrane	other
P30307		CDC25C	cell division cycle 25C	Nucleus	phosphatase
P49427	D	CDC34	cell division cycle 34	Nucleus	enzyme
P49427	D	CDC34	cell division cycle 34	Nucleus	enzyme
P49427	D	CDC34	cell division cycle 34	Nucleus	enzyme
P49427	D	CDC34	cell division cycle 34	Nucleus	enzyme
P49427	D	CDC34	cell division cycle 34	Nucleus	enzyme
P60953		CDC42	cell division cycle 42	Cytoplasm	enzyme
P12830	D	CDH1	cadherin 1	Plasma Membrane	other
P12830	D	CDH1	cadherin 1	Plasma Membrane	other
P55290		CDH13	cadherin 13	Plasma Membrane	other
P06493	D	CDK1	cyclin dependent kinase 1	Nucleus	kinase
P06493	D	CDK1	cyclin dependent kinase 1	Nucleus	kinase
P11802		CDK4	cyclin dependent kinase 4	Nucleus	kinase
Q96JB5		CDK5RAP3	CDK5 regulatory subunit associated protein 3	Nucleus	other
P49918		CDKN1C	cyclin dependent kinase inhibitor 1C	Nucleus	other
P13688		CEACAM1	carcinoembryonic antigen related cell adhesion molecule 1	Plasma Membrane	transporter
P06731	D	CEACAM5	carcinoembryonic antigen related cell adhesion molecule 5	Plasma Membrane	other
P06731	D	CEACAM5	carcinoembryonic antigen related cell adhesion molecule 5	Plasma Membrane	other
P31997		CEACAM8	carcinoembryonic antigen related cell adhesion molecule 8	Plasma Membrane	other
P13569		CFTR	cystic fibrosis transmembrane conductance regulator	Plasma Membrane	ion channel
Q99675		CGRRF1	cell growth regulator with ring finger domain 1	Nucleus	other
P50391		CH17-360D5.1/NPY4R	neuropeptide Y receptor Y4	Plasma Membrane	G-protein coupled receptor
O14757		CHEK1	checkpoint kinase 1	Nucleus	kinase
P10645	D	CHGA	chromogranin A	Cytoplasm	other
P10645	D	CHGA	chromogranin A	Cytoplasm	other
P10645	D	CHGA	chromogranin A	Cytoplasm	other
P35790	D	CHKA	choline kinase alpha	Cytoplasm	kinase
P35790	D	CHKA	choline kinase alpha	Cytoplasm	kinase
P35790	D	CHKA	choline kinase alpha	Cytoplasm	kinase
O00533		CHL1	cell adhesion molecule L1 like	Plasma Membrane	other
P15882	D	CHN1	chimerin 1	Cytoplasm	other
P15882	D	CHN1	chimerin 1	Cytoplasm	other
P15882	D	CHN1	chimerin 1	Cytoplasm	other
O43745	D	CHP2	calcineurin like EF-hand protein 2	Cytoplasm	other
O43745	D	CHP2	calcineurin like EF-hand protein 2	Cytoplasm	other
O43745	D	CHP2	calcineurin like EF-hand protein 2	Cytoplasm	other
Q8NCG5		CHST4	carbohydrate sulfotransferase 4	Cytoplasm	enzyme
Q9GZS9		CHST5	carbohydrate sulfotransferase 5	Cytoplasm	enzyme
P78369		CLDN10	claudin 10	Plasma Membrane	other
O14493		CLDN4	claudin 4	Plasma Membrane	transmembrane receptor
O95471		CLDN7	claudin 7	Plasma Membrane	other
O00299	D	CLIC1	chloride intracellular channel 1	Nucleus	ion channel
O00299	D	CLIC1	chloride intracellular channel 1	Nucleus	ion channel
P10909		CLU	clusterin	Cytoplasm	other
Q99439		CNN2	calponin 2	Cytoplasm	other
P39059	D	COL15A1	collagen type XV alpha 1 chain	Extracellular Space	other
P39059	D	COL15A1	collagen type XV alpha 1 chain	Extracellular Space	other
P17927		CR1	complement component 3b/4b receptor 1 (Knops blood group)	Plasma Membrane	transmembrane receptor
P20023	D	CR2	complement component 3d receptor 2	Plasma Membrane	transmembrane receptor
P20023	D	CR2	complement component 3d receptor 2	Plasma Membrane	transmembrane receptor
Q9HC73		CRLF2	cytokine receptor-like factor 2	Plasma Membrane	transmembrane receptor
P02741		CRP	C-reactive protein, pentraxin-related	Extracellular Space	other
P02511	D	CRYAB	crystallin alpha B	Nucleus	other
P02511	D	CRYAB	crystallin alpha B	Nucleus	other
P02511	D	CRYAB	crystallin alpha B	Nucleus	other
P04141		CSF2	colony stimulating factor 2	Extracellular Space	cytokine
P15509		CSF2RA	colony stimulating factor 2 receptor alpha subunit	Plasma Membrane	transmembrane receptor
P01040	D	CSTA	cystatin A	Cytoplasm	other
P01040	D	CSTA	cystatin A	Cytoplasm	other
P01040	D	CSTA	cystatin A	Cytoplasm	other
P04080	D	CSTB	cystatin B	Cytoplasm	peptidase
P04080	D	CSTB	cystatin B	Cytoplasm	peptidase
P04080	D	CSTB	cystatin B	Cytoplasm	peptidase
P29279	D	CTGF	connective tissue growth factor	Extracellular Space	growth factor
P29279	D	CTGF	connective tissue growth factor	Extracellular Space	growth factor
P35222	D	CTNNB1	catenin beta 1	Nucleus	transcription regulator
P35222	D	CTNNB1	catenin beta 1	Nucleus	transcription regulator
Q8WYA6		CTNNBL1	catenin beta like 1	Nucleus	other
P17812		CTPS1	CTP synthase 1	Nucleus	enzyme
Q14247	D	CTTN	cortactin	Plasma Membrane	other
Q14247	D	CTTN	cortactin	Plasma Membrane	other
P10145	D	CXCL8	C-X-C motif chemokine ligand 8	Extracellular Space	cytokine
P10145	D	CXCL8	C-X-C motif chemokine ligand 8	Extracellular Space	cytokine
P10145	D	CXCL8	C-X-C motif chemokine ligand 8	Extracellular Space	cytokine
Q07325	D	CXCL9	C-X-C motif chemokine ligand 9	Extracellular Space	cytokine
Q07325	D	CXCL9	C-X-C motif chemokine ligand 9	Extracellular Space	cytokine
A0N0R2		CXCR5	C-X-C motif chemokine receptor 5	Plasma Membrane	G-protein coupled receptor
P20815	D	CYP3A5	cytochrome P450 family 3 subfamily A member 5	Cytoplasm	enzyme
P20815	D	CYP3A5	cytochrome P450 family 3 subfamily A member 5	Cytoplasm	enzyme
P24462		CYP3A7	cytochrome P450 family 3 subfamily A member 7	Cytoplasm	enzyme
O00622	D	CYR61	cysteine rich angiogenic inducer 61	Extracellular Space	other
O00622	D	CYR61	cysteine rich angiogenic inducer 61	Extracellular Space	other
P98082		DAB2	DAB2, clathrin adaptor protein	Plasma Membrane	other
P53355		DAPK1	death associated protein kinase 1	Cytoplasm	kinase
P07585		DCN	decorin	Extracellular Space	other
O95865		DDAH2	dimethylarginine dimethylaminohydrolase 2	Cytoplasm	enzyme
Q92841		DDX17	DEAD-box helicase 17	Nucleus	enzyme
Q13838		DDX39B	DEAD-box helicase 39B	Nucleus	enzyme
Q8IX18		DHX40	DEAH-box helicase 40	Other	enzyme
Q9UBU2		DKK2	dickkopf WNT signaling pathway inhibitor 2	Extracellular Space	other
Q12959	D	DLG1	discs large MAGUK scaffold protein 1	Plasma Membrane	kinase
Q12959	D	DLG1	discs large MAGUK scaffold protein 1	Plasma Membrane	kinase
Q15700	D	DLG2	discs large MAGUK scaffold protein 2	Plasma Membrane	kinase
Q15700	D	DLG2	discs large MAGUK scaffold protein 2	Plasma Membrane	kinase
Q92988		DLX4	distal-less homeobox 4	Nucleus	transcription regulator
Q9UFH2		DNAH17	dynein axonemal heavy chain 17	Cytoplasm	other
Q13409		DYNC1I2	dynein cytoplasmic 1 intermediate chain 2	Cytoplasm	other
Q01094		E2F1	E2F transcription factor 1	Nucleus	transcription regulator
O00559	D	EBAG9	estrogen receptor binding site associated, antigen, 9	Cytoplasm	other
O00559	D	EBAG9	estrogen receptor binding site associated, antigen, 9	Cytoplasm	other
O00559	D	EBAG9	estrogen receptor binding site associated, antigen, 9	Cytoplasm	other
P30084		ECHS1	enoyl-CoA hydratase, short chain 1	Cytoplasm	enzyme
Q9H8V3	D	ECT2	epithelial cell transforming 2	Cytoplasm	other
Q9H8V3	D	ECT2	epithelial cell transforming 2	Cytoplasm	other
P05305	D	EDN1	endothelin 1	Extracellular Space	cytokine
P05305	D	EDN1	endothelin 1	Extracellular Space	cytokine
P25101		EDNRA	endothelin receptor type A	Plasma Membrane	transmembrane receptor
P24530		EDNRB	endothelin receptor type B	Plasma Membrane	G-protein coupled receptor
P68104		EEF1A1	eukaryotic translation elongation factor 1 alpha 1	Cytoplasm	translation regulator
P24534		EEF1B2	eukaryotic translation elongation factor 1 beta 2	Cytoplasm	translation regulator
P00533		EGFR	epidermal growth factor receptor	Plasma Membrane	kinase
Q9P2K8		EIF2AK4	eukaryotic translation initiation factor 2 alpha kinase 4	Cytoplasm	kinase
Q14232		EIF2B1	eukaryotic translation initiation factor 2B subunit alpha	Cytoplasm	translation regulator
P05198		EIF2S1	eukaryotic translation initiation factor 2 subunit alpha	Cytoplasm	translation regulator
P55884		EIF3B	eukaryotic translation initiation factor 3 subunit B	Cytoplasm	translation regulator
Q13347	D	EIF3I	eukaryotic translation initiation factor 3 subunit I	Cytoplasm	translation regulator
Q13347	D	EIF3I	eukaryotic translation initiation factor 3 subunit I	Cytoplasm	translation regulator
P17813	D	ENG	endoglin	Plasma Membrane	transmembrane receptor
P17813	D	ENG	endoglin	Plasma Membrane	transmembrane receptor
P09104		ENO2	enolase 2	Cytoplasm	enzyme
Q09472		EP300	E1A binding protein p300	Nucleus	transcription regulator
P16422		EPCAM	epithelial cell adhesion molecule	Plasma Membrane	other
P29320		EPHA3	EPH receptor A3	Plasma Membrane	kinase
P54760	D	EPHB4	EPH receptor B4	Plasma Membrane	kinase
P54760	D	EPHB4	EPH receptor B4	Plasma Membrane	kinase
Q9NVF9		ETNK2	ethanolamine kinase 2	Cytoplasm	kinase
P14921		ETS1	ETS proto-oncogene 1, transcription factor	Nucleus	transcription regulator
P15036	D	ETS2	ETS proto-oncogene 2, transcription factor	Nucleus	transcription regulator
P15036	D	ETS2	ETS proto-oncogene 2, transcription factor	Nucleus	transcription regulator
P15036	D	ETS2	ETS proto-oncogene 2, transcription factor	Nucleus	transcription regulator
P15311		EZR	ezrin	Plasma Membrane	other
P05160		F13B	coagulation factor XIII B chain	Extracellular Space	enzyme
P13726		F3	coagulation factor III, tissue factor	Plasma Membrane	transmembrane receptor
P07148		FABP1	fatty acid binding protein 1	Cytoplasm	transporter
P12104	D	FABP2	fatty acid binding protein 2	Cytoplasm	transporter
P12104	D	FABP2	fatty acid binding protein 2	Cytoplasm	transporter
Q01469	D	FABP5	fatty acid binding protein 5	Cytoplasm	transporter
Q01469	D	FABP5	fatty acid binding protein 5	Cytoplasm	transporter
Q9UNN5	D	FAF1	Fas associated factor 1	Nucleus	other
Q9UNN5	D	FAF1	Fas associated factor 1	Nucleus	other
Q9UNN5	D	FAF1	Fas associated factor 1	Nucleus	other
Q00597		FANCC	Fanconi anemia complementation group C	Nucleus	other
Q12884		FAP	fibroblast activation protein alpha	Cytoplasm	peptidase
P25445	D	FAS	Fas cell surface death receptor	Plasma Membrane	transmembrane receptor
P25445	D	FAS	Fas cell surface death receptor	Plasma Membrane	transmembrane receptor
P49327	D	FASN	fatty acid synthase	Cytoplasm	enzyme
P49327	D	FASN	fatty acid synthase	Cytoplasm	enzyme
P49327	D	FASN	fatty acid synthase	Cytoplasm	enzyme
P12319		FCER1A	Fc fragment of IgE receptor Ia	Plasma Membrane	transmembrane receptor
P06734		FCER2	Fc fragment of IgE receptor II	Plasma Membrane	transmembrane receptor
O75015	D	FCGR3A/FCGR3B	Fc fragment of IgG receptor IIIa	Plasma Membrane	transmembrane receptor
P08637	D	FCGR3A/FCGR3B	Fc fragment of IgG receptor IIIa	Plasma Membrane	transmembrane receptor
P08637	D	FCGR3A/FCGR3B	Fc fragment of IgG receptor IIIa	Plasma Membrane	transmembrane receptor
P21781		FGF7	fibroblast growth factor 7	Extracellular Space	growth factor
P07954		FH	fumarate hydratase	Cytoplasm	enzyme
O75955		FLOT1	flotillin 1	Plasma Membrane	other
P15328		FOLR1	folate receptor 1	Plasma Membrane	transporter
P01100		FOS	Fos proto-oncogene, AP-1 transcription factor subunit	Nucleus	transcription regulator
P21462		FPR1	formyl peptide receptor 1	Plasma Membrane	G-protein coupled receptor
Q92765		FRZB	frizzled-related protein	Extracellular Space	other
Q16658		FSCN1	fascin actin-bundling protein 1	Cytoplasm	other
O14926		FSCN2	fascin actin-bundling protein 2, retinal	Cytoplasm	other
Q9NQT6		FSCN3	fascin actin-bundling protein 3	Cytoplasm	other
P35637		FUS	FUS RNA binding protein	Nucleus	transcription regulator
P06241		FYN	FYN proto-oncogene, Src family tyrosine kinase	Plasma Membrane	kinase
P41250		GARS	glycyl-tRNA synthetase	Cytoplasm	enzyme
P54826		GAS1	growth arrest specific 1	Plasma Membrane	other
P43694	D	GATA4	GATA binding protein 4	Nucleus	transcription regulator
P43694	D	GATA4	GATA binding protein 4	Nucleus	transcription regulator
P32455		GBP1	guanylate binding protein 1	Cytoplasm	enzyme
P28676		GCA	grancalcin	Cytoplasm	other
P30047		GCHFR	GTP cyclohydrolase I feedback regulator	Cytoplasm	other
P48507	D	GCLM	glutamate-cysteine ligase modifier subunit	Cytoplasm	enzyme
P48507	D	GCLM	glutamate-cysteine ligase modifier subunit	Cytoplasm	enzyme
P48507	D	GCLM	glutamate-cysteine ligase modifier subunit	Cytoplasm	enzyme
P55040		GEM	GTP binding protein overexpressed in skeletal muscle	Plasma Membrane	enzyme
P14136		GFAP	glial fibrillary acidic protein	Cytoplasm	other
P19440		GGT1	gamma-glutamyltransferase 1	Plasma Membrane	enzyme
Q9UJ14		GGT7	gamma-glutamyltransferase 7	Plasma Membrane	enzyme
P35212		GJA4	gap junction protein alpha 4	Plasma Membrane	transporter
P08034		GJB1	gap junction protein beta 1	Plasma Membrane	transporter
P29033		GJB2	gap junction protein beta 2	Plasma Membrane	transporter
Q04760	D	GLO1	glyoxalase I	Cytoplasm	enzyme
Q04760	D	GLO1	glyoxalase I	Cytoplasm	enzyme
Q04760	D	GLO1	glyoxalase I	Cytoplasm	enzyme
O60234		GMFG	glia maturation factor gamma	Cytoplasm	growth factor
O75496	D	GMNN	geminin, DNA replication inhibitor	Nucleus	transcription regulator
O75496	D	GMNN	geminin, DNA replication inhibitor	Nucleus	transcription regulator
O75496	D	GMNN	geminin, DNA replication inhibitor	Nucleus	transcription regulator
P08754	D	GNAI3	G protein subunit alpha i3	Cytoplasm	enzyme
P08754	D	GNAI3	G protein subunit alpha i3	Cytoplasm	enzyme
Q14455		GNAS	GNAS complex locus	Plasma Membrane	enzyme
P46926		GNPDA1	glucosamine-6-phosphate deaminase 1	Cytoplasm	enzyme
P07359		GP1BA	glycoprotein Ib platelet alpha subunit	Plasma Membrane	transmembrane receptor
Q13491		GPM6B	glycoprotein M6B	Plasma Membrane	other
P07203		GPX1	glutathione peroxidase 1	Cytoplasm	enzyme
Q96CP6		GRAMD1A	GRAM domain containing 1A	Extracellular Space	other
P62993		GRB2	growth factor receptor bound protein 2	Cytoplasm	kinase
P42261		GRIA1	glutamate ionotropic receptor AMPA type subunit 1	Plasma Membrane	ion channel
Q14957		GRIN2C	glutamate ionotropic receptor NMDA type subunit 2C	Plasma Membrane	ion channel
P28799		GRN	granulin	Extracellular Space	growth factor
P07492		GRP	gastrin releasing peptide	Extracellular Space	growth factor
P09488	D	GSTM1	glutathione S-transferase mu 1	Cytoplasm	enzyme
P09488	D	GSTM1	glutathione S-transferase mu 1	Cytoplasm	enzyme
P09488	D	GSTM1	glutathione S-transferase mu 1	Cytoplasm	enzyme
P09488	D	GSTM1	glutathione S-transferase mu 1	Cytoplasm	enzyme
P09488	D	GSTM1	glutathione S-transferase mu 1	Cytoplasm	enzyme
P09488	D	GSTM1	glutathione S-transferase mu 1	Cytoplasm	enzyme
Q9UE37	D	GSTM2	glutathione S-transferase mu 2 (muscle)	Cytoplasm	enzyme
Q9UE37	D	GSTM2	glutathione S-transferase mu 2 (muscle)	Cytoplasm	enzyme
Q9UE37	D	GSTM2	glutathione S-transferase mu 2 (muscle)	Cytoplasm	enzyme
Q03013		GSTM4	glutathione S-transferase mu 4	Cytoplasm	enzyme
P09211		GSTP1	glutathione S-transferase pi 1	Cytoplasm	enzyme
P02724	D	GYPA	glycophorin A (MNS blood group)	Plasma Membrane	other
P02724	D	GYPA	glycophorin A (MNS blood group)	Plasma Membrane	other
Q16695		HIST3H3	histone cluster 3, H3	Nucleus	other
O19689	D	HLA-A	major histocompatibility complex, class I, A	Plasma Membrane	other
P01892	D	HLA-A	major histocompatibility complex, class I, A	Plasma Membrane	other
P01892	D	HLA-A	major histocompatibility complex, class I, A	Plasma Membrane	other
P30499		HLA-C	major histocompatibility complex, class I, C	Plasma Membrane	other
Q30058	D	HLA-DPB1	major histocompatibility complex, class II, DP beta 1	Plasma Membrane	transmembrane receptor
P04440	D	HLA-DPB1	major histocompatibility complex, class II, DP beta 1	Plasma Membrane	transmembrane receptor
Q96FZ2		HMCES	5-hydroxymethylcytosine (hmC) binding, ES cell-specific	Other	other
P17096	D	HMGA1	high mobility group AT-hook 1	Nucleus	transcription regulator
P17096	D	HMGA1	high mobility group AT-hook 1	Nucleus	transcription regulator
P05204		HMGN2	high mobility group nucleosomal binding domain 2	Nucleus	other
O75330	D	HMMR	hyaluronan mediated motility receptor	Plasma Membrane	transmembrane receptor
O75330	D	HMMR	hyaluronan mediated motility receptor	Plasma Membrane	transmembrane receptor
P20823		HNF1A	HNF1 homeobox A	Nucleus	transcription regulator
P09651		HNRNPA1	heterogeneous nuclear ribonucleoprotein A1	Nucleus	other
P07910		HNRNPC	heterogeneous nuclear ribonucleoprotein C (C1/C2)	Nucleus	other
P52272		HNRNPM	heterogeneous nuclear ribonucleoprotein M	Nucleus	other
P31271		HOXA13	homeobox A13	Nucleus	transcription regulator
P31269		HOXA9	homeobox A9	Nucleus	transcription regulator
P09629		HOXB7	homeobox B7	Nucleus	transcription regulator
Q92506		HSD17B8	hydroxysteroid 17-beta dehydrogenase 8	Cytoplasm	enzyme
Q00613		HSF1	heat shock transcription factor 1	Nucleus	transcription regulator
Q96JZ2	D	HSH2D	hematopoietic SH2 domain containing	Cytoplasm	other
Q96JZ2	D	HSH2D	hematopoietic SH2 domain containing	Cytoplasm	other
P14625		HSP90B1	heat shock protein 90 beta family member 1	Cytoplasm	other
P34931		HSPA1L	heat shock protein family A (Hsp70) member 1 like	Cytoplasm	other
P54652		HSPA2	heat shock protein family A (Hsp70) member 2	Cytoplasm	other
P11142		HSPA8	heat shock protein family A (Hsp70) member 8	Cytoplasm	enzyme
P04792	D	HSPB1	heat shock protein family B (small) member 1	Cytoplasm	other
P04792	D	HSPB1	heat shock protein family B (small) member 1	Cytoplasm	other
P10809	D	HSPD1	heat shock protein family D (Hsp60) member 1	Cytoplasm	enzyme
P10809	D	HSPD1	heat shock protein family D (Hsp60) member 1	Cytoplasm	enzyme
P13598		ICAM2	intercellular adhesion molecule 2	Plasma Membrane	other
P32942		ICAM3	intercellular adhesion molecule 3	Plasma Membrane	transmembrane receptor
Q02363	D	ID2	inhibitor of DNA binding 2, HLH protein	Nucleus	transcription regulator
Q02363	D	ID2	inhibitor of DNA binding 2, HLH protein	Nucleus	transcription regulator
P14902	D	IDO1	indoleamine 2,3-dioxygenase 1	Cytoplasm	enzyme
P14902	D	IDO1	indoleamine 2,3-dioxygenase 1	Cytoplasm	enzyme
P40305		IFI27	interferon alpha inducible protein 27	Cytoplasm	other
P09912		IFI6	interferon alpha inducible protein 6	Cytoplasm	other
P13164		IFITM1	interferon induced transmembrane protein 1	Plasma Membrane	transmembrane receptor
Q01629		IFITM2	interferon induced transmembrane protein 2	Other	other
P01563		IFNA2	interferon alpha 2	Extracellular Space	cytokine
P15260		IFNGR1	interferon gamma receptor 1	Plasma Membrane	transmembrane receptor
Q9NWB7		IFT57	intraflagellar transport 57	Cytoplasm	other
P08069		IGF1R	insulin like growth factor 1 receptor	Plasma Membrane	transmembrane receptor
P01344		IGF2	insulin like growth factor 2	Extracellular Space	growth factor
Q9NZI8		IGF2BP1	insulin like growth factor 2 mRNA binding protein 1	Cytoplasm	translation regulator
Q9Y6M1		IGF2BP2	insulin like growth factor 2 mRNA binding protein 2	Cytoplasm	translation regulator
P11717	D	IGF2R	insulin like growth factor 2 receptor	Plasma Membrane	transmembrane receptor
P11717	D	IGF2R	insulin like growth factor 2 receptor	Plasma Membrane	transmembrane receptor
P08833		IGFBP1	insulin like growth factor binding protein 1	Extracellular Space	other
P18065		IGFBP2	insulin like growth factor binding protein 2	Extracellular Space	other
P17936	D	IGFBP3	insulin like growth factor binding protein 3	Extracellular Space	other
P17936	D	IGFBP3	insulin like growth factor binding protein 3	Extracellular Space	other
P22692		IGFBP4	insulin like growth factor binding protein 4	Extracellular Space	other
P24593		IGFBP5	insulin like growth factor binding protein 5	Extracellular Space	other
P24592		IGFBP6	insulin like growth factor binding protein 6	Extracellular Space	other
Q16270		IGFBP7	insulin like growth factor binding protein 7	Extracellular Space	transporter
Q9UP60		IGH	immunoglobulin heavy locus	Other	other
P01842	D	IGLC1	immunoglobulin lambda constant 1	Cytoplasm	other
P01842	D	IGLC1	immunoglobulin lambda constant 1	Cytoplasm	other
P0CG05		IGLC2	immunoglobulin lambda constant 2	Extracellular Space	other
P29459	D	IL12A	interleukin 12A	Extracellular Space	cytokine
P29459	D	IL12A	interleukin 12A	Extracellular Space	cytokine
P40933	D	IL15	interleukin 15	Extracellular Space	cytokine
P40933	D	IL15	interleukin 15	Extracellular Space	cytokine
Q14116	D	IL18	interleukin 18	Extracellular Space	cytokine
Q14116	D	IL18	interleukin 18	Extracellular Space	cytokine
Q14116	D	IL18	interleukin 18	Extracellular Space	cytokine
Q14116	D	IL18	interleukin 18	Extracellular Space	cytokine
P01583	D	IL1A	interleukin 1 alpha	Extracellular Space	cytokine
P01583	D	IL1A	interleukin 1 alpha	Extracellular Space	cytokine
P01584	D	IL1B	interleukin 1 beta	Extracellular Space	cytokine
P01584	D	IL1B	interleukin 1 beta	Extracellular Space	cytokine
P01584	D	IL1B	interleukin 1 beta	Extracellular Space	cytokine
P27930		IL1R2	interleukin 1 receptor type 2	Plasma Membrane	transmembrane receptor
P18510		IL1RN	interleukin 1 receptor antagonist	Extracellular Space	cytokine
P01589	D	IL2RA	interleukin 2 receptor subunit alpha	Plasma Membrane	transmembrane receptor
P01589	D	IL2RA	interleukin 2 receptor subunit alpha	Plasma Membrane	transmembrane receptor
P01589	D	IL2RA	interleukin 2 receptor subunit alpha	Plasma Membrane	transmembrane receptor
P31785		IL2RG	interleukin 2 receptor subunit gamma	Plasma Membrane	transmembrane receptor
P24001	D	IL32	interleukin 32	Extracellular Space	cytokine
P24001	D	IL32	interleukin 32	Extracellular Space	cytokine
P26951		IL3RA	interleukin 3 receptor subunit alpha	Plasma Membrane	transmembrane receptor
P05112	D	IL4	interleukin 4	Extracellular Space	cytokine
P05112	D	IL4	interleukin 4	Extracellular Space	cytokine
P05112	D	IL4	interleukin 4	Extracellular Space	cytokine
P08887		IL6R	interleukin 6 receptor	Plasma Membrane	transmembrane receptor
P13232		IL7	interleukin 7	Extracellular Space	cytokine
P01308		INS	insulin	Extracellular Space	other
P14316		IRF2	interferon regulatory factor 2	Nucleus	transcription regulator
Q96J02	D	ITCH	itchy E3 ubiquitin protein ligase	Nucleus	enzyme
Q96J02	D	ITCH	itchy E3 ubiquitin protein ligase	Nucleus	enzyme
Q96J02	D	ITCH	itchy E3 ubiquitin protein ligase	Nucleus	enzyme
Q8TB96		ITFG1	integrin alpha FG-GAP repeat containing 1	Plasma Membrane	other
P56199		ITGA1	integrin subunit alpha 1	Plasma Membrane	other
P08514	D	ITGA2B	integrin subunit alpha 2b	Plasma Membrane	transmembrane receptor
P08514	D	ITGA2B	integrin subunit alpha 2b	Plasma Membrane	transmembrane receptor
P08514	D	ITGA2B	integrin subunit alpha 2b	Plasma Membrane	transmembrane receptor
F2X048	D	ITGA2B	integrin subunit alpha 2b	Plasma Membrane	transmembrane receptor
F2X048	D	ITGA2B	integrin subunit alpha 2b	Plasma Membrane	transmembrane receptor
F2X048	D	ITGA2B	integrin subunit alpha 2b	Plasma Membrane	transmembrane receptor
P13612	D	ITGA4	integrin subunit alpha 4	Plasma Membrane	transmembrane receptor
P13612	D	ITGA4	integrin subunit alpha 4	Plasma Membrane	transmembrane receptor
P08648		ITGA5	integrin subunit alpha 5	Plasma Membrane	transmembrane receptor
P23229		ITGA6	integrin subunit alpha 6	Plasma Membrane	transmembrane receptor
P38570		ITGAE	integrin subunit alpha E	Plasma Membrane	other
P20701	D	ITGAL	integrin subunit alpha L	Plasma Membrane	transmembrane receptor
P20701	D	ITGAL	integrin subunit alpha L	Plasma Membrane	transmembrane receptor
P20701	D	ITGAL	integrin subunit alpha L	Plasma Membrane	transmembrane receptor
P11215	D	ITGAM	integrin subunit alpha M	Plasma Membrane	transmembrane receptor
P11215	D	ITGAM	integrin subunit alpha M	Plasma Membrane	transmembrane receptor
P11215	D	ITGAM	integrin subunit alpha M	Plasma Membrane	transmembrane receptor
P06756		ITGAV	integrin subunit alpha V	Plasma Membrane	transmembrane receptor
P20702		ITGAX	integrin subunit alpha X	Plasma Membrane	transmembrane receptor
P05556	D	ITGB1	integrin subunit beta 1	Plasma Membrane	transmembrane receptor
P05556	D	ITGB1	integrin subunit beta 1	Plasma Membrane	transmembrane receptor
P05556	D	ITGB1	integrin subunit beta 1	Plasma Membrane	transmembrane receptor
P05107	D	ITGB2	integrin subunit beta 2	Plasma Membrane	transmembrane receptor
P05107	D	ITGB2	integrin subunit beta 2	Plasma Membrane	transmembrane receptor
P05107	D	ITGB2	integrin subunit beta 2	Plasma Membrane	transmembrane receptor
P05106		ITGB3	integrin subunit beta 3	Plasma Membrane	transmembrane receptor
P16144		ITGB4	integrin subunit beta 4	Plasma Membrane	transmembrane receptor
P57087		JAM2	junctional adhesion molecule 2	Plasma Membrane	other
P29375		KDM5A	lysine demethylase 5A	Nucleus	transcription regulator
P35968		KDR	kinase insert domain receptor	Plasma Membrane	kinase
O15091		KIAA0391	KIAA0391	Cytoplasm	enzyme
Q99661	D	KIF2C	kinesin family member 2C	Nucleus	other
Q99661	D	KIF2C	kinesin family member 2C	Nucleus	other
Q99661	D	KIF2C	kinesin family member 2C	Nucleus	other
O43474	D	KLF4	Kruppel like factor 4	Nucleus	transcription regulator
O43474	D	KLF4	Kruppel like factor 4	Nucleus	transcription regulator
O95600		KLF8	Kruppel like factor 8	Nucleus	other
Q53G59		KLHL12	kelch like family member 12	Cytoplasm	other
Q96E93	D	KLRG1	killer cell lectin like receptor G1	Plasma Membrane	other
Q96E93	D	KLRG1	killer cell lectin like receptor G1	Plasma Membrane	other
Q14974	D	KPNB1	karyopherin subunit beta 1	Nucleus	transporter
Q14974	D	KPNB1	karyopherin subunit beta 1	Nucleus	transporter
P01116		KRAS	KRAS proto-oncogene, GTPase	Cytoplasm	enzyme
P02533		KRT14	keratin 14	Cytoplasm	other
P19012		KRT15	keratin 15	Cytoplasm	other
Q04695		KRT17	keratin 17	Cytoplasm	other
P05783		KRT18	keratin 18	Cytoplasm	other
P08727		KRT19	keratin 19	Cytoplasm	other
P04259		KRT6B	keratin 6B	Cytoplasm	other
P13473		LAMP2	lysosomal associated membrane protein 2	Plasma Membrane	enzyme
Q6IAA8		LAMTOR1	late endosomal/lysosomal adaptor, MAPK and MTOR activator 1	Plasma Membrane	other
Q9GZY6		LAT2	linker for activation of T-cells family member 2	Plasma Membrane	other
P80188		LCN2	lipocalin 2	Extracellular Space	transporter
P13796		LCP1	lymphocyte cytosolic protein 1	Cytoplasm	other
P41159		LEP	leptin	Extracellular Space	growth factor
Q6ZUX7		LHFPL2	lipoma HMGIC fusion partner-like 2	Other	enzyme
P42702		LIFR	leukemia inhibitory factor receptor alpha	Plasma Membrane	transmembrane receptor
P49916		LIG3	DNA ligase 3	Nucleus	enzyme
P02545		LMNA	lamin A/C	Nucleus	other
Q20220		LOC102553099	N-alpha-acetyltransferase 50-like	Other	other
P51884		LUM	lumican	Extracellular Space	other
P61626		LYZ	lysozyme	Extracellular Space	enzyme
Q5PY60		MADCAM1	mucosal vascular addressin cell adhesion molecule 1	Plasma Membrane	other
P43358	D	MAGEA4	MAGE family member A4	Cytoplasm	other
P43358	D	MAGEA4	MAGE family member A4	Cytoplasm	other
P43358	D	MAGEA4	MAGE family member A4	Cytoplasm	other
P43361		MAGEA8	MAGE family member A8	Other	other
Q9UNF1		MAGED2	MAGE family member D2	Plasma Membrane	other
Q9NTJ4		MAN2C1	mannosidase alpha class 2C member 1	Cytoplasm	enzyme
P28482		MAPK1	mitogen-activated protein kinase 1	Cytoplasm	kinase
P53778	D	MAPK12	mitogen-activated protein kinase 12	Cytoplasm	kinase
P53778	D	MAPK12	mitogen-activated protein kinase 12	Cytoplasm	kinase
Q16539	D	MAPK14	mitogen-activated protein kinase 14	Cytoplasm	kinase
Q16539	D	MAPK14	mitogen-activated protein kinase 14	Cytoplasm	kinase
Q16539	D	MAPK14	mitogen-activated protein kinase 14	Cytoplasm	kinase
P27361		MAPK3	mitogen-activated protein kinase 3	Cytoplasm	kinase
P31152		MAPK4	mitogen-activated protein kinase 4	Cytoplasm	kinase
P45983		MAPK8	mitogen-activated protein kinase 8	Cytoplasm	kinase
P45984		MAPK9	mitogen-activated protein kinase 9	Cytoplasm	kinase
Q96L34		MARK4	microtubule affinity regulating kinase 4	Cytoplasm	kinase
Q9UIS9	D	MBD1	methyl-CpG binding domain protein 1	Nucleus	other
Q9UIS9	D	MBD1	methyl-CpG binding domain protein 1	Nucleus	other
Q9UIS9	D	MBD1	methyl-CpG binding domain protein 1	Nucleus	other
Q8IVS2		MCAT	malonyl-CoA-acyl carrier protein transacylase	Cytoplasm	enzyme
P33992		MCM5	minichromosome maintenance complex component 5	Nucleus	enzyme
P40925	D	MDH1	malate dehydrogenase 1	Cytoplasm	enzyme
P40925	D	MDH1	malate dehydrogenase 1	Cytoplasm	enzyme
P40925	D	MDH1	malate dehydrogenase 1	Cytoplasm	enzyme
Q6P2C8		MED27	mediator complex subunit 27	Nucleus	transcription regulator
P16455		MGMT	O-6-methylguanine-DNA methyltransferase	Nucleus	enzyme
P14174		MIF	macrophage migration inhibitory factor (glycosylation-inhibiting factor)	Extracellular Space	cytokine
Q9BUB5		MKNK1	MAP kinase interacting serine/threonine kinase 1	Cytoplasm	kinase
P40692	D	MLH1	mutL homolog 1	Nucleus	enzyme
P40692	D	MLH1	mutL homolog 1	Nucleus	enzyme
Q9BV36	D	MLPH	melanophilin	Cytoplasm	other
Q9BV36	D	MLPH	melanophilin	Cytoplasm	other
P09238		MMP10	matrix metallopeptidase 10	Extracellular Space	peptidase
P39900		MMP12	matrix metallopeptidase 12	Extracellular Space	peptidase
P45452		MMP13	matrix metallopeptidase 13	Extracellular Space	peptidase
P08253	D	MMP2	matrix metallopeptidase 2	Extracellular Space	peptidase
P08253	D	MMP2	matrix metallopeptidase 2	Extracellular Space	peptidase
Q9NRE1		MMP26	matrix metallopeptidase 26	Extracellular Space	peptidase
P09237		MMP7	matrix metallopeptidase 7	Extracellular Space	peptidase
Q6UVY6		MOXD1	monooxygenase DBH like 1	Cytoplasm	enzyme
P25325		MPST	mercaptopyruvate sulfurtransferase	Cytoplasm	enzyme
O60487	D	MPZL2	myelin protein zero like 2	Plasma Membrane	other
O60487	D	MPZL2	myelin protein zero like 2	Plasma Membrane	other
P11836	D	MS4A1	membrane spanning 4-domains A1	Plasma Membrane	other
P11836	D	MS4A1	membrane spanning 4-domains A1	Plasma Membrane	other
P11836	D	MS4A1	membrane spanning 4-domains A1	Plasma Membrane	other
Q13421		MSLN	mesothelin	Extracellular Space	other
P26038	D	MSN	moesin	Plasma Membrane	other
P26038	D	MSN	moesin	Plasma Membrane	other
P26038	D	MSN	moesin	Plasma Membrane	other
Q13330		MTA1	metastasis associated 1	Nucleus	transcription regulator
O94776		MTA2	metastasis associated 1 family member 2	Nucleus	transcription regulator
P42898		MTHFR	methylenetetrahydrofolate reductase (NAD(P)H)	Cytoplasm	enzyme
P42345		MTOR	mechanistic target of rapamycin	Nucleus	kinase
P15941	D	MUC1	mucin 1, cell surface associated	Plasma Membrane	other
P15941	D	MUC1	mucin 1, cell surface associated	Plasma Membrane	other
Q685J3	D	MUC17	mucin 17, cell surface associated	Plasma Membrane	other
Q685J3	D	MUC17	mucin 17, cell surface associated	Plasma Membrane	other
Q685J3	D	MUC17	mucin 17, cell surface associated	Plasma Membrane	other
Q02817	D	MUC2	mucin 2, oligomeric mucus/gel-forming	Other	other
Q02817	D	MUC2	mucin 2, oligomeric mucus/gel-forming	Other	other
Q02505		MUC3A	mucin 3A, cell surface associated	Other	other
Q9HC84		MUC5B	mucin 5B, oligomeric mucus/gel-forming	Extracellular Space	peptidase
Q6W4X9		MUC6	mucin 6, oligomeric mucus/gel-forming	Extracellular Space	other
P20592		MX2	MX dynamin like GTPase 2	Nucleus	enzyme
Q05195		MXD1	MAX dimerization protein 1	Nucleus	transcription regulator
Q14582		MXD4	MAX dimerization protein 4	Nucleus	transcription regulator
P10244		MYBL2	MYB proto-oncogene like 2	Nucleus	transcription regulator
P01106		MYC	v-myc avian myelocytomatosis viral oncogene homolog	Nucleus	transcription regulator
P12525		MYCLP1	MYCL pseudogene 1	Nucleus	other
Q9H224	D	MYCN	v-myc avian myelocytomatosis viral oncogene neuroblastoma derived homolog	Nucleus	transcription regulator
P04198	D	MYCN	v-myc avian myelocytomatosis viral oncogene neuroblastoma derived homolog	Nucleus	transcription regulator
P35749		MYH11	myosin heavy chain 11	Cytoplasm	other
Q5TBK1		N4BP2L1	NEDD4 binding protein 2 like 1	Other	other
Q92802		N4BP2L2	NEDD4 binding protein 2 like 2	Nucleus	transcription regulator
Q9GZZ1		NAA50	N(alpha)-acetyltransferase 50, NatE catalytic subunit	Cytoplasm	enzyme
Q14596		NBR1	NBR1, autophagy cargo receptor	Cytoplasm	other
P13591	D	NCAM1	neural cell adhesion molecule 1	Plasma Membrane	other
P13591	D	NCAM1	neural cell adhesion molecule 1	Plasma Membrane	other
P19338		NCL	nucleolin	Nucleus	other
O75376	D	NCOR1	nuclear receptor corepressor 1	Nucleus	transcription regulator
O75376	D	NCOR1	nuclear receptor corepressor 1	Nucleus	transcription regulator
O75376	D	NCOR1	nuclear receptor corepressor 1	Nucleus	transcription regulator
Q15223		NECTIN1	nectin cell adhesion molecule 1	Plasma Membrane	other
P46934	D	NEDD4	neural precursor cell expressed, developmentally down-regulated 4, E3 ubiquitin protein ligase	Cytoplasm	enzyme
P46934	D	NEDD4	neural precursor cell expressed, developmentally down-regulated 4, E3 ubiquitin protein ligase	Cytoplasm	enzyme
P46934	D	NEDD4	neural precursor cell expressed, developmentally down-regulated 4, E3 ubiquitin protein ligase	Cytoplasm	enzyme
P51955		NEK2	NIMA related kinase 2	Cytoplasm	kinase
Q96NK8		NEUROD6	neuronal differentiation 6	Nucleus	transcription regulator
P19838		NFKB1	nuclear factor kappa B subunit 1	Nucleus	transcription regulator
Q00653		NFKB2	nuclear factor kappa B subunit 2	Nucleus	transcription regulator
P15531	D	NME1	NME/NM23 nucleoside diphosphate kinase 1	Cytoplasm	kinase
P15531	D	NME1	NME/NM23 nucleoside diphosphate kinase 1	Cytoplasm	kinase
P15531	D	NME1	NME/NM23 nucleoside diphosphate kinase 1	Cytoplasm	kinase
P15531	D	NME1	NME/NM23 nucleoside diphosphate kinase 1	Cytoplasm	kinase
P15531	D	NME1	NME/NM23 nucleoside diphosphate kinase 1	Cytoplasm	kinase
P48745		NOV	nephroblastoma overexpressed	Extracellular Space	growth factor
P16860		NPPB	natriuretic peptide B	Extracellular Space	other
P25929		NPY1R	neuropeptide Y receptor Y1	Plasma Membrane	G-protein coupled receptor
P22736	D	NR4A1	nuclear receptor subfamily 4 group A member 1	Nucleus	ligand-dependent nuclear receptor
P22736	D	NR4A1	nuclear receptor subfamily 4 group A member 1	Nucleus	ligand-dependent nuclear receptor
P01111	D	NRAS	neuroblastoma RAS viral oncogene homolog	Plasma Membrane	enzyme
P01111	D	NRAS	neuroblastoma RAS viral oncogene homolog	Plasma Membrane	enzyme
P34130		NTF4	neurotrophin 4	Extracellular Space	growth factor
O60356		NUPR1	nuclear protein 1, transcriptional regulator	Nucleus	transcription regulator
O15527		OGG1	8-oxoguanine DNA glycosylase	Nucleus	enzyme
Q6UX06		OLFM4	olfactomedin 4	Extracellular Space	other
Q96FW1	D	OTUB1	OTU deubiquitinase, ubiquitin aldehyde binding 1	Cytoplasm	enzyme
Q96FW1	D	OTUB1	OTU deubiquitinase, ubiquitin aldehyde binding 1	Cytoplasm	enzyme
Q96FW1	D	OTUB1	OTU deubiquitinase, ubiquitin aldehyde binding 1	Cytoplasm	enzyme
Q96FW1	D	OTUB1	OTU deubiquitinase, ubiquitin aldehyde binding 1	Cytoplasm	enzyme
Q96FW1	D	OTUB1	OTU deubiquitinase, ubiquitin aldehyde binding 1	Cytoplasm	enzyme
Q12889		OVGP1	oviductal glycoprotein 1	Extracellular Space	enzyme
P11940		PABPC1	poly(A) binding protein cytoplasmic 1	Cytoplasm	translation regulator
Q13153		PAK1	p21 (RAC1) activated kinase 1	Cytoplasm	kinase
Q13177		PAK2	p21 (RAC1) activated kinase 2	Cytoplasm	kinase
Q13219		PAPPA	pappalysin 1	Extracellular Space	peptidase
P09874		PARP1	poly(ADP-ribose) polymerase 1	Nucleus	enzyme
Q8NI35		PATJ	PATJ, crumbs cell polarity complex component	Plasma Membrane	other
Q02962		PAX2	paired box 2	Nucleus	transcription regulator
P35227		PCGF2	polycomb group ring finger 2	Nucleus	transcription regulator
P12004		PCNA	proliferating cell nuclear antigen	Nucleus	enzyme
O00151	D	PDLIM1	PDZ and LIM domain 1	Cytoplasm	transcription regulator
O00151	D	PDLIM1	PDZ and LIM domain 1	Cytoplasm	transcription regulator
O00151	D	PDLIM1	PDZ and LIM domain 1	Cytoplasm	transcription regulator
P16284	D	PECAM1	platelet and endothelial cell adhesion molecule 1	Plasma Membrane	other
P16284	D	PECAM1	platelet and endothelial cell adhesion molecule 1	Plasma Membrane	other
Q96HS1	D	PGAM5	PGAM family member 5, mitochondrial serine/threonine protein phosphatase	Cytoplasm	enzyme
Q96HS1	D	PGAM5	PGAM family member 5, mitochondrial serine/threonine protein phosphatase	Cytoplasm	enzyme
P49763		PGF	placental growth factor	Extracellular Space	growth factor
P35232		PHB	prohibitin	Nucleus	transcription regulator
P19957		PI3	peptidase inhibitor 3	Extracellular Space	other
Q92535		PIGC	phosphatidylinositol glycan anchor biosynthesis class C	Cytoplasm	enzyme
Q92643	D	PIGK	phosphatidylinositol glycan anchor biosynthesis class K	Cytoplasm	peptidase
Q92643	D	PIGK	phosphatidylinositol glycan anchor biosynthesis class K	Cytoplasm	peptidase
Q92643	D	PIGK	phosphatidylinositol glycan anchor biosynthesis class K	Cytoplasm	peptidase
Q969N2		PIGT	phosphatidylinositol glycan anchor biosynthesis class T	Cytoplasm	enzyme
P11309		PIM1	Pim-1 proto-oncogene, serine/threonine kinase	Cytoplasm	kinase
P14618		PKM	pyruvate kinase, muscle	Cytoplasm	kinase
P00750		PLAT	plasminogen activator, tissue type	Extracellular Space	peptidase
P16885		PLCG2	phospholipase C gamma 2	Cytoplasm	enzyme
Q15149		PLEC	plectin	Cytoplasm	other
P53350		PLK1	polo like kinase 1	Nucleus	kinase
Q9NYY3	D	PLK2	polo like kinase 2	Nucleus	kinase
Q9NYY3	D	PLK2	polo like kinase 2	Nucleus	kinase
Q13794		PMAIP1	phorbol-12-myristate-13-acetate-induced protein 1	Cytoplasm	other
P11086	D	PNMT	phenylethanolamine N-methyltransferase	Cytoplasm	enzyme
P11086	D	PNMT	phenylethanolamine N-methyltransferase	Cytoplasm	enzyme
P11086	D	PNMT	phenylethanolamine N-methyltransferase	Cytoplasm	enzyme
P19387		POLR2C	RNA polymerase II subunit C	Nucleus	enzyme
P19388		POLR2E	RNA polymerase II subunit E	Nucleus	enzyme
P14859		POU2F1	POU class 2 homeobox 1	Nucleus	transcription regulator
Q9UBK2		PPARGC1A	PPARG coactivator 1 alpha	Nucleus	transcription regulator
O60237	D	PPP1R12B	protein phosphatase 1 regulatory subunit 12B	Cytoplasm	phosphatase
O60237	D	PPP1R12B	protein phosphatase 1 regulatory subunit 12B	Cytoplasm	phosphatase
Q5SWA1		PPP1R15B	protein phosphatase 1 regulatory subunit 15B	Cytoplasm	phosphatase
Q14738	D	PPP2R5D	protein phosphatase 2 regulatory subunit B'delta	Nucleus	phosphatase
Q14738	D	PPP2R5D	protein phosphatase 2 regulatory subunit B'delta	Nucleus	phosphatase
Q14738	D	PPP2R5D	protein phosphatase 2 regulatory subunit B'delta	Nucleus	phosphatase
Q8N2U9		PQLC1	PQ loop repeat containing 1	Other	other
O75626	D	PRDM1	PR domain 1	Nucleus	transcription regulator
O75626	D	PRDM1	PR domain 1	Nucleus	transcription regulator
Q13162		PRDX4	peroxiredoxin 4	Cytoplasm	enzyme
Q9Y3B1		PRELID3B	PRELI domain containing 3B	Cytoplasm	other
P05129		PRKCG	protein kinase C gamma	Cytoplasm	kinase
P78527		PRKDC	protein kinase, DNA-activated, catalytic polypeptide	Nucleus	kinase
P24158		PRTN3	proteinase 3	Extracellular Space	peptidase
Q9Y617	D	PSAT1	phosphoserine aminotransferase 1	Cytoplasm	enzyme
Q9Y617	D	PSAT1	phosphoserine aminotransferase 1	Cytoplasm	enzyme
Q9Y617	D	PSAT1	phosphoserine aminotransferase 1	Cytoplasm	enzyme
P28070		PSMB4	proteasome subunit beta 4	Cytoplasm	peptidase
P55036	D	PSMD4	proteasome 26S subunit, non-ATPase 4	Cytoplasm	other
P55036	D	PSMD4	proteasome 26S subunit, non-ATPase 4	Cytoplasm	other
P55036	D	PSMD4	proteasome 26S subunit, non-ATPase 4	Cytoplasm	other
Q92530		PSMF1	proteasome inhibitor subunit 1	Cytoplasm	other
O15172	D	PSPHP1	phosphoserine phosphatase pseudogene 1	Other	other
O15172	D	PSPHP1	phosphoserine phosphatase pseudogene 1	Other	other
O15172	D	PSPHP1	phosphoserine phosphatase pseudogene 1	Other	other
P60484		PTEN	phosphatase and tensin homolog	Cytoplasm	phosphatase
P43119		PTGIR	prostaglandin I2 (prostacyclin) receptor (IP)	Plasma Membrane	G-protein coupled receptor
P23219		PTGS1	prostaglandin-endoperoxide synthase 1	Cytoplasm	enzyme
P35354	D	PTGS2	prostaglandin-endoperoxide synthase 2	Cytoplasm	enzyme
P35354	D	PTGS2	prostaglandin-endoperoxide synthase 2	Cytoplasm	enzyme
P35354	D	PTGS2	prostaglandin-endoperoxide synthase 2	Cytoplasm	enzyme
Q13882	D	PTK6	protein tyrosine kinase 6	Cytoplasm	kinase
Q13882	D	PTK6	protein tyrosine kinase 6	Cytoplasm	kinase
Q13882	D	PTK6	protein tyrosine kinase 6	Cytoplasm	kinase
Q13882	D	PTK6	protein tyrosine kinase 6	Cytoplasm	kinase
P20962		PTMS	parathymosin	Nucleus	other
Q12974		PTP4A2	protein tyrosine phosphatase type IVA, member 2	Cytoplasm	phosphatase
A8K3M3		PTPN1	protein tyrosine phosphatase, non-receptor type 1	Cytoplasm	phosphatase
Q15678	D	PTPN14	protein tyrosine phosphatase, non-receptor type 14	Cytoplasm	phosphatase
Q15678	D	PTPN14	protein tyrosine phosphatase, non-receptor type 14	Cytoplasm	phosphatase
Q9Y2R2	D	PTPN22	protein tyrosine phosphatase, non-receptor type 22	Cytoplasm	phosphatase
Q9Y2R2	D	PTPN22	protein tyrosine phosphatase, non-receptor type 22	Cytoplasm	phosphatase
P29350	D	PTPN6	protein tyrosine phosphatase, non-receptor type 6	Cytoplasm	phosphatase
P29350	D	PTPN6	protein tyrosine phosphatase, non-receptor type 6	Cytoplasm	phosphatase
P29350	D	PTPN6	protein tyrosine phosphatase, non-receptor type 6	Cytoplasm	phosphatase
P08575	D	PTPRC	protein tyrosine phosphatase, receptor type C	Plasma Membrane	phosphatase
P08575	D	PTPRC	protein tyrosine phosphatase, receptor type C	Plasma Membrane	phosphatase
P08575	D	PTPRC	protein tyrosine phosphatase, receptor type C	Plasma Membrane	phosphatase
P08575	D	PTPRC	protein tyrosine phosphatase, receptor type C	Plasma Membrane	phosphatase
P08575	D	PTPRC	protein tyrosine phosphatase, receptor type C	Plasma Membrane	phosphatase
P08575	D	PTPRC	protein tyrosine phosphatase, receptor type C	Plasma Membrane	phosphatase
P08575	D	PTPRC	protein tyrosine phosphatase, receptor type C	Plasma Membrane	phosphatase
Q14761	D	PTPRCAP	protein tyrosine phosphatase, receptor type C associated protein	Plasma Membrane	other
Q14761	D	PTPRCAP	protein tyrosine phosphatase, receptor type C associated protein	Plasma Membrane	other
Q12913	D	PTPRJ	protein tyrosine phosphatase, receptor type J	Plasma Membrane	phosphatase
Q12913	D	PTPRJ	protein tyrosine phosphatase, receptor type J	Plasma Membrane	phosphatase
Q13332	D	PTPRS	protein tyrosine phosphatase, receptor type S	Plasma Membrane	phosphatase
Q13332	D	PTPRS	protein tyrosine phosphatase, receptor type S	Plasma Membrane	phosphatase
O75943	D	RAD17	RAD17 checkpoint clamp loader component	Nucleus	enzyme
O75943	D	RAD17	RAD17 checkpoint clamp loader component	Nucleus	enzyme
O43502		RAD51C	RAD51 paralog C	Nucleus	enzyme
P43351	D	RAD52	RAD52 homolog, DNA repair protein	Nucleus	other
P43351	D	RAD52	RAD52 homolog, DNA repair protein	Nucleus	other
P43351	D	RAD52	RAD52 homolog, DNA repair protein	Nucleus	other
P43351	D	RAD52	RAD52 homolog, DNA repair protein	Nucleus	other
P49792		RANBP2	RAN binding protein 2	Nucleus	enzyme
P10826		RARB	retinoic acid receptor beta	Nucleus	ligand-dependent nuclear receptor
Q9NS23		RASSF1	Ras association domain family member 1	Nucleus	other
P98179		RBM3	RNA binding motif (RNP1, RRM) protein 3	Cytoplasm	other
Q9BTD8		RBM42	RNA binding motif protein 42	Other	other
P18754	D	RCC1	regulator of chromosome condensation 1	Cytoplasm	other
P18754	D	RCC1	regulator of chromosome condensation 1	Cytoplasm	other
P40938		RFC3	replication factor C subunit 3	Nucleus	enzyme
Q96CC6		RHBDF1	rhomboid 5 homolog 1	Cytoplasm	other
P61586		RHOA	ras homolog family member A	Cytoplasm	enzyme
P08134		RHOC	ras homolog family member C	Plasma Membrane	enzyme
Q13671	D	RIN1	Ras and Rab interactor 1	Cytoplasm	other
Q13671	D	RIN1	Ras and Rab interactor 1	Cytoplasm	other
P27635		RPL10	ribosomal protein L10	Cytoplasm	other
Q07020		RPL18	ribosomal protein L18	Cytoplasm	other
P46776		RPL27A	ribosomal protein L27a	Cytoplasm	other
P39023	D	RPL3	ribosomal protein L3	Nucleus	other
P39023	D	RPL3	ribosomal protein L3	Nucleus	other
P62888		RPL30	ribosomal protein L30	Cytoplasm	other
Q02878		RPL6	ribosomal protein L6	Nucleus	other
P62424		RPL7A	ribosomal protein L7a	Cytoplasm	other
P62917		RPL8	ribosomal protein L8	Other	other
P32969		RPL9	ribosomal protein L9	Nucleus	other
P05388	D	RPLP0	ribosomal protein lateral stalk subunit P0	Cytoplasm	other
P05388	D	RPLP0	ribosomal protein lateral stalk subunit P0	Cytoplasm	other
P04844		RPN2	ribophorin II	Cytoplasm	enzyme
P62841		RPS15	ribosomal protein S15	Cytoplasm	other
Q15349	D	RPS6KA2	ribosomal protein S6 kinase A2	Nucleus	kinase
Q15349	D	RPS6KA2	ribosomal protein S6 kinase A2	Nucleus	kinase
P08865		RPSA	ribosomal protein SA	Cytoplasm	translation regulator
Q9HB90		RRAGC	Ras related GTP binding C	Cytoplasm	enzyme
O43159		RRP8	ribosomal RNA processing 8, methyltransferase, homolog (yeast)	Nucleus	enzyme
Q13761		RUNX3	runt related transcription factor 3	Nucleus	transcription regulator
Q9UIY3		RWDD2A	RWD domain containing 2A	Other	other
Q6ZNL3		RXRA	retinoid X receptor alpha	Nucleus	ligand-dependent nuclear receptor
P29034	D	S100A2	S100 calcium binding protein A2	Nucleus	other
P29034	D	S100A2	S100 calcium binding protein A2	Nucleus	other
P29034	D	S100A2	S100 calcium binding protein A2	Nucleus	other
P26447	D	S100A4	S100 calcium binding protein A4	Cytoplasm	other
P26447	D	S100A4	S100 calcium binding protein A4	Cytoplasm	other
P26447	D	S100A4	S100 calcium binding protein A4	Cytoplasm	other
P06703		S100A6	S100 calcium binding protein A6	Cytoplasm	transporter
P31151	D	S100A7	S100 calcium binding protein A7	Cytoplasm	other
P31151	D	S100A7	S100 calcium binding protein A7	Cytoplasm	other
P06702		S100A9	S100 calcium binding protein A9	Cytoplasm	other
O75556		SCGB2A1	secretoglobin family 2A member 1	Extracellular Space	other
P18827	D	SDC1	syndecan 1	Plasma Membrane	enzyme
P18827	D	SDC1	syndecan 1	Plasma Membrane	enzyme
P18827	D	SDC1	syndecan 1	Plasma Membrane	enzyme
P55735		SEC13	SEC13 homolog, nuclear pore and COPII coat complex component	Cytoplasm	transporter
O15027		SEC16A	SEC16 homolog A, endoplasmic reticulum export factor	Cytoplasm	phosphatase
P16581		SELE	selectin E	Plasma Membrane	transmembrane receptor
P16109		SELP	selectin P	Plasma Membrane	transmembrane receptor
Q14242		SELPLG	selectin P ligand	Plasma Membrane	other
O75326		SEMA7A	semaphorin 7A (John Milton Hagen blood group)	Plasma Membrane	transmembrane receptor
O60613		42628	15 kDa selenoprotein	Cytoplasm	enzyme
Q9UGK8		SERGEF	secretion regulating guanine nucleotide exchange factor	Nucleus	other
P01009		SERPINA1	serpin family A member 1	Extracellular Space	other
P36952		SERPINB5	serpin family B member 5	Extracellular Space	other
P05121		SERPINE1	serpin family E member 1	Extracellular Space	other
P07093		SERPINE2	serpin family E member 2	Extracellular Space	other
Q15393		SF3B3	splicing factor 3b subunit 3	Nucleus	other
Q15427		SF3B4	splicing factor 3b subunit 4	Nucleus	other
P31947		SFN	stratifin	Cytoplasm	other
Q8N474		SFRP1	secreted frizzled related protein 1	Plasma Membrane	transmembrane receptor
Q96HF1		SFRP2	secreted frizzled related protein 2	Plasma Membrane	transmembrane receptor
Q96HU1		SGSM3	small G protein signaling modulator 3	Plasma Membrane	other
O14796	D	SH2D1B	SH2 domain containing 1B	Cytoplasm	other
O14796	D	SH2D1B	SH2 domain containing 1B	Cytoplasm	other
Q9NP31	D	SH2D2A	SH2 domain containing 2A	Cytoplasm	other
Q9NP31	D	SH2D2A	SH2 domain containing 2A	Cytoplasm	other
Q96IW2	D	SHD	Src homology 2 domain containing transforming protein D	Cytoplasm	other
Q96IW2	D	SHD	Src homology 2 domain containing transforming protein D	Cytoplasm	other
Q96IW2	D	SHD	Src homology 2 domain containing transforming protein D	Cytoplasm	other
O15427		SLC16A3	solute carrier family 16 member 3	Plasma Membrane	transporter
Q14916		SLC17A1	solute carrier family 17 member 1	Plasma Membrane	transporter
P41440		SLC19A1	solute carrier family 19 member 1	Plasma Membrane	transporter
Q99808		SLC29A1	solute carrier family 29 member 1 (Augustine blood group)	Plasma Membrane	transporter
O43826		SLC37A4	solute carrier family 37 member 4	Cytoplasm	transporter
P08195		SLC3A2	solute carrier family 3 member 2	Plasma Membrane	transporter
Q01650		SLC7A5	solute carrier family 7 member 5	Plasma Membrane	transporter
Q15796		SMAD2	SMAD family member 2	Nucleus	transcription regulator
Q13485		SMAD4	SMAD family member 4	Nucleus	transcription regulator
P51532		SMARCA4	SWI/SNF related, matrix associated, actin dependent regulator of chromatin, subfamily a, member 4	Nucleus	transcription regulator
O76070	D	SNCG	synuclein gamma	Cytoplasm	other
O76070	D	SNCG	synuclein gamma	Cytoplasm	other
O60493		SNX3	sorting nexin 3	Cytoplasm	transporter
O15524		SOCS1	suppressor of cytokine signaling 1	Cytoplasm	other
P00441		SOD1	superoxide dismutase 1, soluble	Cytoplasm	enzyme
P18583		SON	SON DNA binding protein	Nucleus	other
Q92673		SORL1	sortilin related receptor 1	Cytoplasm	transporter
P08047		SP1	Sp1 transcription factor	Nucleus	transcription regulator
Q9NUQ6		SPATS2L	spermatogenesis associated serine rich 2 like	Nucleus	other
O43291		SPINT2	serine peptidase inhibitor, Kunitz type 2	Extracellular Space	other
P16150	D	SPN	sialophorin	Plasma Membrane	transmembrane receptor
P16150	D	SPN	sialophorin	Plasma Membrane	transmembrane receptor
P16150	D	SPN	sialophorin	Plasma Membrane	transmembrane receptor
P10451	D	SPP1	secreted phosphoprotein 1	Extracellular Space	cytokine
P10451	D	SPP1	secreted phosphoprotein 1	Extracellular Space	cytokine
P10451	D	SPP1	secreted phosphoprotein 1	Extracellular Space	cytokine
P10451	D	SPP1	secreted phosphoprotein 1	Extracellular Space	cytokine
P35326		SPRR2A	small proline rich protein 2A	Cytoplasm	other
Q05519		SRSF11	serine and arginine rich splicing factor 11	Nucleus	other
Q9Y5Y6		ST14	suppression of tumorigenicity 14	Plasma Membrane	peptidase
Q969X2		ST6GALNAC6	ST6 N-acetylgalactosaminide alpha-2,6-sialyltransferase 6	Cytoplasm	enzyme
O95630		STAMBP	STAM binding protein	Nucleus	enzyme
P49888	D	SULT1E1	sulfotransferase family 1E member 1	Cytoplasm	enzyme
P49888	D	SULT1E1	sulfotransferase family 1E member 1	Cytoplasm	enzyme
P49888	D	SULT1E1	sulfotransferase family 1E member 1	Cytoplasm	enzyme
Q7KZ85		SUPT6H	SPT6 homolog, histone chaperone	Nucleus	transcription regulator
Q92797		SYMPK	symplekin	Cytoplasm	other
P08247		SYP	synaptophysin	Cytoplasm	transporter
P09758	D	TACSTD2	tumor-associated calcium signal transducer 2	Plasma Membrane	other
P09758	D	TACSTD2	tumor-associated calcium signal transducer 2	Plasma Membrane	other
P09758	D	TACSTD2	tumor-associated calcium signal transducer 2	Plasma Membrane	other
P09758	D	TACSTD2	tumor-associated calcium signal transducer 2	Plasma Membrane	other
O00268		TAF4	TATA-box binding protein associated factor 4	Nucleus	transcription regulator
P17735		TAT	tyrosine aminotransferase	Cytoplasm	enzyme
Q17R31		TATDN3	TatD DNase domain containing 3	Cytoplasm	other
O14907	D	TAX1BP3	Tax1 binding protein 3	Cytoplasm	transcription regulator
O14907	D	TAX1BP3	Tax1 binding protein 3	Cytoplasm	transcription regulator
Q9BQ70		TCF25	transcription factor 25	Nucleus	transcription regulator
O95551	D	TDP2	tyrosyl-DNA phosphodiesterase 2	Cytoplasm	transcription regulator
O95551	D	TDP2	tyrosyl-DNA phosphodiesterase 2	Cytoplasm	transcription regulator
O95551	D	TDP2	tyrosyl-DNA phosphodiesterase 2	Cytoplasm	transcription regulator
Q02763		TEK	TEK receptor tyrosine kinase	Plasma Membrane	kinase
Q99973		TEP1	telomerase associated protein 1	Nucleus	enzyme
P02787		TF	transferrin	Extracellular Space	transporter
P02786	D	TFRC	transferrin receptor	Plasma Membrane	transporter
P02786	D	TFRC	transferrin receptor	Plasma Membrane	transporter
P02786	D	TFRC	transferrin receptor	Plasma Membrane	transporter
P01135		TGFA	transforming growth factor alpha	Extracellular Space	growth factor
P01137	D	TGFB1	transforming growth factor beta 1	Extracellular Space	growth factor
P01137	D	TGFB1	transforming growth factor beta 1	Extracellular Space	growth factor
P61812		TGFB2	transforming growth factor beta 2	Extracellular Space	growth factor
Q15582		TGFBI	transforming growth factor beta induced	Extracellular Space	other
P37173		TGFBR2	transforming growth factor beta receptor 2	Plasma Membrane	kinase
P21980	D	TGM2	transglutaminase 2	Cytoplasm	enzyme
P21980	D	TGM2	transglutaminase 2	Cytoplasm	enzyme
Q9NVV9		THAP1	THAP domain containing 1	Nucleus	other
P07996		THBS1	thrombospondin 1	Extracellular Space	other
P35442		THBS2	thrombospondin 2	Extracellular Space	other
Q96FV9	D	THOC1	THO complex 1	Nucleus	transcription regulator
Q96FV9	D	THOC1	THO complex 1	Nucleus	transcription regulator
Q01085		TIAL1	TIA1 cytotoxic granule-associated RNA binding protein-like 1	Nucleus	transcription regulator
P01033		TIMP1	TIMP metallopeptidase inhibitor 1	Extracellular Space	cytokine
P16035		TIMP2	TIMP metallopeptidase inhibitor 2	Extracellular Space	other
P35625		TIMP3	TIMP metallopeptidase inhibitor 3	Extracellular Space	other
Q9UDY2		TJP2	tight junction protein 2	Plasma Membrane	kinase
Q15363		TMED2	transmembrane p24 trafficking protein 2	Cytoplasm	transporter
P42166		TMPO	thymopoietin	Nucleus	other
Q9NRS4	D	TMPRSS4	transmembrane protease, serine 4	Other	peptidase
Q9NRS4	D	TMPRSS4	transmembrane protease, serine 4	Other	peptidase
P21580		TNFAIP3	TNF alpha induced protein 3	Nucleus	enzyme
P98066		TNFAIP6	TNF alpha induced protein 6	Extracellular Space	other
O14798		TNFRSF10C	TNF receptor superfamily member 10c	Plasma Membrane	transmembrane receptor
P28908		TNFRSF8	TNF receptor superfamily member 8	Plasma Membrane	transmembrane receptor
Q07011	D	TNFRSF9	TNF receptor superfamily member 9	Plasma Membrane	transmembrane receptor
Q07011	D	TNFRSF9	TNF receptor superfamily member 9	Plasma Membrane	transmembrane receptor
Q07011	D	TNFRSF9	TNF receptor superfamily member 9	Plasma Membrane	transmembrane receptor
P50591		TNFSF10	tumor necrosis factor superfamily member 10	Extracellular Space	cytokine
Q9HBL0	D	TNS1	tensin 1	Plasma Membrane	other
Q9HBL0	D	TNS1	tensin 1	Plasma Membrane	other
Q68CZ2	D	TNS3	tensin 3	Plasma Membrane	phosphatase
Q68CZ2	D	TNS3	tensin 3	Plasma Membrane	phosphatase
P11387	D	TOP1	topoisomerase (DNA) I	Nucleus	enzyme
P11387	D	TOP1	topoisomerase (DNA) I	Nucleus	enzyme
P11387	D	TOP1	topoisomerase (DNA) I	Nucleus	enzyme
P11387	D	TOP1	topoisomerase (DNA) I	Nucleus	enzyme
P11387	D	TOP1	topoisomerase (DNA) I	Nucleus	enzyme
P11387	D	TOP1	topoisomerase (DNA) I	Nucleus	enzyme
P11388	D	TOP2A	topoisomerase (DNA) II alpha	Nucleus	enzyme
P11388	D	TOP2A	topoisomerase (DNA) II alpha	Nucleus	enzyme
P04637	D	TP53	tumor protein p53	Nucleus	transcription regulator
P04637	D	TP53	tumor protein p53	Nucleus	transcription regulator
O15350		TP73	tumor protein p73	Nucleus	transcription regulator
P07951		TPM2	tropomyosin 2 (beta)	Other	other
P13693		TPT1	tumor protein, translationally-controlled 1	Cytoplasm	other
Q9BUZ4		TRAF4	TNF receptor associated factor 4	Cytoplasm	other
Q7Z392		TRAPPC11	trafficking protein particle complex 11	Other	other
Q8IYM9		TRIM22	tripartite motif containing 22	Cytoplasm	transcription regulator
Q99816		TSG101	tumor susceptibility 101	Cytoplasm	transcription regulator
O60635		TSPAN1	tetraspanin 1	Cytoplasm	other
O95859		TSPAN12	tetraspanin 12	Plasma Membrane	other
P02766		TTR	transthyretin	Extracellular Space	transporter
P68366		TUBA4A	tubulin alpha 4a	Cytoplasm	other
Q53Y97		TYMS	thymidylate synthetase	Nucleus	enzyme
P49459		UBE2A	ubiquitin conjugating enzyme E2 A	Cytoplasm	enzyme
P63146	D	UBE2B	ubiquitin conjugating enzyme E2 B	Cytoplasm	enzyme
P63146	D	UBE2B	ubiquitin conjugating enzyme E2 B	Cytoplasm	enzyme
P63146	D	UBE2B	ubiquitin conjugating enzyme E2 B	Cytoplasm	enzyme
P63146	D	UBE2B	ubiquitin conjugating enzyme E2 B	Cytoplasm	enzyme
O00762		UBE2C	ubiquitin conjugating enzyme E2 C	Cytoplasm	enzyme
P51668	D	UBE2D1	ubiquitin conjugating enzyme E2 D1	Cytoplasm	enzyme
P51668	D	UBE2D1	ubiquitin conjugating enzyme E2 D1	Cytoplasm	enzyme
P62837	D	UBE2D2	ubiquitin conjugating enzyme E2 D2	Cytoplasm	enzyme
P62837	D	UBE2D2	ubiquitin conjugating enzyme E2 D2	Cytoplasm	enzyme
P62837	D	UBE2D2	ubiquitin conjugating enzyme E2 D2	Cytoplasm	enzyme
P61077		UBE2D3	ubiquitin conjugating enzyme E2 D3	Cytoplasm	enzyme
Q9Y2X8		UBE2D4	ubiquitin conjugating enzyme E2 D4 (putative)	Other	enzyme
P51965	D	UBE2E1	ubiquitin conjugating enzyme E2 E1	Cytoplasm	enzyme
P51965	D	UBE2E1	ubiquitin conjugating enzyme E2 E1	Cytoplasm	enzyme
P51965	D	UBE2E1	ubiquitin conjugating enzyme E2 E1	Cytoplasm	enzyme
P51965	D	UBE2E1	ubiquitin conjugating enzyme E2 E1	Cytoplasm	enzyme
Q96LR5	D	UBE2E2	ubiquitin conjugating enzyme E2 E2	Cytoplasm	enzyme
Q96LR5	D	UBE2E2	ubiquitin conjugating enzyme E2 E2	Cytoplasm	enzyme
Q96LR5	D	UBE2E2	ubiquitin conjugating enzyme E2 E2	Cytoplasm	enzyme
Q96LR5	D	UBE2E2	ubiquitin conjugating enzyme E2 E2	Cytoplasm	enzyme
Q96LR5	D	UBE2E2	ubiquitin conjugating enzyme E2 E2	Cytoplasm	enzyme
Q96LR5	D	UBE2E2	ubiquitin conjugating enzyme E2 E2	Cytoplasm	enzyme
Q969T4	D	UBE2E3	ubiquitin conjugating enzyme E2 E3	Nucleus	enzyme
Q969T4	D	UBE2E3	ubiquitin conjugating enzyme E2 E3	Nucleus	enzyme
Q9Y385	D	UBE2J1	ubiquitin conjugating enzyme E2 J1	Cytoplasm	enzyme
Q9Y385	D	UBE2J1	ubiquitin conjugating enzyme E2 J1	Cytoplasm	enzyme
Q9Y385	D	UBE2J1	ubiquitin conjugating enzyme E2 J1	Cytoplasm	enzyme
O14933	D	UBE2L6	ubiquitin conjugating enzyme E2 L6	Cytoplasm	enzyme
O14933	D	UBE2L6	ubiquitin conjugating enzyme E2 L6	Cytoplasm	enzyme
O14933	D	UBE2L6	ubiquitin conjugating enzyme E2 L6	Cytoplasm	enzyme
O14933	D	UBE2L6	ubiquitin conjugating enzyme E2 L6	Cytoplasm	enzyme
O14933	D	UBE2L6	ubiquitin conjugating enzyme E2 L6	Cytoplasm	enzyme
O14933	D	UBE2L6	ubiquitin conjugating enzyme E2 L6	Cytoplasm	enzyme
P61088	D	UBE2N	ubiquitin conjugating enzyme E2 N	Cytoplasm	enzyme
P61088	D	UBE2N	ubiquitin conjugating enzyme E2 N	Cytoplasm	enzyme
Q16763		UBE2S	ubiquitin conjugating enzyme E2 S	Nucleus	enzyme
Q9NPD8	D	UBE2T	ubiquitin conjugating enzyme E2 T	Nucleus	enzyme
Q9NPD8	D	UBE2T	ubiquitin conjugating enzyme E2 T	Nucleus	enzyme
Q9NPD8	D	UBE2T	ubiquitin conjugating enzyme E2 T	Nucleus	enzyme
Q9NPD8	D	UBE2T	ubiquitin conjugating enzyme E2 T	Nucleus	enzyme
Q96B02	D	UBE2W	ubiquitin conjugating enzyme E2 W (putative)	Nucleus	enzyme
Q96B02	D	UBE2W	ubiquitin conjugating enzyme E2 W (putative)	Nucleus	enzyme
Q96B02	D	UBE2W	ubiquitin conjugating enzyme E2 W (putative)	Nucleus	enzyme
Q92575		UBXN4	UBX domain protein 4	Extracellular Space	other
P09936		UCHL1	ubiquitin C-terminal hydrolase L1	Cytoplasm	peptidase
Q9Y5K5	D	UCHL5	ubiquitin C-terminal hydrolase L5	Cytoplasm	peptidase
Q9Y5K5	D	UCHL5	ubiquitin C-terminal hydrolase L5	Cytoplasm	peptidase
Q9Y5K5	D	UCHL5	ubiquitin C-terminal hydrolase L5	Cytoplasm	peptidase
Q9Y4E8	D	USP15	ubiquitin specific peptidase 15	Cytoplasm	peptidase
Q9Y4E8	D	USP15	ubiquitin specific peptidase 15	Cytoplasm	peptidase
Q8NBZ7		UXS1	UDP-glucuronate decarboxylase 1	Cytoplasm	enzyme
P11473		VDR	vitamin D (1,25- dihydroxyvitamin D3) receptor	Nucleus	transcription regulator
P15692	D	VEGFA	vascular endothelial growth factor A	Extracellular Space	growth factor
P15692	D	VEGFA	vascular endothelial growth factor A	Extracellular Space	growth factor
P15692	D	VEGFA	vascular endothelial growth factor A	Extracellular Space	growth factor
P15692	D	VEGFA	vascular endothelial growth factor A	Extracellular Space	growth factor
P49765		VEGFB	vascular endothelial growth factor B	Extracellular Space	growth factor
P09327		VIL1	villin 1	Cytoplasm	other
Q99986		VRK1	vaccinia related kinase 1	Nucleus	kinase
P30291		WEE1	WEE1 G2 checkpoint kinase	Nucleus	kinase
Q9Y6I7		WSB1	WD repeat and SOCS box containing 1	Cytoplasm	other
O14980		XPO1	exportin 1	Nucleus	transporter
P31946	D	YWHAB	tyrosine 3-monooxygenase/tryptophan 5-monooxygenase activation protein beta	Cytoplasm	transcription regulator
P31946	D	YWHAB	tyrosine 3-monooxygenase/tryptophan 5-monooxygenase activation protein beta	Cytoplasm	transcription regulator
P31946	D	YWHAB	tyrosine 3-monooxygenase/tryptophan 5-monooxygenase activation protein beta	Cytoplasm	transcription regulator
P62258	D	YWHAE	tyrosine 3-monooxygenase/tryptophan 5-monooxygenase activation protein epsilon	Cytoplasm	other
P62258	D	YWHAE	tyrosine 3-monooxygenase/tryptophan 5-monooxygenase activation protein epsilon	Cytoplasm	other
O15209		ZBTB22	zinc finger and BTB domain containing 22	Nucleus	other
Q5T200		ZC3H13	zinc finger CCCH-type containing 13	Extracellular Space	other
Q9H6R6		ZDHHC6	zinc finger DHHC-type containing 6	Nucleus	enzyme
P37275		ZEB1	zinc finger E-box binding homeobox 1	Nucleus	transcription regulator
Q6FIF0	D	ZFAND6	zinc finger AN1-type containing 6	Other	other
Q6FIF0	D	ZFAND6	zinc finger AN1-type containing 6	Other	other
Q6FIF0	D	ZFAND6	zinc finger AN1-type containing 6	Other	other
O60844		ZG16	zymogen granule protein 16	Extracellular Space	other
Q15973		ZNF124	zinc finger protein 124	Nucleus	other
Q14585		ZNF345	zinc finger protein 345	Nucleus	transcription regulator
Q96PM9		ZNF385A	zinc finger protein 385A	Nucleus	other
SH848-B3	NA	NA	NA	NA	NA	NA
SH848-E1	NA	NA	NA	NA	NA	NA
SH848-E10	NA	NA	NA	NA	NA	NA
SH849-A4	NA	NA	NA	NA	NA	NA
SH849-A6	NA	NA	NA	NA	NA	NA
SH849-B9	NA	NA	NA	NA	NA	NA
SH850-E3	NA	NA	NA	NA	NA	NA
MoS16.6-A10	NA	NA	NA	NA	NA	NA
MoS16.6-C4	NA	NA	NA	NA	NA	NA
MoS16.6-D3	NA	NA	NA	NA	NA	NA
MoS16.6-D9	NA	NA	NA	NA	NA	NA
MoS16.6-F11	NA	NA	NA	NA	NA	NA
SH847-B4	NA	NA	NA	NA	NA	NA
SH847-H2	NA	NA	NA	NA	NA	NA
SH870-G5	NA	NA	NA	NA	NA	NA
SUW57-B7-hIgG1-Fc	NA	NA	NA	NA	NA	NA
SUW57-D11-hIgG1-Fc	NA	NA	NA	NA	NA	NA
SUW57-E7-hIgG1-Fc	NA	NA	NA	NA	NA	NA
SUW57-E8-hIgG1-Fc	NA	NA	NA	NA	NA	NA
SUW57-G9-hIgG1-Fc	NA	NA	NA	NA	NA	NA
SUW117-A5-hIgG1-Fc	NA	NA	NA	NA	NA	NA
SUW117-A9-hIgG1-Fc	NA	NA	NA	NA	NA	NA
SUW117-A10-hIgG1-Fc	NA	NA	NA	NA	NA	NA
SUW117-B4-hIgG1-Fc	NA	NA	NA	NA	NA	NA
SUW117-C5-hIgG1-Fc	NA	NA	NA	NA	NA	NA
SUW117-C8-hIgG1-Fc	NA	NA	NA	NA	NA	NA
SUW117-C9-hIgG1-Fc	NA	NA	NA	NA	NA	NA
SUW117-E3-hIgG1-Fc	NA	NA	NA	NA	NA	NA
SUW117-F6-hIgG1-Fc	NA	NA	NA	NA	NA	NA
SUW117-F12-hIgG1-Fc	NA	NA	NA	NA	NA	NA
SUW117-G8-hIgG1-Fc	NA	NA	NA	NA	NA	NA
SUW117-H2-hIgG1-Fc	NA	NA	NA	NA	NA	NA
SUW117-H5-hIgG1-Fc	NA	NA	NA	NA	NA	NA
Q14790?	NA	NA	NA	NA	NA	NA
SH957-E12	NA	NA	NA	NA	NA	NA
SH957-G6	NA	NA	NA	NA	NA	NA
SH959-C9	NA	NA	NA	NA	NA	NA
SH959-F12	NA	NA	NA	NA	NA	NA
SH960-F8	NA	NA	NA	NA	NA	NA
SH960-G5	NA	NA	NA	NA	NA	NA
SH961-A3	NA	NA	NA	NA	NA	NA
SH961-E1	NA	NA	NA	NA	NA	NA
SH955-A4	NA	NA	NA	NA	NA	NA
SH955-G2	NA	NA	NA	NA	NA	NA
SH1038-D7	NA	NA	NA	NA	NA	NA
Q96JG8	NA	NA	NA	NA	NA	NA
P01562	NA	NA	NA	NA	NA	NA
P01135?	NA	NA	NA	NA	NA	NA
X0VBW5	NA	NA	NA	NA	NA	NA
P08107	NA	NA	NA	NA	NA	NA
hypothetical protein DKFZp762H157.1	NA	NA	NA	NA	NA	NA
hypothetical protein DKFZp761G1515.1	NA	NA	NA	NA	NA	NA
hypothetical protein DKFZp761E1347.1	NA	NA	NA	NA	NA	NA
P03309	NA	NA	NA	NA	NA	NA
3-fucosyl-N-acetyllactosamine	NA	NA	NA	NA	NA	NA
3-fucosyl-N-acetyllactosamine	NA	NA	NA	NA	NA	NA
lactosylceramide	NA	NA	NA	NA	NA	NA
anti-human CD139	NA	NA	NA	NA	NA	NA
anti-human FDC	NA	NA	NA	NA	NA	NA
anti-human IgE	NA	NA	NA	NA	NA	NA
XMRVP12-1	NA	NA	NA	NA	NA	NA
XMRVP12-2	NA	NA	NA	NA	NA	NA
XMRVP12-3	NA	NA	NA	NA	NA	NA
Mouse Anti-phosphotyrosine	NA	NA	NA	NA	NA	NA
