# Supplementary material for: Comparison of the tumor cell secretome and patient sera for an accurate serum-based diagnosis of pancreatic ductal adenocarcinoma
Source: Oncotarget. 2017 Jan 2;8(7):11963–76. doi: 10.18632/oncotarget.14449 (PMC5355318; doi:10.18632/oncotarget.14449)
Supplement: Supplementary file 6 [file oncotarget-08-11963-s006.xlsx]

## Sheet: Sheet0
Supplementary Tab. 5: The serum proteome profile of PDAC patients (training set) as compared to healthy controls.
Symbol	Entrez Gene Name	Location	Family	Drug(s)	Gene symbol -- human (Hugo / HGNC, Entrez Gene)/UniProt/Swiss-Prot Accession	Exp p-value	Exp Log Ratio	Human	Blood	Bronchoalveolar Lavage Fluid	Cerebral Spinal Fluid	Not detected in biofluid	Plasma/Serum	Saliva	Sputum	Synovium/Synovial Fluid	Tears	Urine	Pancreas	INS-1	Min6	Other Pancreatic Cancer Cell Lines	PANC-1	Pancreatic Cancer Cell Lines not otherwise specified	Biomarker Application(s)	Diseases
ABCB1	ATP binding cassette subfamily B member 1	Plasma Membrane	transporter	dofequidar, tariquidar, OC 144-093, valspodar	ABCB1	9e-06	0.2	x	x				x					x							efficacy,prognosis,response to therapy	Auditory Disease, Cancer, Cardiovascular Disease, Connective Tissue Disorders, Dermatological Diseases and Conditions, Developmental Disorder, Endocrine System Disorders, Gastrointestinal Disease, Hematological Disease, Hepatic System Disease, Hereditary Disorder, Immunological Disease, Infectious Disease, Inflammatory Disease, Inflammatory Response, Metabolic Disease, Neurological Disease, Nutri…
ACTB	actin beta	Cytoplasm	other		ACTB	0.00042	0.488	x	x				x		x	x	x	x	x							Auditory Disease, Cancer, Connective Tissue Disorders, Developmental Disorder, Gastrointestinal Disease, Hematological Disease, Hepatic System Disease, Hereditary Disorder, Immunological Disease, Infectious Disease, Inflammatory Disease, Inflammatory Response, Metabolic Disease, Neurological Disease, Ophthalmic Disease, Organismal Injury and Abnormalities, Psychological Disorders, Renal and Urolo…
ACTG1	actin gamma 1	Cytoplasm	other		ACTG1	0.000473	0.216	x	x							x	x	x							unspecified application	Auditory Disease, Cancer, Connective Tissue Disorders, Dermatological Diseases and Conditions, Developmental Disorder, Endocrine System Disorders, Gastrointestinal Disease, Hematological Disease, Hepatic System Disease, Hereditary Disorder, Immunological Disease, Inflammatory Response, Neurological Disease, Ophthalmic Disease, Organismal Injury and Abnormalities, Reproductive System Disease, Skel…
ACTN1	actinin alpha 1	Cytoplasm	transcription regulator		ACTN1	0.00568	-0.187	x	x				x		x	x	x	x								Cancer, Connective Tissue Disorders, Dermatological Diseases and Conditions, Developmental Disorder, Gastrointestinal Disease, Hematological Disease, Hepatic System Disease, Hereditary Disorder, Infectious Disease, Inflammatory Disease, Inflammatory Response, Neurological Disease, Organismal Injury and Abnormalities, Psychological Disorders, Renal and Urological Disease, Reproductive System Disea…
AGR2	anterior gradient 2, protein disulphide isomerase family member	Extracellular Space	other		AGR2	0	-0.352	x		x															diagnosis	Cancer, Cardiovascular Disease, Endocrine System Disorders, Gastrointestinal Disease, Hematological Disease, Hypersensitivity Response, Immunological Disease, Inflammatory Disease, Inflammatory Response, Metabolic Disease, Organismal Injury and Abnormalities, Reproductive System Disease, Respiratory Disease, Skeletal and Muscular Disorders, Tumor Morphology
AHCYL1	adenosylhomocysteinase like 1	Cytoplasm	enzyme		AHCYL1	0	0.214	x				x							x						unspecified application	Cancer, Gastrointestinal Disease, Hereditary Disorder, Infectious Disease, Neurological Disease, Organismal Injury and Abnormalities, Psychological Disorders, Reproductive System Disease, Skeletal and Muscular Disorders
AKR1C3	aldo-keto reductase family 1, member C3	Cytoplasm	enzyme		AKR1C3	0.0484	0.093	x										x								Cancer, Dermatological Diseases and Conditions, Endocrine System Disorders, Gastrointestinal Disease, Hematological Disease, Hepatic System Disease, Hereditary Disorder, Immunological Disease, Metabolic Disease, Organismal Injury and Abnormalities, Renal and Urological Disease, Reproductive System Disease, Respiratory Disease, Skeletal and Muscular Disorders
AKT1	AKT serine/threonine kinase 1	Cytoplasm	kinase	triciribine, MK2206, GSK2141795, triciribine phosphate, ipatasertib, LY2780301, ARQ 092, AZD5363, BAY1125976, MPT0E028, archexin, enzastaurin, perifosine	AKT1	0.00399	0.106	x	x										x				x		diagnosis,efficacy,response to therapy	Antimicrobial Response, Cancer, Cardiovascular Disease, Connective Tissue Disorders, Dermatological Diseases and Conditions, Developmental Disorder, Endocrine System Disorders, Gastrointestinal Disease, Hematological Disease, Hepatic System Disease, Hereditary Disorder, Immunological Disease, Infectious Disease, Inflammatory Disease, Inflammatory Response, Metabolic Disease, Neurological Disease,…
AKT3	AKT serine/threonine kinase 3	Cytoplasm	kinase	triciribine, triciribine phosphate, enzastaurin	AKT3	7.4e-05	-0.976	x	x				x						x				x		efficacy	Cancer, Cardiovascular Disease, Connective Tissue Disorders, Dermatological Diseases and Conditions, Developmental Disorder, Endocrine System Disorders, Gastrointestinal Disease, Hematological Disease, Hereditary Disorder, Immunological Disease, Inflammatory Disease, Inflammatory Response, Metabolic Disease, Neurological Disease, Nutritional Disease, Organismal Injury and Abnormalities, Reproduct…
AKTIP	AKT interacting protein	Cytoplasm	other		AKTIP	3.3e-05	-0.781	x				x														Cancer, Developmental Disorder, Endocrine System Disorders, Gastrointestinal Disease, Hepatic System Disease, Infectious Disease, Neurological Disease, Organismal Injury and Abnormalities, Psychological Disorders, Reproductive System Disease
ALB	albumin	Extracellular Space	transporter	gadofosveset trisodium, aldoxorubicin	ALB	2e-06	-0.365	x	x	x	x		x	x	x	x	x	x							diagnosis,efficacy,prognosis,safety,unspecified application	Cancer, Cardiovascular Disease, Connective Tissue Disorders, Dermatological Diseases and Conditions, Developmental Disorder, Endocrine System Disorders, Gastrointestinal Disease, Hematological Disease, Hepatic System Disease, Hereditary Disorder, Hypersensitivity Response, Immunological Disease, Infectious Disease, Inflammatory Disease, Inflammatory Response, Metabolic Disease, Neurological Disea…
ALDH9A1	aldehyde dehydrogenase 9 family member A1	Cytoplasm	enzyme		ALDH9A1	0.00789	0.119	x		x							x									Cancer, Dermatological Diseases and Conditions, Endocrine System Disorders, Gastrointestinal Disease, Hematological Disease, Hepatic System Disease, Immunological Disease, Organismal Injury and Abnormalities, Reproductive System Disease
AMY2B	amylase, alpha 2B (pancreatic)	Extracellular Space	enzyme	ascorbic acid, acarbose	AMY2B	0.000151	-0.367	x	x				x					x	x							Cancer, Cardiovascular Disease, Endocrine System Disorders, Gastrointestinal Disease, Hematological Disease, Hepatic System Disease, Hereditary Disorder, Infectious Disease, Inflammatory Disease, Inflammatory Response, Metabolic Disease, Neurological Disease, Nutritional Disease, Organismal Injury and Abnormalities, Psychological Disorders, Renal and Urological Disease, Reproductive System Diseas…
AOX1	aldehyde oxidase 1	Cytoplasm	enzyme		AOX1	0	-0.358	x	x				x					x	x							Cancer, Dermatological Diseases and Conditions, Endocrine System Disorders, Gastrointestinal Disease, Hepatic System Disease, Inflammatory Disease, Inflammatory Response, Neurological Disease, Organismal Injury and Abnormalities, Psychological Disorders, Reproductive System Disease
AP4B1	adaptor related protein complex 4 beta 1 subunit	Cytoplasm	transporter		AP4B1	0.0169	-0.433	x				x							x							Cancer, Dermatological Diseases and Conditions, Developmental Disorder, Endocrine System Disorders, Gastrointestinal Disease, Hematological Disease, Hereditary Disorder, Immunological Disease, Metabolic Disease, Neurological Disease, Organismal Injury and Abnormalities, Reproductive System Disease
APBA1	amyloid beta precursor protein binding family A member 1	Cytoplasm	transporter		APBA1	0.000125	0.209	x	x				x												diagnosis,response to therapy	Cancer, Dermatological Diseases and Conditions, Endocrine System Disorders, Gastrointestinal Disease, Hematological Disease, Hepatic System Disease, Immunological Disease, Neurological Disease, Organismal Injury and Abnormalities, Renal and Urological Disease, Reproductive System Disease
APC	APC, WNT signaling pathway regulator	Nucleus	enzyme		APC	9.6e-05	-0.436	x	x				x												diagnosis,disease progression,efficacy,prognosis,safety	Cancer, Cardiovascular Disease, Connective Tissue Disorders, Dental Disease, Dermatological Diseases and Conditions, Developmental Disorder, Endocrine System Disorders, Gastrointestinal Disease, Hematological Disease, Hepatic System Disease, Hereditary Disorder, Immunological Disease, Inflammatory Disease, Inflammatory Response, Neurological Disease, Ophthalmic Disease, Organismal Injury and Abno…
AQP6	aquaporin 6	Cytoplasm	transporter		AQP6	0.000181	0.457	x				x														Cancer, Dermatological Diseases and Conditions, Endocrine System Disorders, Gastrointestinal Disease, Organismal Injury and Abnormalities, Reproductive System Disease
ARHGAP1	Rho GTPase activating protein 1	Cytoplasm	other		ARHGAP1	0.0321	0.268	x	x				x				x									Cancer, Cardiovascular Disease, Connective Tissue Disorders, Dermatological Diseases and Conditions, Developmental Disorder, Gastrointestinal Disease, Hematological Disease, Hepatic System Disease, Hereditary Disorder, Immunological Disease, Inflammatory Response, Metabolic Disease, Organismal Injury and Abnormalities, Renal and Urological Disease, Skeletal and Muscular Disorders
ARID4A	AT-rich interaction domain 4A	Nucleus	transcription regulator		ARID4A	0.000344	-0.233	x				x														Cancer, Cardiovascular Disease, Connective Tissue Disorders, Dermatological Diseases and Conditions, Developmental Disorder, Endocrine System Disorders, Gastrointestinal Disease, Hematological Disease, Hepatic System Disease, Hereditary Disorder, Immunological Disease, Inflammatory Disease, Inflammatory Response, Organismal Injury and Abnormalities, Reproductive System Disease
ARVCF	armadillo repeat gene deleted in velocardiofacial syndrome	Plasma Membrane	other		ARVCF	0.00527	0.128	x				x							x							Cancer, Cardiovascular Disease, Dermatological Diseases and Conditions, Developmental Disorder, Gastrointestinal Disease, Hepatic System Disease, Hereditary Disorder, Neurological Disease, Organismal Injury and Abnormalities, Psychological Disorders, Reproductive System Disease
ATP5G2	ATP synthase, H+ transporting, mitochondrial Fo complex subunit C2 (subunit 9)	Cytoplasm	transporter		ATP5G2	0.0245	-0.132	x				x							x
AURKB	aurora kinase B	Nucleus	kinase	barasertib, tozasertib, AT-9283, SNS 314, danusertib, TAK-901, GSK1070916, CYC 116, TTP607, AMG 900, ilorasertib, chiauranib	AURKB	0.00445	-0.227	x				x														Cancer, Dermatological Diseases and Conditions, Endocrine System Disorders, Gastrointestinal Disease, Hematological Disease, Hepatic System Disease, Immunological Disease, Inflammatory Response, Nutritional Disease, Organismal Injury and Abnormalities, Renal and Urological Disease, Reproductive System Disease, Respiratory Disease, Skeletal and Muscular Disorders
BAK1	BCL2 antagonist/killer 1	Cytoplasm	other		BAK1	0.00418	0.401	x	x																efficacy	Antimicrobial Response, Auditory Disease, Cancer, Cardiovascular Disease, Connective Tissue Disorders, Dermatological Diseases and Conditions, Developmental Disorder, Gastrointestinal Disease, Hematological Disease, Hepatic System Disease, Hereditary Disorder, Immunological Disease, Infectious Disease, Inflammatory Disease, Inflammatory Response, Neurological Disease, Organismal Injury and Abnorm…
BAX	BCL2 associated X, apoptosis regulator	Cytoplasm	transporter		BAX	0.000154	0.153	x	x										x						efficacy,prognosis,unspecified application	Auditory Disease, Cancer, Cardiovascular Disease, Connective Tissue Disorders, Dermatological Diseases and Conditions, Developmental Disorder, Endocrine System Disorders, Gastrointestinal Disease, Hematological Disease, Hepatic System Disease, Hereditary Disorder, Immunological Disease, Infectious Disease, Inflammatory Disease, Inflammatory Response, Metabolic Disease, Neurological Disease, Nutri…
BCAS1	breast carcinoma amplified sequence 1	Plasma Membrane	other		BCAS1	0.000721	0.282	x	x				x									x	x			Cancer, Cardiovascular Disease, Dermatological Diseases and Conditions, Developmental Disorder, Endocrine System Disorders, Gastrointestinal Disease, Hematological Disease, Hereditary Disorder, Immunological Disease, Neurological Disease, Organismal Injury and Abnormalities, Psychological Disorders, Skeletal and Muscular Disorders
BCL2	BCL2, apoptosis regulator	Cytoplasm	transporter	oblimersen, rasagiline, (-)-gossypol, navitoclax, gemcitabine/paclitaxel, bortezomib/paclitaxel, venetoclax, paclitaxel/trastuzumab, paclitaxel/pertuzumab/trastuzumab, lapatinib/paclitaxel, doxorubicin/paclitaxel, epirubicin/paclitaxel, paclitaxel/ramucirumab, paclitaxel/topotecan, paclitaxel	BCL2	0	0.993	x	x							x			x			x			diagnosis,efficacy,prognosis,unspecified application	Antimicrobial Response, Auditory Disease, Cancer, Cardiovascular Disease, Connective Tissue Disorders, Dermatological Diseases and Conditions, Developmental Disorder, Endocrine System Disorders, Gastrointestinal Disease, Hematological Disease, Hepatic System Disease, Hereditary Disorder, Immunological Disease, Infectious Disease, Inflammatory Disease, Inflammatory Response, Metabolic Disease, Neu…
BCL2A1	BCL2 related protein A1	Cytoplasm	other		BCL2A1	0.00407	-0.232	x	x																	Cancer, Dermatological Diseases and Conditions, Gastrointestinal Disease, Hematological Disease, Hepatic System Disease, Hypersensitivity Response, Immunological Disease, Infectious Disease, Inflammatory Disease, Inflammatory Response, Neurological Disease, Organismal Injury and Abnormalities, Renal and Urological Disease, Skeletal and Muscular Disorders
BCL3	B-cell CLL/lymphoma 3	Nucleus	transcription regulator		BCL3	0.0157	0.12	x	x																	Antimicrobial Response, Auditory Disease, Cancer, Connective Tissue Disorders, Dermatological Diseases and Conditions, Developmental Disorder, Endocrine System Disorders, Gastrointestinal Disease, Hematological Disease, Immunological Disease, Infectious Disease, Inflammatory Disease, Inflammatory Response, Metabolic Disease, Organismal Injury and Abnormalities, Reproductive System Disease, Respir…
BGN	biglycan	Extracellular Space	other		BGN	0.000158	-0.201	x										x				x	x			Cancer, Cardiovascular Disease, Connective Tissue Disorders, Dermatological Diseases and Conditions, Developmental Disorder, Gastrointestinal Disease, Hereditary Disorder, Immunological Disease, Infectious Disease, Inflammatory Disease, Inflammatory Response, Metabolic Disease, Neurological Disease, Organismal Injury and Abnormalities, Psychological Disorders, Renal and Urological Disease, Reprod…
BHLHE40	basic helix-loop-helix family member e40	Nucleus	transcription regulator		BHLHE40	0.0472	0.244	x				x							x							Cancer, Endocrine System Disorders, Gastrointestinal Disease, Hepatic System Disease, Hereditary Disorder, Immunological Disease, Inflammatory Disease, Inflammatory Response, Metabolic Disease, Neurological Disease, Organismal Injury and Abnormalities, Psychological Disorders, Renal and Urological Disease, Reproductive System Disease, Skeletal and Muscular Disorders
BID	BH3 interacting domain death agonist	Cytoplasm	other		BID	0.0157	-0.268	x	x	x								x								Cancer, Cardiovascular Disease, Connective Tissue Disorders, Endocrine System Disorders, Gastrointestinal Disease, Hematological Disease, Hepatic System Disease, Immunological Disease, Infectious Disease, Inflammatory Disease, Inflammatory Response, Metabolic Disease, Neurological Disease, Ophthalmic Disease, Organismal Injury and Abnormalities, Renal and Urological Disease, Reproductive System D…
BIRC5	baculoviral IAP repeat containing 5	Cytoplasm	other	gataparsen, EZN 3042	BIRC5	1e-06	-0.426	x	x													x	x		diagnosis,disease progression,efficacy,prognosis,response to therapy,unspecified application	Cancer, Cardiovascular Disease, Connective Tissue Disorders, Dental Disease, Dermatological Diseases and Conditions, Developmental Disorder, Endocrine System Disorders, Gastrointestinal Disease, Hematological Disease, Hepatic System Disease, Hereditary Disorder, Immunological Disease, Inflammatory Disease, Inflammatory Response, Neurological Disease, Organismal Injury and Abnormalities, Psycholog…
BNIP3	BCL2 interacting protein 3	Cytoplasm	other		BNIP3	0.00213	-0.485	x				x							x							Antimicrobial Response, Cancer, Cardiovascular Disease, Endocrine System Disorders, Gastrointestinal Disease, Hepatic System Disease, Inflammatory Response, Organismal Injury and Abnormalities, Renal and Urological Disease, Skeletal and Muscular Disorders
BPI	bactericidal/permeability-increasing protein	Plasma Membrane	transporter		BPI	0.044	-0.054	x	x								x	x								Antimicrobial Response, Cancer, Connective Tissue Disorders, Endocrine System Disorders, Gastrointestinal Disease, Immunological Disease, Infectious Disease, Inflammatory Disease, Inflammatory Response, Metabolic Disease, Organismal Injury and Abnormalities, Reproductive System Disease, Respiratory Disease, Skeletal and Muscular Disorders
BRAF	B-Raf proto-oncogene, serine/threonine kinase	Cytoplasm	kinase	vemurafenib, dabrafenib, regorafenib, bortezomib/sorafenib, dexamethasone/lenalidomide/sorafenib, bevacizumab/sorafenib, encorafenib, dabrafenib/trametinib, CEP-32496, cytarabine/idarubicin/sorafenib, 5-azacytidine/sorafenib, decitabine/sorafenib, MLN2480, BRAF inhibitor, ARQ 736, RO5212054, cobimetinib/vemurafenib, everolimus/sorafenib, dabrafenib/panitumumab, BGB-283, HM95573, dabrafenib/tramet…	BRAF	0.00974	-0.278	x	x				x						x		x				diagnosis,prognosis,response to therapy,unspecified application	Cancer, Cardiovascular Disease, Connective Tissue Disorders, Dental Disease, Dermatological Diseases and Conditions, Developmental Disorder, Endocrine System Disorders, Gastrointestinal Disease, Hematological Disease, Hepatic System Disease, Hereditary Disorder, Immunological Disease, Inflammatory Disease, Inflammatory Response, Neurological Disease, Ophthalmic Disease, Organismal Injury and Abno…
BRCA1	BRCA1, DNA repair associated	Nucleus	transcription regulator		BRCA1	4.4e-05	-0.509	x	x				x						x						diagnosis,efficacy,response to therapy	Cancer, Cardiovascular Disease, Connective Tissue Disorders, Dermatological Diseases and Conditions, Developmental Disorder, Endocrine System Disorders, Gastrointestinal Disease, Hematological Disease, Hepatic System Disease, Hereditary Disorder, Immunological Disease, Infectious Disease, Metabolic Disease, Neurological Disease, Organismal Injury and Abnormalities, Psychological Disorders, Renal …
BRPF3	bromodomain and PHD finger containing 3	Cytoplasm	other		BRPF3	2.6e-05	-0.397	x				x														Cancer, Dermatological Diseases and Conditions, Endocrine System Disorders, Gastrointestinal Disease, Organismal Injury and Abnormalities, Renal and Urological Disease, Reproductive System Disease
BUB1	BUB1 mitotic checkpoint serine/threonine kinase	Nucleus	kinase		BUB1	0.000377	0.22	x	x				x													Cancer, Cardiovascular Disease, Connective Tissue Disorders, Gastrointestinal Disease, Hematological Disease, Hepatic System Disease, Neurological Disease, Organismal Injury and Abnormalities, Psychological Disorders, Renal and Urological Disease, Reproductive System Disease, Respiratory Disease, Skeletal and Muscular Disorders
C16orf58	chromosome 16 open reading frame 58	Other	other		C16orf58	0	-0.269	x				x							x							Cancer, Gastrointestinal Disease, Organismal Injury and Abnormalities
C1QC	complement C1q C chain	Extracellular Space	peptidase		C1QC	0.000186	0.242	x	x	x			x													Cancer, Dermatological Diseases and Conditions, Developmental Disorder, Gastrointestinal Disease, Hereditary Disorder, Immunological Disease, Organismal Injury and Abnormalities, Reproductive System Disease
C2	complement component 2	Extracellular Space	peptidase		C2	0.0176	0.153	x	x		x		x													Cancer, Cardiovascular Disease, Connective Tissue Disorders, Dermatological Diseases and Conditions, Developmental Disorder, Endocrine System Disorders, Gastrointestinal Disease, Hematological Disease, Hepatic System Disease, Hereditary Disorder, Immunological Disease, Infectious Disease, Inflammatory Disease, Inflammatory Response, Metabolic Disease, Ophthalmic Disease, Organismal Injury and Abn…
C2CD4B	C2 calcium dependent domain containing 4B	Plasma Membrane	other		FAM148B	0.0402	0.262	x				x														Cancer, Endocrine System Disorders, Hematological Disease, Immunological Disease, Neurological Disease, Organismal Injury and Abnormalities
CAD	carbamoyl-phosphate synthetase 2, aspartate transcarbamylase, and dihydroorotase	Cytoplasm	enzyme		CAD	5.3e-05	-0.453	x				x														Cancer, Dermatological Diseases and Conditions, Developmental Disorder, Endocrine System Disorders, Gastrointestinal Disease, Hematological Disease, Hepatic System Disease, Hereditary Disorder, Immunological Disease, Infectious Disease, Metabolic Disease, Neurological Disease, Organismal Injury and Abnormalities, Psychological Disorders, Reproductive System Disease
CASP3	caspase 3	Cytoplasm	peptidase	caspase 3 inhibitor, emricasan	CASP3	0.000216	-0.894	x	x										x			x			diagnosis,disease progression,efficacy,unspecified application	Auditory Disease, Cancer, Cardiovascular Disease, Connective Tissue Disorders, Dermatological Diseases and Conditions, Developmental Disorder, Endocrine System Disorders, Gastrointestinal Disease, Hematological Disease, Hepatic System Disease, Hereditary Disorder, Immunological Disease, Infectious Disease, Inflammatory Disease, Inflammatory Response, Metabolic Disease, Neurological Disease, Ophth…
CASP8	caspase 8	Nucleus	peptidase		CASP8	0.000923	-0.638	x	x				x									x			diagnosis,efficacy,prognosis	Auditory Disease, Cancer, Cardiovascular Disease, Connective Tissue Disorders, Dermatological Diseases and Conditions, Developmental Disorder, Endocrine System Disorders, Gastrointestinal Disease, Hematological Disease, Hepatic System Disease, Hereditary Disorder, Hypersensitivity Response, Immunological Disease, Infectious Disease, Inflammatory Disease, Inflammatory Response, Metabolic Disease, …
CASP9	caspase 9	Cytoplasm	peptidase	caspase-9 inhibitor	CASP9	0.000323	-0.733	x	x										x			x			diagnosis,efficacy	Cancer, Cardiovascular Disease, Connective Tissue Disorders, Developmental Disorder, Endocrine System Disorders, Gastrointestinal Disease, Hematological Disease, Hepatic System Disease, Hereditary Disorder, Immunological Disease, Infectious Disease, Inflammatory Disease, Inflammatory Response, Metabolic Disease, Neurological Disease, Ophthalmic Disease, Organismal Injury and Abnormalities, Psycho…
CAV2	caveolin 2	Plasma Membrane	other		CAV2	1e-06	0.267	x	x										x							Cancer, Dermatological Diseases and Conditions, Developmental Disorder, Hematological Disease, Hereditary Disorder, Immunological Disease, Infectious Disease, Inflammatory Disease, Organismal Injury and Abnormalities, Renal and Urological Disease, Reproductive System Disease, Respiratory Disease, Skeletal and Muscular Disorders
CBX3	chromobox 3	Nucleus	transcription regulator		CBX3	0.000612	0.672	x				x														Cancer, Dermatological Diseases and Conditions, Gastrointestinal Disease, Hepatic System Disease, Organismal Injury and Abnormalities, Reproductive System Disease
CCL11	C-C motif chemokine ligand 11	Extracellular Space	cytokine		CCL11	0	-0.32	x	x																unspecified application	Antimicrobial Response, Cancer, Cardiovascular Disease, Connective Tissue Disorders, Endocrine System Disorders, Gastrointestinal Disease, Hematological Disease, Hypersensitivity Response, Immunological Disease, Infectious Disease, Inflammatory Disease, Inflammatory Response, Metabolic Disease, Ophthalmic Disease, Organismal Injury and Abnormalities, Reproductive System Disease, Respiratory Disea…
CCL5	C-C motif chemokine ligand 5	Extracellular Space	cytokine		CCL5	3.2e-05	-0.251	x	x				x			x									diagnosis,efficacy,unspecified application	Antimicrobial Response, Auditory Disease, Cancer, Cardiovascular Disease, Connective Tissue Disorders, Dermatological Diseases and Conditions, Endocrine System Disorders, Gastrointestinal Disease, Hematological Disease, Hepatic System Disease, Hereditary Disorder, Hypersensitivity Response, Immunological Disease, Infectious Disease, Inflammatory Disease, Inflammatory Response, Metabolic Disease, …
CCNA2	cyclin A2	Nucleus	other		CCNA2	8e-06	0.407	x				x													efficacy,prognosis	Cancer, Cardiovascular Disease, Dermatological Diseases and Conditions, Developmental Disorder, Gastrointestinal Disease, Hematological Disease, Hepatic System Disease, Hereditary Disorder, Immunological Disease, Infectious Disease, Inflammatory Disease, Inflammatory Response, Neurological Disease, Nutritional Disease, Organismal Injury and Abnormalities, Renal and Urological Disease, Reproductiv…
CCNB1	cyclin B1	Cytoplasm	kinase		CCNB1	2e-06	-0.338	x	x																	Cancer, Connective Tissue Disorders, Developmental Disorder, Endocrine System Disorders, Gastrointestinal Disease, Hematological Disease, Hepatic System Disease, Hereditary Disorder, Immunological Disease, Inflammatory Disease, Inflammatory Response, Metabolic Disease, Neurological Disease, Nutritional Disease, Organismal Injury and Abnormalities, Psychological Disorders, Renal and Urological Dis…
CCT7	chaperonin containing TCP1 subunit 7	Cytoplasm	other		CCT7	0	0.306	x	x				x						x							Cancer, Cardiovascular Disease, Gastrointestinal Disease, Hematological Disease, Immunological Disease, Organismal Injury and Abnormalities, Respiratory Disease, Skeletal and Muscular Disorders
CD27	CD27 molecule	Plasma Membrane	transmembrane receptor	CDX-1127	CD27	2.2e-05	-0.266	x	x				x					x							unspecified application	Cancer, Connective Tissue Disorders, Dermatological Diseases and Conditions, Developmental Disorder, Endocrine System Disorders, Gastrointestinal Disease, Hematological Disease, Hereditary Disorder, Immunological Disease, Infectious Disease, Inflammatory Disease, Inflammatory Response, Metabolic Disease, Organismal Injury and Abnormalities, Skeletal and Muscular Disorders
CD59	CD59 molecule	Plasma Membrane	other		CD59	1.2e-05	0.682	x	x	x	x							x	x							Cancer, Cardiovascular Disease, Connective Tissue Disorders, Dermatological Diseases and Conditions, Developmental Disorder, Endocrine System Disorders, Gastrointestinal Disease, Hematological Disease, Hereditary Disorder, Immunological Disease, Infectious Disease, Inflammatory Disease, Inflammatory Response, Metabolic Disease, Neurological Disease, Organismal Injury and Abnormalities, Psychologi…
CD72	CD72 molecule	Plasma Membrane	transmembrane receptor		CD72	0.000113	-0.225	x	x																	Cancer, Connective Tissue Disorders, Dermatological Diseases and Conditions, Endocrine System Disorders, Hematological Disease, Immunological Disease, Inflammatory Disease, Inflammatory Response, Organismal Injury and Abnormalities, Renal and Urological Disease, Reproductive System Disease, Respiratory Disease, Skeletal and Muscular Disorders
CD81	CD81 molecule	Plasma Membrane	other		CD81	5e-06	0.459	x	x	x								x	x							Antimicrobial Response, Cancer, Connective Tissue Disorders, Dermatological Diseases and Conditions, Developmental Disorder, Immunological Disease, Infectious Disease, Inflammatory Disease, Inflammatory Response, Neurological Disease, Organismal Injury and Abnormalities, Respiratory Disease, Skeletal and Muscular Disorders
CD84	CD84 molecule	Plasma Membrane	other		CD84	0.00242	0.202	x	x									x	x							Cancer, Cardiovascular Disease, Connective Tissue Disorders, Dermatological Diseases and Conditions, Endocrine System Disorders, Gastrointestinal Disease, Hematological Disease, Hepatic System Disease, Hereditary Disorder, Hypersensitivity Response, Immunological Disease, Inflammatory Response, Metabolic Disease, Organismal Injury and Abnormalities, Reproductive System Disease, Skeletal and Muscu…
CDC20	cell division cycle 20	Nucleus	other		CDC20	0.000218	-0.352	x				x														Cancer, Developmental Disorder, Gastrointestinal Disease, Hematological Disease, Hepatic System Disease, Immunological Disease, Inflammatory Disease, Organismal Injury and Abnormalities, Reproductive System Disease, Respiratory Disease, Tumor Morphology
CDC25B	cell division cycle 25B	Nucleus	phosphatase		CDC25B	5.5e-05	-0.26	x				x							x			x	x			Cancer, Connective Tissue Disorders, Dermatological Diseases and Conditions, Endocrine System Disorders, Gastrointestinal Disease, Hematological Disease, Hepatic System Disease, Hereditary Disorder, Immunological Disease, Inflammatory Disease, Inflammatory Response, Neurological Disease, Organismal Injury and Abnormalities, Psychological Disorders, Reproductive System Disease, Respiratory Disease…
CDC5L	cell division cycle 5 like	Nucleus	other		CDC5L	0	-0.649	x				x							x							Cancer, Dermatological Diseases and Conditions, Gastrointestinal Disease, Organismal Injury and Abnormalities, Reproductive System Disease
CDK1	cyclin dependent kinase 1	Nucleus	kinase	dinaciclib, AG 024322, AZD5438, milciclib, SB-1317, roniciclib, alvocidib	CDC2	0.0418	-0.158	x	x																efficacy	Cancer, Cardiovascular Disease, Developmental Disorder, Endocrine System Disorders, Gastrointestinal Disease, Hematological Disease, Immunological Disease, Metabolic Disease, Neurological Disease, Nutritional Disease, Organismal Injury and Abnormalities, Psychological Disorders, Renal and Urological Disease, Reproductive System Disease, Respiratory Disease, Tumor Morphology
CDK5RAP3	CDK5 regulatory subunit associated protein 3	Nucleus	other		CDK5RAP3	0.0323	0.114	x				x							x							Cancer, Endocrine System Disorders, Gastrointestinal Disease, Hematological Disease, Hepatic System Disease, Immunological Disease, Organismal Injury and Abnormalities
CDKN1A	cyclin dependent kinase inhibitor 1A	Nucleus	kinase		CDKN1A	0.00027	0.35	x	x				x			x			x			x			diagnosis,efficacy,prognosis,response to therapy	Cancer, Cardiovascular Disease, Connective Tissue Disorders, Dental Disease, Dermatological Diseases and Conditions, Developmental Disorder, Endocrine System Disorders, Gastrointestinal Disease, Hematological Disease, Hepatic System Disease, Hereditary Disorder, Hypersensitivity Response, Immunological Disease, Inflammatory Disease, Inflammatory Response, Metabolic Disease, Neurological Disease, …
CDKN2A	cyclin dependent kinase inhibitor 2A	Nucleus	transcription regulator		CDKN2A	6e-05	-0.279	x	x										x						diagnosis,disease progression,efficacy,prognosis,response to therapy,safety,unspecified application	Cancer, Cardiovascular Disease, Connective Tissue Disorders, Dermatological Diseases and Conditions, Developmental Disorder, Endocrine System Disorders, Gastrointestinal Disease, Hematological Disease, Hepatic System Disease, Hereditary Disorder, Immunological Disease, Infectious Disease, Inflammatory Disease, Inflammatory Response, Metabolic Disease, Neurological Disease, Ophthalmic Disease, Org…
CDKN2B	cyclin dependent kinase inhibitor 2B	Nucleus	transcription regulator		CDKN2B	0.000145	-0.431	x	x																diagnosis,prognosis	Cancer, Cardiovascular Disease, Connective Tissue Disorders, Dermatological Diseases and Conditions, Developmental Disorder, Endocrine System Disorders, Gastrointestinal Disease, Hematological Disease, Hepatic System Disease, Hereditary Disorder, Immunological Disease, Inflammatory Response, Metabolic Disease, Neurological Disease, Organismal Injury and Abnormalities, Renal and Urological Disease…
CDKN3	cyclin dependent kinase inhibitor 3	Cytoplasm	phosphatase		CDKN3	8e-06	-0.307	x				x							x							Cancer, Dermatological Diseases and Conditions, Endocrine System Disorders, Gastrointestinal Disease, Hepatic System Disease, Neurological Disease, Organismal Injury and Abnormalities, Psychological Disorders, Reproductive System Disease
CEACAM1	carcinoembryonic antigen related cell adhesion molecule 1	Plasma Membrane	transporter		CEACAM1	0.0169	0.102	x	x								x	x				x			diagnosis,efficacy	Cancer, Cardiovascular Disease, Connective Tissue Disorders, Endocrine System Disorders, Gastrointestinal Disease, Hematological Disease, Hepatic System Disease, Immunological Disease, Infectious Disease, Inflammatory Disease, Inflammatory Response, Metabolic Disease, Nutritional Disease, Organismal Injury and Abnormalities, Psychological Disorders, Reproductive System Disease, Respiratory Diseas…
CEACAM6	carcinoembryonic antigen related cell adhesion molecule 6	Plasma Membrane	other	L-DOS47	CEACAM6	7.2e-05	0.269	x	x	x								x							diagnosis,prognosis	Cancer, Dermatological Diseases and Conditions, Endocrine System Disorders, Gastrointestinal Disease, Hereditary Disorder, Infectious Disease, Inflammatory Response, Organismal Injury and Abnormalities, Reproductive System Disease, Respiratory Disease
CENPF	centromere protein F	Nucleus	other		CENPF	1.1e-05	-0.263	x	x				x						x							Cancer, Developmental Disorder, Endocrine System Disorders, Gastrointestinal Disease, Hematological Disease, Hepatic System Disease, Hereditary Disorder, Immunological Disease, Neurological Disease, Organismal Injury and Abnormalities, Renal and Urological Disease, Reproductive System Disease, Respiratory Disease
CFLAR	CASP8 and FADD like apoptosis regulator	Cytoplasm	other		CFLAR	0.0104	0.129	x	x				x						x						prognosis,unspecified application	Antimicrobial Response, Cancer, Cardiovascular Disease, Connective Tissue Disorders, Dermatological Diseases and Conditions, Developmental Disorder, Endocrine System Disorders, Gastrointestinal Disease, Hematological Disease, Hepatic System Disease, Hereditary Disorder, Immunological Disease, Infectious Disease, Inflammatory Disease, Inflammatory Response, Neurological Disease, Organismal Injury …
CFTR	cystic fibrosis transmembrane conductance regulator	Plasma Membrane	ion channel	crofelemer, ivacaftor, lumacaftor, ivacaftor/lumacaftor	CFTR	0	-0.294	x	x				x						x						diagnosis,disease progression	Cancer, Cardiovascular Disease, Connective Tissue Disorders, Dermatological Diseases and Conditions, Developmental Disorder, Endocrine System Disorders, Gastrointestinal Disease, Hematological Disease, Hepatic System Disease, Hereditary Disorder, Hypersensitivity Response, Immunological Disease, Infectious Disease, Inflammatory Disease, Inflammatory Response, Metabolic Disease, Neurological Disea…
CH17-360D5.1/NPY4R	neuropeptide Y receptor Y4	Plasma Membrane	G-protein coupled receptor		PPYR1	0.00428	0.137	x				x							x							Nutritional Disease
CHL1	cell adhesion molecule L1 like	Plasma Membrane	other		CHL1	1.8e-05	-0.328	x	x		x		x					x								Cancer, Connective Tissue Disorders, Dermatological Diseases and Conditions, Developmental Disorder, Endocrine System Disorders, Gastrointestinal Disease, Hematological Disease, Hereditary Disorder, Immunological Disease, Metabolic Disease, Neurological Disease, Organismal Injury and Abnormalities, Psychological Disorders, Reproductive System Disease, Respiratory Disease, Skeletal and Muscular Di…
CKAP2	cytoskeleton associated protein 2	Cytoplasm	other		CKAP2	0.000894	0.154	x	x				x													Cancer, Gastrointestinal Disease, Organismal Injury and Abnormalities
CKB	creatine kinase B	Cytoplasm	kinase		CKB	0.00303	0.388	x	x	x			x					x	x						safety	Cancer, Developmental Disorder, Endocrine System Disorders, Gastrointestinal Disease, Hereditary Disorder, Inflammatory Disease, Inflammatory Response, Neurological Disease, Organismal Injury and Abnormalities, Psychological Disorders, Reproductive System Disease, Respiratory Disease, Skeletal and Muscular Disorders
CKS2	CDC28 protein kinase regulatory subunit 2	Other	kinase		CKS2	2e-06	-0.321	x				x														Cancer, Endocrine System Disorders, Gastrointestinal Disease, Hepatic System Disease, Neurological Disease, Organismal Injury and Abnormalities, Reproductive System Disease, Respiratory Disease, Skeletal and Muscular Disorders
CLDN1	claudin 1	Plasma Membrane	other		CLDN1	1e-06	-0.537	x				x													prognosis	Cancer, Dermatological Diseases and Conditions, Developmental Disorder, Gastrointestinal Disease, Hereditary Disorder, Inflammatory Disease, Nutritional Disease, Organismal Injury and Abnormalities, Reproductive System Disease, Respiratory Disease, Tumor Morphology
CLDN16	claudin 16	Plasma Membrane	transporter		CLDN16	1e-05	0.254	x				x														Cancer, Dental Disease, Developmental Disorder, Endocrine System Disorders, Gastrointestinal Disease, Hematological Disease, Hereditary Disorder, Neurological Disease, Organismal Injury and Abnormalities, Renal and Urological Disease
CLDN3	claudin 3	Plasma Membrane	transmembrane receptor		CLDN3	0	-0.355	x				x							x						diagnosis,unspecified application	Cancer, Dermatological Diseases and Conditions, Endocrine System Disorders, Gastrointestinal Disease, Infectious Disease, Organismal Injury and Abnormalities, Reproductive System Disease, Respiratory Disease
CLDN4	claudin 4	Plasma Membrane	transmembrane receptor		CLDN4	0.0279	0.068	x				x							x			x	x		diagnosis,efficacy,prognosis	Cancer, Dermatological Diseases and Conditions, Endocrine System Disorders, Gastrointestinal Disease, Hematological Disease, Hepatic System Disease, Organismal Injury and Abnormalities, Renal and Urological Disease, Reproductive System Disease, Respiratory Disease, Tumor Morphology
CLU	clusterin	Cytoplasm	other		CLU	0.0302	0.1	x	x	x	x		x		x		x	x	x						efficacy,unspecified application	Auditory Disease, Cancer, Cardiovascular Disease, Connective Tissue Disorders, Dermatological Diseases and Conditions, Developmental Disorder, Endocrine System Disorders, Gastrointestinal Disease, Hematological Disease, Hepatic System Disease, Hereditary Disorder, Immunological Disease, Infectious Disease, Inflammatory Disease, Inflammatory Response, Metabolic Disease, Neurological Disease, Ophth…
CMC1	C-X9-C motif containing 1	Cytoplasm	other		CMC1	2.1e-05	0.468	x				x														Cancer, Gastrointestinal Disease, Organismal Injury and Abnormalities
COL15A1	collagen type XV alpha 1 chain	Extracellular Space	other	collagenase clostridium histolyticum	COL15A1	0.0497	0.275	x										x								Cancer, Cardiovascular Disease, Connective Tissue Disorders, Dermatological Diseases and Conditions, Developmental Disorder, Endocrine System Disorders, Gastrointestinal Disease, Hematological Disease, Hereditary Disorder, Immunological Disease, Metabolic Disease, Neurological Disease, Ophthalmic Disease, Organismal Injury and Abnormalities, Psychological Disorders, Reproductive System Disease, S…
CRP	C-reactive protein, pentraxin-related	Extracellular Space	other		CRP	0.0127	0.439	x	x	x			x												diagnosis,disease progression,efficacy,prognosis,safety,unspecified application	Cancer, Cardiovascular Disease, Connective Tissue Disorders, Dermatological Diseases and Conditions, Developmental Disorder, Endocrine System Disorders, Gastrointestinal Disease, Hematological Disease, Hepatic System Disease, Hereditary Disorder, Immunological Disease, Infectious Disease, Inflammatory Disease, Inflammatory Response, Metabolic Disease, Neurological Disease, Nutritional Disease, Op…
CS	citrate synthase	Cytoplasm	enzyme		CS	9.6e-05	-0.298	x										x	x	x						Cancer, Endocrine System Disorders, Gastrointestinal Disease, Hematological Disease, Hepatic System Disease, Immunological Disease, Organismal Injury and Abnormalities, Reproductive System Disease
CSF2RB	colony stimulating factor 2 receptor beta common subunit	Plasma Membrane	transmembrane receptor	sargramostim, EPO/sargramostim, rituximab/sargramostim	CSF2RB	0.00406	0.199	x	x										x							Cancer, Cardiovascular Disease, Connective Tissue Disorders, Dermatological Diseases and Conditions, Developmental Disorder, Endocrine System Disorders, Gastrointestinal Disease, Hematological Disease, Hepatic System Disease, Hereditary Disorder, Hypersensitivity Response, Immunological Disease, Infectious Disease, Inflammatory Disease, Inflammatory Response, Metabolic Disease, Neurological Disea…
CTRB1	chymotrypsinogen B1	Extracellular Space	peptidase		CTRB1	5.4e-05	0.341	x	x				x					x								Endocrine System Disorders, Gastrointestinal Disease, Immunological Disease, Inflammatory Disease, Inflammatory Response, Organismal Injury and Abnormalities
CTSD	cathepsin D	Cytoplasm	peptidase		CTSD	0	-1.028	x	x	x			x		x	x	x	x	x						diagnosis,unspecified application	Cancer, Cardiovascular Disease, Developmental Disorder, Endocrine System Disorders, Gastrointestinal Disease, Hematological Disease, Hepatic System Disease, Hereditary Disorder, Immunological Disease, Infectious Disease, Inflammatory Disease, Inflammatory Response, Metabolic Disease, Neurological Disease, Ophthalmic Disease, Organismal Injury and Abnormalities, Psychological Disorders, Reproducti…
CUL2	cullin 2	Nucleus	enzyme		CUL2	0.0418	0.225	x				x														Cancer, Endocrine System Disorders, Gastrointestinal Disease, Organismal Injury and Abnormalities, Reproductive System Disease
CXCL10	C-X-C motif chemokine ligand 10	Extracellular Space	cytokine	MDX-1100	CXCL10	0	-0.286	x	x	x			x			x			x						diagnosis,efficacy,unspecified application	Antimicrobial Response, Cancer, Cardiovascular Disease, Connective Tissue Disorders, Dermatological Diseases and Conditions, Endocrine System Disorders, Gastrointestinal Disease, Hematological Disease, Hepatic System Disease, Hypersensitivity Response, Immunological Disease, Infectious Disease, Inflammatory Disease, Inflammatory Response, Metabolic Disease, Neurological Disease, Nutritional Disea…
CXCL8	C-X-C motif chemokine ligand 8	Extracellular Space	cytokine		IL8	0.000113	0.367	x	x				x			x									diagnosis,efficacy,prognosis,unspecified application	Cancer, Cardiovascular Disease, Connective Tissue Disorders, Dermatological Diseases and Conditions, Developmental Disorder, Endocrine System Disorders, Gastrointestinal Disease, Hematological Disease, Hepatic System Disease, Hereditary Disorder, Hypersensitivity Response, Immunological Disease, Infectious Disease, Inflammatory Disease, Inflammatory Response, Metabolic Disease, Neurological Disea…
CXCR5	C-X-C motif chemokine receptor 5	Plasma Membrane	G-protein coupled receptor		CXCR5	0.000186	0.243	x	x							x										Cancer, Connective Tissue Disorders, Developmental Disorder, Endocrine System Disorders, Gastrointestinal Disease, Hematological Disease, Immunological Disease, Inflammatory Disease, Inflammatory Response, Metabolic Disease, Ophthalmic Disease, Organismal Injury and Abnormalities, Renal and Urological Disease, Reproductive System Disease, Skeletal and Muscular Disorders
CYCS	cytochrome c, somatic	Cytoplasm	transporter		CYCS	0	-0.989	x	x									x	x							Cancer, Cardiovascular Disease, Connective Tissue Disorders, Dermatological Diseases and Conditions, Developmental Disorder, Hematological Disease, Hereditary Disorder, Immunological Disease, Infectious Disease, Inflammatory Response, Neurological Disease, Organismal Injury and Abnormalities, Psychological Disorders, Renal and Urological Disease, Reproductive System Disease, Respiratory Disease, …
CYP11A1	cytochrome P450 family 11 subfamily A member 1	Cytoplasm	enzyme		CYP11A1	0.000238	-0.217	x	x				x													Cancer, Cardiovascular Disease, Dermatological Diseases and Conditions, Developmental Disorder, Endocrine System Disorders, Gastrointestinal Disease, Hepatic System Disease, Hereditary Disorder, Inflammatory Disease, Inflammatory Response, Metabolic Disease, Neurological Disease, Organismal Injury and Abnormalities, Psychological Disorders, Renal and Urological Disease, Reproductive System Diseas…
CYP1B1	cytochrome P450 family 1 subfamily B member 1	Cytoplasm	enzyme		CYP1B1	1.5e-05	-0.278	x	x																diagnosis,efficacy,prognosis,unspecified application	Cancer, Cardiovascular Disease, Dermatological Diseases and Conditions, Developmental Disorder, Endocrine System Disorders, Gastrointestinal Disease, Hematological Disease, Hepatic System Disease, Hereditary Disorder, Immunological Disease, Inflammatory Response, Neurological Disease, Nutritional Disease, Ophthalmic Disease, Organismal Injury and Abnormalities, Renal and Urological Disease, Repro…
CYP2C8	cytochrome P450 family 2 subfamily C member 8	Cytoplasm	enzyme		CYP2C8	0.00714	-0.191	x				x														Cancer, Cardiovascular Disease, Connective Tissue Disorders, Dermatological Diseases and Conditions, Developmental Disorder, Endocrine System Disorders, Gastrointestinal Disease, Hematological Disease, Hepatic System Disease, Hereditary Disorder, Inflammatory Response, Metabolic Disease, Neurological Disease, Organismal Injury and Abnormalities, Renal and Urological Disease, Reproductive System D…
CYP3A5	cytochrome P450 family 3 subfamily A member 5	Cytoplasm	enzyme	cobicistat, cobicistat/elvitegravir/emtricitabine/tenofovir disoproxil, atazanavir/cobicistat, cobicistat/darunavir	CYP3A5	0.000198	0.333	x				x													efficacy,safety,unspecified application	Cancer, Cardiovascular Disease, Connective Tissue Disorders, Dermatological Diseases and Conditions, Endocrine System Disorders, Gastrointestinal Disease, Hematological Disease, Hepatic System Disease, Immunological Disease, Inflammatory Disease, Inflammatory Response, Metabolic Disease, Neurological Disease, Organismal Injury and Abnormalities, Psychological Disorders, Renal and Urological Disea…
CYP3A7	cytochrome P450 family 3 subfamily A member 7	Cytoplasm	enzyme	cobicistat, cobicistat/elvitegravir/emtricitabine/tenofovir disoproxil, atazanavir/cobicistat, cobicistat/darunavir	CYP3A7	0.0301	0.077	x				x														Cancer, Dermatological Diseases and Conditions, Developmental Disorder, Endocrine System Disorders, Gastrointestinal Disease, Hepatic System Disease, Hereditary Disorder, Inflammatory Disease, Organismal Injury and Abnormalities, Reproductive System Disease, Respiratory Disease, Skeletal and Muscular Disorders
CYP4B1	cytochrome P450 family 4 subfamily B member 1	Cytoplasm	enzyme		CYP4B1	0.000325	0.139	x				x							x							Cancer, Dermatological Diseases and Conditions, Endocrine System Disorders, Gastrointestinal Disease, Hematological Disease, Immunological Disease, Organismal Injury and Abnormalities, Reproductive System Disease, Skeletal and Muscular Disorders
DAB2	DAB2, clathrin adaptor protein	Plasma Membrane	other		DAB2	0.00154	-0.308	x	x										x							Cancer, Cardiovascular Disease, Dermatological Diseases and Conditions, Developmental Disorder, Endocrine System Disorders, Gastrointestinal Disease, Hereditary Disorder, Inflammatory Disease, Inflammatory Response, Neurological Disease, Organismal Injury and Abnormalities, Psychological Disorders, Reproductive System Disease, Skeletal and Muscular Disorders
DAPK1	death associated protein kinase 1	Cytoplasm	kinase		DAPK1	0.000305	-0.52	x	x																efficacy,prognosis	Cancer, Dermatological Diseases and Conditions, Endocrine System Disorders, Gastrointestinal Disease, Hematological Disease, Hepatic System Disease, Immunological Disease, Inflammatory Disease, Inflammatory Response, Metabolic Disease, Neurological Disease, Organismal Injury and Abnormalities, Psychological Disorders, Renal and Urological Disease, Reproductive System Disease, Respiratory Disease,…
DDIT3	DNA damage inducible transcript 3	Nucleus	transcription regulator		DDIT3	0.0175	0.098	x	x										x	x		x				Cancer, Cardiovascular Disease, Connective Tissue Disorders, Dermatological Diseases and Conditions, Developmental Disorder, Endocrine System Disorders, Gastrointestinal Disease, Hematological Disease, Hepatic System Disease, Hereditary Disorder, Immunological Disease, Infectious Disease, Inflammatory Disease, Inflammatory Response, Metabolic Disease, Neurological Disease, Nutritional Disease, Or…
DDX17	DEAD-box helicase 17	Nucleus	enzyme		DDX17	0	-0.462	x				x							x						unspecified application	Cancer, Dermatological Diseases and Conditions, Gastrointestinal Disease, Hepatic System Disease, Infectious Disease, Organismal Injury and Abnormalities, Renal and Urological Disease, Reproductive System Disease, Respiratory Disease
DHRS2	dehydrogenase/reductase 2	Nucleus	enzyme		DHRS2	0.0177	0.311	x				x														Cancer, Gastrointestinal Disease, Hepatic System Disease, Infectious Disease, Organismal Injury and Abnormalities
DKK1	dickkopf WNT signaling pathway inhibitor 1	Extracellular Space	growth factor		DKK1	2.9e-05	-0.463	x				x										x			efficacy,prognosis,unspecified application	Cancer, Cardiovascular Disease, Connective Tissue Disorders, Developmental Disorder, Endocrine System Disorders, Gastrointestinal Disease, Hematological Disease, Hepatic System Disease, Immunological Disease, Infectious Disease, Inflammatory Disease, Inflammatory Response, Metabolic Disease, Neurological Disease, Ophthalmic Disease, Organismal Injury and Abnormalities, Renal and Urological Diseas…
DKK3	dickkopf WNT signaling pathway inhibitor 3	Extracellular Space	cytokine		DKK3	1e-05	0.591	x			x															Cancer, Cardiovascular Disease, Connective Tissue Disorders, Dermatological Diseases and Conditions, Developmental Disorder, Endocrine System Disorders, Gastrointestinal Disease, Hematological Disease, Hereditary Disorder, Immunological Disease, Inflammatory Disease, Metabolic Disease, Neurological Disease, Organismal Injury and Abnormalities, Psychological Disorders, Renal and Urological Disease…
DYNC1I2	dynein cytoplasmic 1 intermediate chain 2	Cytoplasm	other		DYNC1I2	0.0214	0.141	x				x														Cancer, Cardiovascular Disease, Endocrine System Disorders, Gastrointestinal Disease, Organismal Injury and Abnormalities, Reproductive System Disease, Respiratory Disease, Skeletal and Muscular Disorders
E2F1	E2F transcription factor 1	Nucleus	transcription regulator		E2F1	0.0169	0.145	x	x													x	x		disease progression,prognosis	Auditory Disease, Cancer, Cardiovascular Disease, Connective Tissue Disorders, Dermatological Diseases and Conditions, Developmental Disorder, Endocrine System Disorders, Gastrointestinal Disease, Hematological Disease, Hepatic System Disease, Hereditary Disorder, Immunological Disease, Inflammatory Disease, Inflammatory Response, Metabolic Disease, Neurological Disease, Nutritional Disease, Opht…
ECHS1	enoyl-CoA hydratase, short chain 1	Cytoplasm	enzyme		ECHS1	0.000209	0.169	x				x														Cancer, Developmental Disorder, Endocrine System Disorders, Gastrointestinal Disease, Hereditary Disorder, Metabolic Disease, Neurological Disease, Organismal Injury and Abnormalities, Reproductive System Disease, Skeletal and Muscular Disorders
EDNRB	endothelin receptor type B	Plasma Membrane	G-protein coupled receptor	bosentan, sitaxsentan, macitentan, atrasentan	EDNRB	0.000139	0.138	x	x									x								Auditory Disease, Cancer, Cardiovascular Disease, Connective Tissue Disorders, Dermatological Diseases and Conditions, Developmental Disorder, Endocrine System Disorders, Gastrointestinal Disease, Hematological Disease, Hepatic System Disease, Hereditary Disorder, Immunological Disease, Inflammatory Disease, Inflammatory Response, Metabolic Disease, Neurological Disease, Nutritional Disease, Opht…
EEF1A1	eukaryotic translation elongation factor 1 alpha 1	Cytoplasm	translation regulator		EEF1A1	0.000733	0.254	x	x	x			x			x	x	x	x							Cancer, Dermatological Diseases and Conditions, Gastrointestinal Disease, Hematological Disease, Hepatic System Disease, Immunological Disease, Infectious Disease, Inflammatory Disease, Inflammatory Response, Neurological Disease, Organismal Injury and Abnormalities, Psychological Disorders, Renal and Urological Disease, Respiratory Disease, Skeletal and Muscular Disorders, Tumor Morphology
EIF2B1	eukaryotic translation initiation factor 2B subunit alpha	Cytoplasm	translation regulator		EIF2B1	7.6e-05	0.282	x				x														Cancer, Endocrine System Disorders, Gastrointestinal Disease, Hereditary Disorder, Neurological Disease, Organismal Injury and Abnormalities, Psychological Disorders, Tumor Morphology
ENC1	ectodermal-neural cortex 1	Nucleus	peptidase		ENC1	0.0167	0.17	x	x				x						x							Cancer, Dermatological Diseases and Conditions, Gastrointestinal Disease, Hematological Disease, Hepatic System Disease, Immunological Disease, Infectious Disease, Neurological Disease, Organismal Injury and Abnormalities
ENO1	enolase 1	Cytoplasm	enzyme		ENO1	0.0196	0.217	x	x	x	x		x		x	x	x	x							diagnosis	Cancer, Cardiovascular Disease, Connective Tissue Disorders, Dermatological Diseases and Conditions, Endocrine System Disorders, Gastrointestinal Disease, Hematological Disease, Immunological Disease, Inflammatory Disease, Inflammatory Response, Organismal Injury and Abnormalities, Reproductive System Disease, Respiratory Disease, Skeletal and Muscular Disorders, Tumor Morphology
ENO2	enolase 2	Cytoplasm	enzyme		ENO2	0.00154	-0.36	x	x				x												diagnosis,efficacy,prognosis	Cancer, Cardiovascular Disease, Developmental Disorder, Endocrine System Disorders, Gastrointestinal Disease, Hematological Disease, Hepatic System Disease, Hereditary Disorder, Immunological Disease, Neurological Disease, Organismal Injury and Abnormalities, Psychological Disorders, Reproductive System Disease, Respiratory Disease, Skeletal and Muscular Disorders
EP300	E1A binding protein p300	Nucleus	transcription regulator		EP300	2.9e-05	-0.473	x	x																	Cancer, Cardiovascular Disease, Connective Tissue Disorders, Developmental Disorder, Endocrine System Disorders, Gastrointestinal Disease, Hematological Disease, Hepatic System Disease, Hereditary Disorder, Immunological Disease, Infectious Disease, Inflammatory Disease, Inflammatory Response, Metabolic Disease, Neurological Disease, Ophthalmic Disease, Organismal Injury and Abnormalities, Psycho…
EPHA3	EPH receptor A3	Plasma Membrane	kinase	anti-EphA3 monoclonal antibody KB004	EPHA3	0.000955	0.247	x				x														Cancer, Cardiovascular Disease, Dermatological Diseases and Conditions, Developmental Disorder, Endocrine System Disorders, Gastrointestinal Disease, Hematological Disease, Hepatic System Disease, Immunological Disease, Neurological Disease, Organismal Injury and Abnormalities, Renal and Urological Disease, Reproductive System Disease, Respiratory Disease
EPHB3	EPH receptor B3	Plasma Membrane	kinase		EPHB3	0.0131	0.087	x										x	x							Auditory Disease, Cancer, Cardiovascular Disease, Connective Tissue Disorders, Dermatological Diseases and Conditions, Developmental Disorder, Endocrine System Disorders, Gastrointestinal Disease, Hematological Disease, Immunological Disease, Neurological Disease, Ophthalmic Disease, Organismal Injury and Abnormalities, Renal and Urological Disease, Reproductive System Disease, Respiratory Diseas…
ERBB2	erb-b2 receptor tyrosine kinase 2	Plasma Membrane	kinase	trastuzumab, BMS-599626, varlitinib, tesevatinib, CP-724,714, BMS-690514, afatinib, pertuzumab, ertumaxomab, MP 412, sapitinib, mubritinib, trastuzumab emtansine, lapatinib/pazopanib, JNJ-26483327, lapatinib/letrozole, cyclophosphamide/docetaxel/doxorubicin/trastuzumab, cyclophosphamide/doxorubicin/paclitaxel/trastuzumab, paclitaxel/trastuzumab, capecitabine/lapatinib, docetaxel/pertuzumab/trastu…	ERBB2	0.00186	0.183	x	x				x						x			x			diagnosis,disease progression,efficacy,prognosis,safety	Auditory Disease, Cancer, Cardiovascular Disease, Connective Tissue Disorders, Dermatological Diseases and Conditions, Developmental Disorder, Endocrine System Disorders, Gastrointestinal Disease, Hematological Disease, Hepatic System Disease, Hereditary Disorder, Immunological Disease, Inflammatory Disease, Inflammatory Response, Metabolic Disease, Neurological Disease, Nutritional Disease, Orga…
ERBB3	erb-b2 receptor tyrosine kinase 3	Plasma Membrane	kinase	afatinib, sapitinib, MEHD7945A, osimertinib, RO5479599, LJM716, MM-111, MM-141, zirconium-89-labeled RO5479599, patritumab, GSK2849330, zirconium-89-GSK2849330, afatinib/cetuximab	ERBB3	0.0109	-0.308	x	x										x			x			efficacy,prognosis,safety	Cancer, Cardiovascular Disease, Connective Tissue Disorders, Dermatological Diseases and Conditions, Developmental Disorder, Endocrine System Disorders, Gastrointestinal Disease, Hematological Disease, Hepatic System Disease, Hereditary Disorder, Immunological Disease, Inflammatory Response, Metabolic Disease, Neurological Disease, Organismal Injury and Abnormalities, Psychological Disorders, Ren…
EWSR1	EWS RNA binding protein 1	Nucleus	other		EWSR1	2e-06	-0.348	x				x														Cancer, Cardiovascular Disease, Connective Tissue Disorders, Dermatological Diseases and Conditions, Endocrine System Disorders, Gastrointestinal Disease, Hematological Disease, Hepatic System Disease, Immunological Disease, Inflammatory Disease, Metabolic Disease, Neurological Disease, Ophthalmic Disease, Organismal Injury and Abnormalities, Psychological Disorders, Renal and Urological Disease,…
FANCC	Fanconi anemia complementation group C	Nucleus	other		FANCC	0.000362	0.14	x	x																	Cancer, Cardiovascular Disease, Connective Tissue Disorders, Developmental Disorder, Endocrine System Disorders, Gastrointestinal Disease, Hematological Disease, Hepatic System Disease, Hereditary Disorder, Immunological Disease, Infectious Disease, Inflammatory Disease, Inflammatory Response, Metabolic Disease, Neurological Disease, Organismal Injury and Abnormalities, Renal and Urological Disea…
FAP	fibroblast activation protein alpha	Cytoplasm	peptidase		FAP	1.2e-05	0.625	x	x				x													Cancer, Dermatological Diseases and Conditions, Endocrine System Disorders, Gastrointestinal Disease, Hematological Disease, Hepatic System Disease, Immunological Disease, Neurological Disease, Organismal Injury and Abnormalities, Renal and Urological Disease, Reproductive System Disease, Respiratory Disease, Skeletal and Muscular Disorders, Tumor Morphology
FASTK	Fas activated serine/threonine kinase	Cytoplasm	kinase		FASTK	0.0207	-0.232	x				x							x							Cancer, Dermatological Diseases and Conditions, Gastrointestinal Disease, Hematological Disease, Immunological Disease, Inflammatory Disease, Inflammatory Response, Organismal Injury and Abnormalities
FCER1A	Fc fragment of IgE receptor Ia	Plasma Membrane	transmembrane receptor		FCER1A	0.000221	-0.386	x	x																	Cancer, Dermatological Diseases and Conditions, Developmental Disorder, Gastrointestinal Disease, Hematological Disease, Hepatic System Disease, Hypersensitivity Response, Immunological Disease, Infectious Disease, Inflammatory Disease, Inflammatory Response, Neurological Disease, Organismal Injury and Abnormalities, Renal and Urological Disease, Reproductive System Disease, Respiratory Disease
FGF1	fibroblast growth factor 1	Extracellular Space	growth factor	pentosan polysulfate	FGF1	7e-05	-0.413	x	x																prognosis	Cancer, Cardiovascular Disease, Dermatological Diseases and Conditions, Developmental Disorder, Endocrine System Disorders, Gastrointestinal Disease, Hematological Disease, Hepatic System Disease, Hereditary Disorder, Immunological Disease, Inflammatory Disease, Inflammatory Response, Metabolic Disease, Neurological Disease, Ophthalmic Disease, Organismal Injury and Abnormalities, Renal and Urolo…
FGF2	fibroblast growth factor 2	Extracellular Space	growth factor	pentosan polysulfate, suradista, CP-547632, sucralfate	FGF2	0.00147	-0.296	x	x				x			x						x			diagnosis,efficacy,prognosis	Cancer, Cardiovascular Disease, Connective Tissue Disorders, Dermatological Diseases and Conditions, Developmental Disorder, Endocrine System Disorders, Gastrointestinal Disease, Hematological Disease, Hepatic System Disease, Hereditary Disorder, Immunological Disease, Inflammatory Disease, Inflammatory Response, Metabolic Disease, Neurological Disease, Ophthalmic Disease, Organismal Injury and A…
FLNA	filamin A	Cytoplasm	other		FLNA	0.0139	0.161	x	x	x			x				x	x	x						unspecified application	Cancer, Cardiovascular Disease, Connective Tissue Disorders, Dermatological Diseases and Conditions, Developmental Disorder, Endocrine System Disorders, Gastrointestinal Disease, Hematological Disease, Hepatic System Disease, Hereditary Disorder, Immunological Disease, Infectious Disease, Inflammatory Disease, Inflammatory Response, Metabolic Disease, Neurological Disease, Ophthalmic Disease, Org…
FLT1	fms related tyrosine kinase 1	Plasma Membrane	kinase	sunitinib, pazopanib, axitinib, CEP 7055, lenvatinib, BMS-690514, motesanib, cabozantinib, nintedanib, XL844, regorafenib, bortezomib/sorafenib, lapatinib/pazopanib, dexamethasone/lenalidomide/sorafenib, bevacizumab/sorafenib, MGCD-265, cabozantinib/erlotinib, famitinib, lucitanib, cytarabine/idarubicin/sorafenib, 5-azacytidine/sorafenib, decitabine/sorafenib, fruquintinib, MGCD516, SAR103168, su…	FLT1	0.0204	-0.198	x	x				x						x			x	x		diagnosis,disease progression,efficacy,prognosis,response to therapy,safety	Cancer, Cardiovascular Disease, Connective Tissue Disorders, Dermatological Diseases and Conditions, Developmental Disorder, Endocrine System Disorders, Gastrointestinal Disease, Hematological Disease, Hepatic System Disease, Hereditary Disorder, Immunological Disease, Infectious Disease, Inflammatory Disease, Inflammatory Response, Metabolic Disease, Neurological Disease, Nutritional Disease, Op…
FN1	fibronectin 1	Extracellular Space	enzyme	ocriplasmin, L19-IL2 monoclonal antibody-cytokine fusion protein	FN1	0	-0.377	x	x	x	x		x			x	x	x	x				x		diagnosis,efficacy,prognosis,unspecified application	Auditory Disease, Cancer, Cardiovascular Disease, Connective Tissue Disorders, Dermatological Diseases and Conditions, Developmental Disorder, Endocrine System Disorders, Gastrointestinal Disease, Hematological Disease, Hepatic System Disease, Hereditary Disorder, Hypersensitivity Response, Immunological Disease, Infectious Disease, Inflammatory Disease, Inflammatory Response, Metabolic Disease, …
FOS	Fos proto-oncogene, AP-1 transcription factor subunit	Nucleus	transcription regulator		FOS	0.00629	0.113	x	x										x			x			diagnosis,efficacy	Cancer, Cardiovascular Disease, Connective Tissue Disorders, Dental Disease, Dermatological Diseases and Conditions, Developmental Disorder, Endocrine System Disorders, Gastrointestinal Disease, Hematological Disease, Hepatic System Disease, Hereditary Disorder, Hypersensitivity Response, Immunological Disease, Infectious Disease, Inflammatory Disease, Inflammatory Response, Metabolic Disease, Ne…
FPR1	formyl peptide receptor 1	Plasma Membrane	G-protein coupled receptor		FPR1	0	-0.415	x	x																	Cancer, Cardiovascular Disease, Connective Tissue Disorders, Dermatological Diseases and Conditions, Gastrointestinal Disease, Hematological Disease, Hereditary Disorder, Hypersensitivity Response, Immunological Disease, Infectious Disease, Inflammatory Disease, Inflammatory Response, Neurological Disease, Organismal Injury and Abnormalities, Respiratory Disease, Skeletal and Muscular Disorders
FRAT1	frequently rearranged in advanced T-cell lymphomas 1	Cytoplasm	other		FRAT1	0	0.487	x				x														Cancer, Cardiovascular Disease, Gastrointestinal Disease, Infectious Disease, Inflammatory Disease, Neurological Disease, Organismal Injury and Abnormalities, Renal and Urological Disease, Respiratory Disease, Skeletal and Muscular Disorders
FRZB	frizzled-related protein	Extracellular Space	other		FRZB	4e-05	-0.584	x				x														Cancer, Connective Tissue Disorders, Dermatological Diseases and Conditions, Endocrine System Disorders, Gastrointestinal Disease, Hematological Disease, Hepatic System Disease, Immunological Disease, Inflammatory Disease, Inflammatory Response, Neurological Disease, Organismal Injury and Abnormalities, Reproductive System Disease, Skeletal and Muscular Disorders
FUBP1	far upstream element binding protein 1	Nucleus	transcription regulator		FUBP1	1.6e-05	0.31	x	x				x						x							Cancer, Cardiovascular Disease, Connective Tissue Disorders, Dermatological Diseases and Conditions, Endocrine System Disorders, Gastrointestinal Disease, Hematological Disease, Hepatic System Disease, Immunological Disease, Infectious Disease, Inflammatory Disease, Inflammatory Response, Neurological Disease, Organismal Injury and Abnormalities, Psychological Disorders, Reproductive System Disea…
GAPDH	glyceraldehyde-3-phosphate dehydrogenase	Cytoplasm	enzyme		GAPDH	0	-0.289	x	x	x			x		x	x	x	x	x	x					diagnosis,unspecified application	Cancer, Cardiovascular Disease, Dermatological Diseases and Conditions, Endocrine System Disorders, Gastrointestinal Disease, Hematological Disease, Hereditary Disorder, Immunological Disease, Infectious Disease, Inflammatory Disease, Inflammatory Response, Metabolic Disease, Neurological Disease, Ophthalmic Disease, Organismal Injury and Abnormalities, Psychological Disorders, Renal and Urologic…
GARS	glycyl-tRNA synthetase	Cytoplasm	enzyme		GARS	0.0484	0.174	x		x									x							Cancer, Dermatological Diseases and Conditions, Gastrointestinal Disease, Hepatic System Disease, Hereditary Disorder, Immunological Disease, Neurological Disease, Organismal Injury and Abnormalities, Psychological Disorders, Skeletal and Muscular Disorders
GAS6	growth arrest specific 6	Extracellular Space	growth factor		GAS6	0.00179	0.529	x	x				x			x		x	x							Cancer, Cardiovascular Disease, Endocrine System Disorders, Gastrointestinal Disease, Hematological Disease, Hepatic System Disease, Immunological Disease, Infectious Disease, Inflammatory Disease, Inflammatory Response, Metabolic Disease, Neurological Disease, Nutritional Disease, Organismal Injury and Abnormalities, Psychological Disorders, Renal and Urological Disease, Reproductive System Dise…
GBP1	guanylate binding protein 1	Cytoplasm	enzyme		GBP1	0.00325	0.108	x	x				x													Cancer, Dermatological Diseases and Conditions, Gastrointestinal Disease, Hereditary Disorder, Immunological Disease, Infectious Disease, Neurological Disease, Ophthalmic Disease, Organismal Injury and Abnormalities, Psychological Disorders, Reproductive System Disease, Skeletal and Muscular Disorders
GJA1	gap junction protein alpha 1	Plasma Membrane	transporter		GJA1	6e-05	0.273	x	x																	Auditory Disease, Cancer, Cardiovascular Disease, Connective Tissue Disorders, Dental Disease, Dermatological Diseases and Conditions, Developmental Disorder, Endocrine System Disorders, Gastrointestinal Disease, Hematological Disease, Hepatic System Disease, Hereditary Disorder, Immunological Disease, Inflammatory Response, Neurological Disease, Ophthalmic Disease, Organismal Injury and Abnormal…
GNPDA1	glucosamine-6-phosphate deaminase 1	Cytoplasm	enzyme		GNPDA1	0.0276	0.128	x		x								x	x
GPX4	glutathione peroxidase 4	Cytoplasm	enzyme		GPX4	0.0356	-0.16	x	x	x								x	x							Cancer, Connective Tissue Disorders, Developmental Disorder, Endocrine System Disorders, Gastrointestinal Disease, Hepatic System Disease, Hereditary Disorder, Immunological Disease, Inflammatory Response, Metabolic Disease, Neurological Disease, Ophthalmic Disease, Organismal Injury and Abnormalities, Psychological Disorders, Renal and Urological Disease, Reproductive System Disease, Respiratory…
GRB10	growth factor receptor bound protein 10	Cytoplasm	other		GRB10	0.0182	-0.137	x				x							x							Cancer, Connective Tissue Disorders, Developmental Disorder, Endocrine System Disorders, Gastrointestinal Disease, Hepatic System Disease, Hereditary Disorder, Immunological Disease, Inflammatory Disease, Inflammatory Response, Organismal Injury and Abnormalities, Renal and Urological Disease, Reproductive System Disease, Respiratory Disease, Skeletal and Muscular Disorders
GRIN2C	glutamate ionotropic receptor NMDA type subunit 2C	Plasma Membrane	ion channel	dextromethorphan/morphine, neramexane, bicifadine, delucemine, nebostinel, besonprodil, UK-240455, tenocyclidine, dextromethorphan/quinidine, ketamine, felbamate, memantine, orphenadrine, cycloserine, N-(2-indanyl)glycinamide, dextromethorphan, brompheniramine/dextromethorphan/pseudoephedrine, chlorpheniramine/dextromethorphan/phenylephrine, carbinoxamine/dextromethorphan/pseudoephedrine, dextrom…	GRIN2C	0.000314	-0.169	x				x														Cancer, Cardiovascular Disease, Connective Tissue Disorders, Developmental Disorder, Endocrine System Disorders, Gastrointestinal Disease, Hematological Disease, Hepatic System Disease, Hereditary Disorder, Immunological Disease, Infectious Disease, Inflammatory Disease, Inflammatory Response, Metabolic Disease, Neurological Disease, Nutritional Disease, Ophthalmic Disease, Organismal Injury and …
GRN	granulin	Extracellular Space	growth factor		GRN	2e-06	-0.194	x	x	x			x					x	x							Cancer, Cardiovascular Disease, Connective Tissue Disorders, Dermatological Diseases and Conditions, Developmental Disorder, Gastrointestinal Disease, Hematological Disease, Hepatic System Disease, Hereditary Disorder, Immunological Disease, Infectious Disease, Inflammatory Disease, Inflammatory Response, Metabolic Disease, Neurological Disease, Ophthalmic Disease, Organismal Injury and Abnormali…
GRPR	gastrin releasing peptide receptor	Plasma Membrane	G-protein coupled receptor		GRPR	0.0144	-0.17	x				x							x						diagnosis,disease progression	Cancer, Dermatological Diseases and Conditions, Gastrointestinal Disease, Metabolic Disease, Neurological Disease, Organismal Injury and Abnormalities, Psychological Disorders, Reproductive System Disease, Respiratory Disease, Skeletal and Muscular Disorders
GSN	gelsolin	Extracellular Space	other		GSN	0.0472	-0.134	x	x	x	x		x		x		x	x	x						disease progression,efficacy	Cancer, Cardiovascular Disease, Connective Tissue Disorders, Dermatological Diseases and Conditions, Developmental Disorder, Gastrointestinal Disease, Hematological Disease, Hereditary Disorder, Immunological Disease, Inflammatory Disease, Inflammatory Response, Metabolic Disease, Neurological Disease, Ophthalmic Disease, Organismal Injury and Abnormalities, Psychological Disorders, Renal and Uro…
GSS	glutathione synthetase	Cytoplasm	enzyme	N-acetyl-L-cysteine	GSS	5e-06	-0.578	x	x	x			x				x	x	x							Cancer, Cardiovascular Disease, Connective Tissue Disorders, Dermatological Diseases and Conditions, Developmental Disorder, Endocrine System Disorders, Gastrointestinal Disease, Hematological Disease, Hepatic System Disease, Hereditary Disorder, Immunological Disease, Inflammatory Disease, Metabolic Disease, Neurological Disease, Organismal Injury and Abnormalities, Psychological Disorders, Rena…
GSTM3	glutathione S-transferase mu 3	Cytoplasm	enzyme		GSTM3	3e-06	-0.484	x	x				x					x							diagnosis,prognosis	Auditory Disease, Cancer, Cardiovascular Disease, Connective Tissue Disorders, Endocrine System Disorders, Hematological Disease, Metabolic Disease, Neurological Disease, Organismal Injury and Abnormalities, Psychological Disorders, Renal and Urological Disease, Reproductive System Disease, Skeletal and Muscular Disorders
GSTP1	glutathione S-transferase pi 1	Cytoplasm	enzyme		GSTP1	0.000338	-0.153	x	x	x			x				x	x							diagnosis,efficacy,prognosis,safety,unspecified application	Auditory Disease, Cancer, Cardiovascular Disease, Connective Tissue Disorders, Dermatological Diseases and Conditions, Endocrine System Disorders, Gastrointestinal Disease, Hematological Disease, Hepatic System Disease, Hereditary Disorder, Immunological Disease, Infectious Disease, Inflammatory Disease, Inflammatory Response, Metabolic Disease, Neurological Disease, Nutritional Disease, Organism…
HERPUD1	homocysteine inducible ER protein with ubiquitin like domain 1	Cytoplasm	other		HERPUD1	0.0249	0.224	x	x										x							Cancer, Dermatological Diseases and Conditions, Endocrine System Disorders, Gastrointestinal Disease, Hepatic System Disease, Hereditary Disorder, Neurological Disease, Organismal Injury and Abnormalities, Psychological Disorders, Reproductive System Disease, Skeletal and Muscular Disorders
HLA-DMB	major histocompatibility complex, class II, DM beta	Plasma Membrane	transmembrane receptor		HLA-DMB	0.000221	-0.25	x	x										x							Connective Tissue Disorders, Endocrine System Disorders, Gastrointestinal Disease, Immunological Disease, Inflammatory Disease, Inflammatory Response, Metabolic Disease, Neurological Disease, Organismal Injury and Abnormalities, Skeletal and Muscular Disorders
HMGB1	high mobility group box 1	Nucleus	transcription regulator		HMGB1	0.0005	0.108	x	x	x			x			x									diagnosis	Cancer, Cardiovascular Disease, Connective Tissue Disorders, Dermatological Diseases and Conditions, Developmental Disorder, Gastrointestinal Disease, Hematological Disease, Hepatic System Disease, Hereditary Disorder, Hypersensitivity Response, Immunological Disease, Infectious Disease, Inflammatory Disease, Inflammatory Response, Neurological Disease, Nutritional Disease, Ophthalmic Disease, Or…
HMGB2	high mobility group box 2	Nucleus	transcription regulator		HMGB2	3.3e-05	-0.256	x	x																unspecified application	Cancer, Connective Tissue Disorders, Endocrine System Disorders, Gastrointestinal Disease, Hereditary Disorder, Inflammatory Response, Neurological Disease, Organismal Injury and Abnormalities, Psychological Disorders, Renal and Urological Disease, Reproductive System Disease, Skeletal and Muscular Disorders
HMMR	hyaluronan mediated motility receptor	Plasma Membrane	transmembrane receptor		HMMR	0.00231	-0.216	x	x				x						x			x				Cancer, Cardiovascular Disease, Connective Tissue Disorders, Endocrine System Disorders, Gastrointestinal Disease, Hematological Disease, Hepatic System Disease, Immunological Disease, Inflammatory Disease, Inflammatory Response, Neurological Disease, Organismal Injury and Abnormalities, Reproductive System Disease, Skeletal and Muscular Disorders, Tumor Morphology
HNRNPA1	heterogeneous nuclear ribonucleoprotein A1	Nucleus	other		HNRNPA1	0.0073	0.306	x	x							x										Cancer, Connective Tissue Disorders, Dermatological Diseases and Conditions, Developmental Disorder, Gastrointestinal Disease, Hepatic System Disease, Hereditary Disorder, Immunological Disease, Inflammatory Disease, Inflammatory Response, Metabolic Disease, Neurological Disease, Nutritional Disease, Organismal Injury and Abnormalities, Psychological Disorders, Reproductive System Disease, Respir…
HNRNPF	heterogeneous nuclear ribonucleoprotein F	Nucleus	other		HNRNPF	0.0288	-0.141	x		x							x		x							Cancer, Dermatological Diseases and Conditions, Gastrointestinal Disease, Infectious Disease, Organismal Injury and Abnormalities, Reproductive System Disease
HNRNPR	heterogeneous nuclear ribonucleoprotein R	Nucleus	other		HNRNPR	0.00455	0.157	x	x		x		x						x							Cancer, Dermatological Diseases and Conditions, Gastrointestinal Disease, Immunological Disease, Inflammatory Disease, Inflammatory Response, Neurological Disease, Organismal Injury and Abnormalities, Reproductive System Disease
HOXC11	homeobox C11	Nucleus	transcription regulator		HOXC11	0.0219	-0.218	x				x														Cancer, Connective Tissue Disorders, Dermatological Diseases and Conditions, Developmental Disorder, Gastrointestinal Disease, Organismal Injury and Abnormalities, Renal and Urological Disease, Reproductive System Disease, Skeletal and Muscular Disorders
HPRT1	hypoxanthine phosphoribosyltransferase 1	Cytoplasm	enzyme	6-mercaptopurine, thioguanine, azathioprine, cyclophosphamide/cytarabine/6-mercaptopurine	HPRT1	0.0391	0.148	x		x							x	x				x				Cancer, Cardiovascular Disease, Connective Tissue Disorders, Dermatological Diseases and Conditions, Developmental Disorder, Endocrine System Disorders, Gastrointestinal Disease, Hematological Disease, Hepatic System Disease, Hereditary Disorder, Immunological Disease, Inflammatory Disease, Inflammatory Response, Metabolic Disease, Neurological Disease, Nutritional Disease, Organismal Injury and …
HSBP1	heat shock factor binding protein 1	Nucleus	other		HSBP1	0.00373	0.116	x				x														Developmental Disorder, Hereditary Disorder, Neurological Disease, Organismal Injury and Abnormalities, Psychological Disorders, Skeletal and Muscular Disorders
HSD17B8	hydroxysteroid 17-beta dehydrogenase 8	Cytoplasm	enzyme		HSD17B8	1.5e-05	-0.689	x				x							x							Connective Tissue Disorders, Immunological Disease, Inflammatory Disease, Inflammatory Response, Organismal Injury and Abnormalities, Skeletal and Muscular Disorders
HSP90B1	heat shock protein 90 beta family member 1	Cytoplasm	other	alvespimycin, retaspimycin, cisplatin	HSP90B1	0.00202	-0.481	x	x				x			x		x	x							Cancer, Cardiovascular Disease, Connective Tissue Disorders, Developmental Disorder, Endocrine System Disorders, Gastrointestinal Disease, Hematological Disease, Hereditary Disorder, Immunological Disease, Infectious Disease, Inflammatory Disease, Inflammatory Response, Neurological Disease, Nutritional Disease, Organismal Injury and Abnormalities, Psychological Disorders, Renal and Urological Di…
HSPA1A/HSPA1B	heat shock protein family A (Hsp70) member 1A	Cytoplasm	enzyme		HSPA1B	0.00503	0.131	x	x	x	x		x				x	x							unspecified application	Cancer, Cardiovascular Disease, Connective Tissue Disorders, Endocrine System Disorders, Gastrointestinal Disease, Hematological Disease, Hepatic System Disease, Hereditary Disorder, Immunological Disease, Inflammatory Disease, Inflammatory Response, Metabolic Disease, Neurological Disease, Nutritional Disease, Organismal Injury and Abnormalities, Psychological Disorders, Renal and Urological Dis…
HSPA2	heat shock protein family A (Hsp70) member 2	Cytoplasm	other		HSPA2	0.00137	0.208	x				x														Cancer, Endocrine System Disorders, Gastrointestinal Disease, Neurological Disease, Organismal Injury and Abnormalities, Psychological Disorders, Reproductive System Disease
HSPA8	heat shock protein family A (Hsp70) member 8	Cytoplasm	enzyme		HSPA8	0.000595	0.262	x	x	x	x		x			x	x	x	x						diagnosis	Antimicrobial Response, Cancer, Connective Tissue Disorders, Dermatological Diseases and Conditions, Endocrine System Disorders, Gastrointestinal Disease, Hepatic System Disease, Hereditary Disorder, Immunological Disease, Inflammatory Disease, Inflammatory Response, Neurological Disease, Organismal Injury and Abnormalities, Psychological Disorders, Respiratory Disease, Skeletal and Muscular Diso…
ICAM1	intercellular adhesion molecule 1	Plasma Membrane	transmembrane receptor		ICAM1	0	-0.434	x	x	x			x					x							diagnosis,efficacy,prognosis,unspecified application	Antimicrobial Response, Auditory Disease, Cancer, Cardiovascular Disease, Connective Tissue Disorders, Dermatological Diseases and Conditions, Developmental Disorder, Endocrine System Disorders, Gastrointestinal Disease, Hematological Disease, Hepatic System Disease, Hereditary Disorder, Hypersensitivity Response, Immunological Disease, Infectious Disease, Inflammatory Disease, Inflammatory Respo…
ID1	inhibitor of DNA binding 1, HLH protein	Nucleus	transcription regulator		ID1	0	-0.403	x	x										x			x	x		disease progression	Cancer, Cardiovascular Disease, Connective Tissue Disorders, Dermatological Diseases and Conditions, Developmental Disorder, Endocrine System Disorders, Gastrointestinal Disease, Hematological Disease, Hepatic System Disease, Immunological Disease, Inflammatory Disease, Inflammatory Response, Metabolic Disease, Neurological Disease, Nutritional Disease, Ophthalmic Disease, Organismal Injury and A…
ID2	inhibitor of DNA binding 2, HLH protein	Nucleus	transcription regulator		ID2	0.0432	0.153	x	x										x			x	x			Cancer, Connective Tissue Disorders, Developmental Disorder, Gastrointestinal Disease, Hematological Disease, Immunological Disease, Inflammatory Disease, Inflammatory Response, Neurological Disease, Nutritional Disease, Organismal Injury and Abnormalities, Renal and Urological Disease, Skeletal and Muscular Disorders, Tumor Morphology
ID3	inhibitor of DNA binding 3, HLH protein	Nucleus	transcription regulator		ID3	0.00387	0.408	x	x										x				x			Cancer, Cardiovascular Disease, Developmental Disorder, Endocrine System Disorders, Gastrointestinal Disease, Hematological Disease, Hepatic System Disease, Hereditary Disorder, Immunological Disease, Inflammatory Disease, Inflammatory Response, Metabolic Disease, Neurological Disease, Ophthalmic Disease, Organismal Injury and Abnormalities, Psychological Disorders, Reproductive System Disease, S…
IFI6	interferon alpha inducible protein 6	Cytoplasm	other		IFI6	0.0432	0.305	x										x								Cancer, Dermatological Diseases and Conditions, Hematological Disease, Immunological Disease, Infectious Disease, Inflammatory Disease, Inflammatory Response, Neurological Disease, Organismal Injury and Abnormalities, Skeletal and Muscular Disorders
IFIT2	interferon induced protein with tetratricopeptide repeats 2	Cytoplasm	other		IFIT2	0.000314	-0.31	x	x																diagnosis	Antimicrobial Response, Cancer, Dermatological Diseases and Conditions, Endocrine System Disorders, Gastrointestinal Disease, Hematological Disease, Immunological Disease, Infectious Disease, Inflammatory Disease, Inflammatory Response, Metabolic Disease, Neurological Disease, Organismal Injury and Abnormalities, Psychological Disorders, Reproductive System Disease, Skeletal and Muscular Disorders
IFNA1/IFNA13	interferon alpha 1	Extracellular Space	cytokine		IFNA13	0.000353	0.195	x	x																diagnosis	Antimicrobial Response, Cancer, Connective Tissue Disorders, Dermatological Diseases and Conditions, Gastrointestinal Disease, Hepatic System Disease, Immunological Disease, Infectious Disease, Inflammatory Disease, Inflammatory Response, Neurological Disease, Organismal Injury and Abnormalities, Renal and Urological Disease, Skeletal and Muscular Disorders, Tumor Morphology
IFNG	interferon gamma	Extracellular Space	cytokine		IFNG	9.2e-05	-0.683	x	x	x			x			x			x						diagnosis,efficacy,response to therapy,unspecified application	Antimicrobial Response, Auditory Disease, Cancer, Cardiovascular Disease, Connective Tissue Disorders, Dermatological Diseases and Conditions, Developmental Disorder, Endocrine System Disorders, Gastrointestinal Disease, Hematological Disease, Hepatic System Disease, Hereditary Disorder, Hypersensitivity Response, Immunological Disease, Infectious Disease, Inflammatory Disease, Inflammatory Respo…
IGF1	insulin like growth factor 1	Extracellular Space	growth factor	BI 836845	IGF1	0.0179	0.177	x	x				x					x	x						diagnosis,efficacy,prognosis,safety	Auditory Disease, Cancer, Cardiovascular Disease, Connective Tissue Disorders, Dermatological Diseases and Conditions, Developmental Disorder, Endocrine System Disorders, Gastrointestinal Disease, Hematological Disease, Hepatic System Disease, Hereditary Disorder, Immunological Disease, Infectious Disease, Inflammatory Disease, Inflammatory Response, Metabolic Disease, Neurological Disease, Nutri…
IGF2	insulin like growth factor 2	Extracellular Space	growth factor	BI 836845	IGF2	2.6e-05	-0.183	x	x		x		x					x			x				diagnosis,efficacy,prognosis	Cancer, Cardiovascular Disease, Connective Tissue Disorders, Dermatological Diseases and Conditions, Developmental Disorder, Endocrine System Disorders, Gastrointestinal Disease, Hematological Disease, Hepatic System Disease, Hereditary Disorder, Immunological Disease, Inflammatory Disease, Inflammatory Response, Metabolic Disease, Neurological Disease, Nutritional Disease, Ophthalmic Disease, Or…
IGF2BP3	insulin like growth factor 2 mRNA binding protein 3	Cytoplasm	translation regulator		IGF2BP3	0.00328	0.292	x				x													diagnosis	Cancer, Cardiovascular Disease, Dermatological Diseases and Conditions, Endocrine System Disorders, Gastrointestinal Disease, Hepatic System Disease, Organismal Injury and Abnormalities, Renal and Urological Disease, Reproductive System Disease, Respiratory Disease
IGFBP2	insulin like growth factor binding protein 2	Extracellular Space	other		IGFBP2	0.0124	0.193	x	x	x	x		x		x			x							diagnosis,efficacy,prognosis	Cancer, Cardiovascular Disease, Endocrine System Disorders, Gastrointestinal Disease, Hepatic System Disease, Immunological Disease, Metabolic Disease, Neurological Disease, Organismal Injury and Abnormalities, Psychological Disorders, Renal and Urological Disease, Reproductive System Disease, Skeletal and Muscular Disorders, Tumor Morphology
IGHA1	immunoglobulin heavy constant alpha 1	Extracellular Space	other		IGHA1	0.00495	-0.169	x	x		x				x		x	x								Antimicrobial Response, Inflammatory Response
IGHM	immunoglobulin heavy constant mu	Plasma Membrane	transmembrane receptor		IGHM	9.4e-05	-0.408	x	x	x	x		x		x	x	x	x							unspecified application	Antimicrobial Response, Cancer, Cardiovascular Disease, Connective Tissue Disorders, Dermatological Diseases and Conditions, Developmental Disorder, Endocrine System Disorders, Gastrointestinal Disease, Hematological Disease, Hereditary Disorder, Immunological Disease, Infectious Disease, Inflammatory Disease, Inflammatory Response, Metabolic Disease, Neurological Disease, Nutritional Disease, Or…
IL10	interleukin 10	Extracellular Space	cytokine		IL10	0	1.018	x	x	x			x			x			x						diagnosis,disease progression,efficacy,prognosis,response to therapy,safety,unspecified application	Antimicrobial Response, Auditory Disease, Cancer, Cardiovascular Disease, Connective Tissue Disorders, Dermatological Diseases and Conditions, Developmental Disorder, Endocrine System Disorders, Gastrointestinal Disease, Hematological Disease, Hepatic System Disease, Hereditary Disorder, Hypersensitivity Response, Immunological Disease, Infectious Disease, Inflammatory Disease, Inflammatory Respo…
IL12A	interleukin 12A	Extracellular Space	cytokine		IL12A	0.000143	-0.393	x								x										Antimicrobial Response, Cancer, Cardiovascular Disease, Connective Tissue Disorders, Dermatological Diseases and Conditions, Endocrine System Disorders, Gastrointestinal Disease, Hematological Disease, Hepatic System Disease, Immunological Disease, Infectious Disease, Inflammatory Disease, Inflammatory Response, Metabolic Disease, Neurological Disease, Ophthalmic Disease, Organismal Injury and Ab…
IL13	interleukin 13	Extracellular Space	cytokine	CAT-354	IL13	1.2e-05	-0.717	x	x				x			x									diagnosis,efficacy,response to therapy,unspecified application	Antimicrobial Response, Cancer, Cardiovascular Disease, Connective Tissue Disorders, Dermatological Diseases and Conditions, Developmental Disorder, Endocrine System Disorders, Gastrointestinal Disease, Hematological Disease, Hepatic System Disease, Hereditary Disorder, Hypersensitivity Response, Immunological Disease, Infectious Disease, Inflammatory Disease, Inflammatory Response, Metabolic Dis…
IL1A	interleukin 1 alpha	Extracellular Space	cytokine		IL1A	0.0175	0.34	x	x							x		x				x			efficacy,prognosis,unspecified application	Cancer, Cardiovascular Disease, Connective Tissue Disorders, Dermatological Diseases and Conditions, Developmental Disorder, Endocrine System Disorders, Gastrointestinal Disease, Hematological Disease, Hepatic System Disease, Hereditary Disorder, Hypersensitivity Response, Immunological Disease, Infectious Disease, Inflammatory Disease, Inflammatory Response, Metabolic Disease, Neurological Disea…
IL1B	interleukin 1 beta	Extracellular Space	cytokine	canakinumab, gevokizumab, canakinumab/INS, gallium nitrate	IL1B	0.0326	-0.281	x	x				x			x						x	x		diagnosis,efficacy,prognosis	Cancer, Cardiovascular Disease, Connective Tissue Disorders, Dental Disease, Dermatological Diseases and Conditions, Developmental Disorder, Endocrine System Disorders, Gastrointestinal Disease, Hematological Disease, Hepatic System Disease, Hereditary Disorder, Hypersensitivity Response, Immunological Disease, Infectious Disease, Inflammatory Disease, Inflammatory Response, Metabolic Disease, Ne…
IL1RN	interleukin 1 receptor antagonist	Extracellular Space	cytokine		IL1RN	7.1e-05	0.203	x	x	x			x				x	x	x						efficacy	Cancer, Cardiovascular Disease, Connective Tissue Disorders, Dermatological Diseases and Conditions, Developmental Disorder, Endocrine System Disorders, Gastrointestinal Disease, Hematological Disease, Hepatic System Disease, Hereditary Disorder, Hypersensitivity Response, Immunological Disease, Infectious Disease, Inflammatory Disease, Inflammatory Response, Metabolic Disease, Neurological Disea…
IL2	interleukin 2	Extracellular Space	cytokine		IL2	1.5e-05	-0.716	x	x				x			x			x						diagnosis,disease progression,efficacy,response to therapy	Antimicrobial Response, Cancer, Cardiovascular Disease, Connective Tissue Disorders, Dermatological Diseases and Conditions, Developmental Disorder, Endocrine System Disorders, Gastrointestinal Disease, Hematological Disease, Hepatic System Disease, Hereditary Disorder, Hypersensitivity Response, Immunological Disease, Infectious Disease, Inflammatory Disease, Inflammatory Response, Metabolic Dis…
IL2RB	interleukin 2 receptor subunit beta	Plasma Membrane	transmembrane receptor	monoclonal antibody Mik-Beta-1, daclizumab, aldesleukin, denileukin diftitox	IL2RB	4.9e-05	-0.235	x	x									x							efficacy	Cancer, Cardiovascular Disease, Connective Tissue Disorders, Dermatological Diseases and Conditions, Developmental Disorder, Endocrine System Disorders, Gastrointestinal Disease, Hematological Disease, Hepatic System Disease, Hypersensitivity Response, Immunological Disease, Infectious Disease, Inflammatory Disease, Inflammatory Response, Metabolic Disease, Neurological Disease, Nutritional Disea…
IL2RG	interleukin 2 receptor subunit gamma	Plasma Membrane	transmembrane receptor	aldesleukin, denileukin diftitox	IL2RG	5e-06	-0.427	x	x				x						x						unspecified application	Cancer, Dermatological Diseases and Conditions, Developmental Disorder, Gastrointestinal Disease, Hematological Disease, Hepatic System Disease, Hereditary Disorder, Hypersensitivity Response, Immunological Disease, Infectious Disease, Inflammatory Disease, Inflammatory Response, Neurological Disease, Organismal Injury and Abnormalities, Renal and Urological Disease, Reproductive System Disease, …
IL4	interleukin 4	Extracellular Space	cytokine		IL4	3.2e-05	-0.089	x	x	x			x	x		x			x			x	x		diagnosis,disease progression,efficacy,prognosis,response to therapy,unspecified application	Antimicrobial Response, Cancer, Cardiovascular Disease, Connective Tissue Disorders, Dermatological Diseases and Conditions, Developmental Disorder, Endocrine System Disorders, Gastrointestinal Disease, Hematological Disease, Hepatic System Disease, Hereditary Disorder, Hypersensitivity Response, Immunological Disease, Infectious Disease, Inflammatory Disease, Inflammatory Response, Metabolic Dis…
IL6	interleukin 6	Extracellular Space	cytokine	tocilizumab, siltuximab	IL6	0.0124	-0.204	x	x				x			x			x						diagnosis,disease progression,efficacy,prognosis,response to therapy,safety,unspecified application	Antimicrobial Response, Auditory Disease, Cancer, Cardiovascular Disease, Connective Tissue Disorders, Dental Disease, Dermatological Diseases and Conditions, Developmental Disorder, Endocrine System Disorders, Gastrointestinal Disease, Hematological Disease, Hepatic System Disease, Hereditary Disorder, Hypersensitivity Response, Immunological Disease, Infectious Disease, Inflammatory Disease, In…
IL6R	interleukin 6 receptor	Plasma Membrane	transmembrane receptor	tocilizumab	IL6R	0.0147	0.097	x	x				x					x							efficacy	Cancer, Cardiovascular Disease, Connective Tissue Disorders, Dermatological Diseases and Conditions, Developmental Disorder, Endocrine System Disorders, Gastrointestinal Disease, Hematological Disease, Hepatic System Disease, Hereditary Disorder, Hypersensitivity Response, Immunological Disease, Infectious Disease, Inflammatory Disease, Inflammatory Response, Metabolic Disease, Neurological Disea…
IMPDH1	inosine monophosphate dehydrogenase 1	Cytoplasm	enzyme	thioguanine, VX-944, pegintron/ribavirin, PEG-interferon alfa-2a/ribavirin, nitazoxanide/peginterferon alfa-2a/ribavirin, interferon alfacon-1/ribavirin, interferon alfa-2b/ribavirin, mycophenolate mofetil, mycophenolic acid, ribavirin	IMPDH1	0	0.594	x				x														Cancer, Cardiovascular Disease, Connective Tissue Disorders, Dermatological Diseases and Conditions, Developmental Disorder, Endocrine System Disorders, Gastrointestinal Disease, Hematological Disease, Hepatic System Disease, Hereditary Disorder, Immunological Disease, Infectious Disease, Inflammatory Disease, Inflammatory Response, Metabolic Disease, Neurological Disease, Ophthalmic Disease, Org…
IMPDH2	inosine monophosphate dehydrogenase 2	Cytoplasm	enzyme	thioguanine, VX-944, pegintron/ribavirin, interferon alfacon-1/ribavirin, interferon alfa-2b/ribavirin, mycophenolate mofetil, mycophenolic acid, ribavirin	IMPDH2	0.00379	0.271	x				x							x							Cancer, Cardiovascular Disease, Connective Tissue Disorders, Dermatological Diseases and Conditions, Developmental Disorder, Endocrine System Disorders, Gastrointestinal Disease, Hematological Disease, Hepatic System Disease, Hereditary Disorder, Immunological Disease, Infectious Disease, Inflammatory Disease, Inflammatory Response, Metabolic Disease, Neurological Disease, Ophthalmic Disease, Org…
INPP5D	inositol polyphosphate-5-phosphatase D	Cytoplasm	phosphatase	AQX-1125	INPP5D	1e-06	0.298	x	x																	Cancer, Cardiovascular Disease, Connective Tissue Disorders, Dermatological Diseases and Conditions, Developmental Disorder, Gastrointestinal Disease, Hematological Disease, Hepatic System Disease, Hypersensitivity Response, Immunological Disease, Inflammatory Disease, Inflammatory Response, Metabolic Disease, Neurological Disease, Organismal Injury and Abnormalities, Psychological Disorders, Ren…
INS	insulin	Extracellular Space	other		INS	2.6e-05	-0.741	x	x		x		x						x	x	x				diagnosis,disease progression,efficacy,prognosis,safety,unspecified application	Cancer, Cardiovascular Disease, Connective Tissue Disorders, Dermatological Diseases and Conditions, Developmental Disorder, Endocrine System Disorders, Gastrointestinal Disease, Hematological Disease, Hepatic System Disease, Hereditary Disorder, Immunological Disease, Infectious Disease, Inflammatory Disease, Inflammatory Response, Metabolic Disease, Neurological Disease, Nutritional Disease, Or…
IRF2	interferon regulatory factor 2	Nucleus	transcription regulator		IRF2	0.0132	-0.18	x	x																	Cancer, Dermatological Diseases and Conditions, Endocrine System Disorders, Gastrointestinal Disease, Hepatic System Disease, Immunological Disease, Infectious Disease, Inflammatory Disease, Inflammatory Response, Organismal Injury and Abnormalities, Renal and Urological Disease, Reproductive System Disease, Skeletal and Muscular Disorders
IRF7	interferon regulatory factor 7	Nucleus	transcription regulator		IRF7	0.00147	0.18	x	x																	Antimicrobial Response, Cancer, Cardiovascular Disease, Connective Tissue Disorders, Dermatological Diseases and Conditions, Endocrine System Disorders, Gastrointestinal Disease, Hematological Disease, Immunological Disease, Infectious Disease, Inflammatory Disease, Inflammatory Response, Metabolic Disease, Neurological Disease, Organismal Injury and Abnormalities, Reproductive System Disease, Sk…
IRS2	insulin receptor substrate 2	Cytoplasm	enzyme		IRS2	0.00354	-0.272	x	x				x						x	x	x			x		Cancer, Cardiovascular Disease, Developmental Disorder, Endocrine System Disorders, Gastrointestinal Disease, Hematological Disease, Hepatic System Disease, Hereditary Disorder, Immunological Disease, Infectious Disease, Inflammatory Disease, Metabolic Disease, Neurological Disease, Nutritional Disease, Organismal Injury and Abnormalities, Psychological Disorders, Renal and Urological Disease, Re…
ISOC1	isochorismatase domain containing 1	Cytoplasm	enzyme		ISOC1	0.0139	-0.203	x		x															unspecified application	Cancer, Endocrine System Disorders, Hereditary Disorder, Neurological Disease, Organismal Injury and Abnormalities, Psychological Disorders, Reproductive System Disease, Skeletal and Muscular Disorders
ISOC2	isochorismatase domain containing 2	Cytoplasm	enzyme		ISOC2	4e-05	0.543	x				x
ITFG1	integrin alpha FG-GAP repeat containing 1	Plasma Membrane	other		ITFG1	0.00304	0.354	x										x	x							Connective Tissue Disorders, Hereditary Disorder, Immunological Disease, Inflammatory Disease, Inflammatory Response, Neurological Disease, Organismal Injury and Abnormalities, Psychological Disorders, Skeletal and Muscular Disorders
JAM2	junctional adhesion molecule 2	Plasma Membrane	other		JAM2	0.00177	0.094	x	x																	Cancer, Dermatological Diseases and Conditions, Gastrointestinal Disease, Hematological Disease, Immunological Disease, Organismal Injury and Abnormalities, Reproductive System Disease
JUN	Jun proto-oncogene, AP-1 transcription factor subunit	Nucleus	transcription regulator		JUN	9.6e-05	-0.99	x	x										x		x	x			prognosis	Cancer, Cardiovascular Disease, Connective Tissue Disorders, Dermatological Diseases and Conditions, Developmental Disorder, Endocrine System Disorders, Gastrointestinal Disease, Hematological Disease, Hepatic System Disease, Hereditary Disorder, Immunological Disease, Infectious Disease, Inflammatory Disease, Inflammatory Response, Metabolic Disease, Neurological Disease, Ophthalmic Disease, Org…
KIF23	kinesin family member 23	Cytoplasm	other		KIF23	0.0148	-0.158	x	x				x													Cancer, Gastrointestinal Disease, Hepatic System Disease, Organismal Injury and Abnormalities, Renal and Urological Disease, Reproductive System Disease, Respiratory Disease, Skeletal and Muscular Disorders
KLF4	Kruppel like factor 4	Nucleus	transcription regulator		KLF4	0.00427	0.207	x	x										x			x	x			Cancer, Cardiovascular Disease, Connective Tissue Disorders, Dermatological Diseases and Conditions, Developmental Disorder, Endocrine System Disorders, Gastrointestinal Disease, Immunological Disease, Inflammatory Disease, Inflammatory Response, Metabolic Disease, Neurological Disease, Organismal Injury and Abnormalities, Renal and Urological Disease, Reproductive System Disease, Skeletal and Mu…
KLHL12	kelch like family member 12	Cytoplasm	other		KLHL12	0.00309	0.215	x				x													unspecified application	Cancer, Dermatological Diseases and Conditions, Gastrointestinal Disease, Hematological Disease, Immunological Disease, Organismal Injury and Abnormalities
KLK3	kallikrein related peptidase 3	Extracellular Space	peptidase		KLK3	0	-0.623	x	x				x					x	x						diagnosis,disease progression,efficacy,prognosis,safety,unspecified application	Cancer, Cardiovascular Disease, Dermatological Diseases and Conditions, Developmental Disorder, Endocrine System Disorders, Gastrointestinal Disease, Hematological Disease, Inflammatory Response, Metabolic Disease, Organismal Injury and Abnormalities, Reproductive System Disease, Skeletal and Muscular Disorders, Tumor Morphology
KPNA2	karyopherin subunit alpha 2	Nucleus	transporter		KPNA2	0.00113	0.152	x			x								x						diagnosis	Cancer, Dermatological Diseases and Conditions, Endocrine System Disorders, Gastrointestinal Disease, Hematological Disease, Hepatic System Disease, Immunological Disease, Neurological Disease, Organismal Injury and Abnormalities, Reproductive System Disease
KRT4	keratin 4	Cytoplasm	other		KRT4	5.4e-05	-0.391	x	x				x													Cancer, Dermatological Diseases and Conditions, Endocrine System Disorders, Gastrointestinal Disease, Hepatic System Disease, Hereditary Disorder, Metabolic Disease, Ophthalmic Disease, Organismal Injury and Abnormalities, Renal and Urological Disease
KRT8	keratin 8	Cytoplasm	other		KRT8	0	0.629	x	x				x						x			x	x		prognosis	Cancer, Dermatological Diseases and Conditions, Developmental Disorder, Endocrine System Disorders, Gastrointestinal Disease, Hematological Disease, Hepatic System Disease, Hereditary Disorder, Immunological Disease, Infectious Disease, Inflammatory Disease, Inflammatory Response, Metabolic Disease, Nutritional Disease, Organismal Injury and Abnormalities, Renal and Urological Disease, Reproducti…
L1CAM	L1 cell adhesion molecule	Plasma Membrane	other		L1CAM	0.00303	0.214	x	x				x			x		x				x	x		unspecified application	Cancer, Connective Tissue Disorders, Dermatological Diseases and Conditions, Developmental Disorder, Endocrine System Disorders, Gastrointestinal Disease, Hematological Disease, Hepatic System Disease, Hereditary Disorder, Immunological Disease, Inflammatory Disease, Inflammatory Response, Metabolic Disease, Neurological Disease, Nutritional Disease, Ophthalmic Disease, Organismal Injury and Abno…
LCP1	lymphocyte cytosolic protein 1	Cytoplasm	other		LCP1	0.0439	0.192	x	x	x			x		x		x	x	x						disease progression	Cancer, Cardiovascular Disease, Connective Tissue Disorders, Dermatological Diseases and Conditions, Endocrine System Disorders, Gastrointestinal Disease, Hematological Disease, Immunological Disease, Infectious Disease, Inflammatory Disease, Inflammatory Response, Metabolic Disease, Neurological Disease, Organismal Injury and Abnormalities, Renal and Urological Disease, Reproductive System Disea…
LGALS4	galectin 4	Extracellular Space	other		LGALS4	5.9e-05	-0.61	x				x													diagnosis	Cancer, Endocrine System Disorders, Gastrointestinal Disease, Inflammatory Disease, Inflammatory Response, Organismal Injury and Abnormalities, Reproductive System Disease
LMAN2	lectin, mannose binding 2	Cytoplasm	transporter		LMAN2	0.0204	-0.151	x										x	x							Infectious Disease, Inflammatory Response, Organismal Injury and Abnormalities, Respiratory Disease
LTA	lymphotoxin alpha	Extracellular Space	cytokine	etanercept	LTA	0.00318	0.136	x	x				x												prognosis,safety	Antimicrobial Response, Cancer, Cardiovascular Disease, Connective Tissue Disorders, Dermatological Diseases and Conditions, Developmental Disorder, Endocrine System Disorders, Gastrointestinal Disease, Hematological Disease, Hepatic System Disease, Hereditary Disorder, Immunological Disease, Infectious Disease, Inflammatory Disease, Inflammatory Response, Metabolic Disease, Neurological Disease,…
LY6K	lymphocyte antigen 6 complex, locus K	Nucleus	other		LY6K	3.8e-05	-0.241	x				x														Cancer, Endocrine System Disorders, Gastrointestinal Disease, Organismal Injury and Abnormalities
LYZ	lysozyme	Extracellular Space	enzyme		LYZ	3.7e-05	-0.521	x	x	x			x	x	x		x	x	x						unspecified application	Antimicrobial Response, Cancer, Connective Tissue Disorders, Dermatological Diseases and Conditions, Developmental Disorder, Endocrine System Disorders, Gastrointestinal Disease, Hematological Disease, Hereditary Disorder, Immunological Disease, Infectious Disease, Inflammatory Disease, Inflammatory Response, Metabolic Disease, Ophthalmic Disease, Organismal Injury and Abnormalities, Renal and Ur…
MAD2L1	MAD2 mitotic arrest deficient-like 1 (yeast)	Nucleus	other		MAD2L1	0.00154	-0.181	x				x														Cancer, Dermatological Diseases and Conditions, Developmental Disorder, Gastrointestinal Disease, Hereditary Disorder, Neurological Disease, Organismal Injury and Abnormalities, Respiratory Disease, Skeletal and Muscular Disorders, Tumor Morphology
MADCAM1	mucosal vascular addressin cell adhesion molecule 1	Plasma Membrane	other		MADCAM1	0.000667	0.21	x										x								Cancer, Endocrine System Disorders, Gastrointestinal Disease, Hypersensitivity Response, Inflammatory Response, Organismal Injury and Abnormalities, Renal and Urological Disease, Respiratory Disease, Skeletal and Muscular Disorders
MAGEA8	MAGE family member A8	Other	other		MAGEA8	0	-0.588	x				x														Cancer, Gastrointestinal Disease, Organismal Injury and Abnormalities
MAGED2	MAGE family member D2	Plasma Membrane	other		MAGED2	0.0173	0.185	x				x							x							Cancer, Developmental Disorder, Endocrine System Disorders, Gastrointestinal Disease, Hereditary Disorder, Metabolic Disease, Neurological Disease, Organismal Injury and Abnormalities, Renal and Urological Disease, Reproductive System Disease
MALL	mal, T-cell differentiation protein like	Plasma Membrane	other		MALL	0.0109	0.213	x				x														Cancer, Dermatological Diseases and Conditions, Endocrine System Disorders, Gastrointestinal Disease, Organismal Injury and Abnormalities
MAN2C1	mannosidase alpha class 2C member 1	Cytoplasm	enzyme		MAN2C1	0.002	0.169	x				x														Cancer, Dermatological Diseases and Conditions, Endocrine System Disorders, Gastrointestinal Disease, Hematological Disease, Hepatic System Disease, Immunological Disease, Metabolic Disease, Neurological Disease, Organismal Injury and Abnormalities, Renal and Urological Disease, Reproductive System Disease
MAP1LC3B	microtubule associated protein 1 light chain 3 beta	Cytoplasm	other		MAP1LC3B	0.0232	-0.327	x	x										x							Cancer, Endocrine System Disorders, Gastrointestinal Disease, Hepatic System Disease, Infectious Disease, Inflammatory Disease, Inflammatory Response, Organismal Injury and Abnormalities, Reproductive System Disease
MAPK10	mitogen-activated protein kinase 10	Cytoplasm	kinase		MAPK10	0.00113	0.233	x				x														Cancer, Cardiovascular Disease, Dermatological Diseases and Conditions, Developmental Disorder, Endocrine System Disorders, Gastrointestinal Disease, Hereditary Disorder, Inflammatory Response, Metabolic Disease, Neurological Disease, Organismal Injury and Abnormalities, Psychological Disorders, Reproductive System Disease
MAPK4	mitogen-activated protein kinase 4	Cytoplasm	kinase		MAPK4	0.000191	-0.306	x				x														Cancer, Dermatological Diseases and Conditions, Endocrine System Disorders, Gastrointestinal Disease, Hepatic System Disease, Organismal Injury and Abnormalities, Reproductive System Disease
MARK4	microtubule affinity regulating kinase 4	Cytoplasm	kinase		MARK4	0.000158	0.241	x				x														Cancer, Dermatological Diseases and Conditions, Developmental Disorder, Gastrointestinal Disease, Hepatic System Disease, Hereditary Disorder, Metabolic Disease, Neurological Disease, Organismal Injury and Abnormalities, Psychological Disorders, Reproductive System Disease
MED27	mediator complex subunit 27	Nucleus	transcription regulator		MED27	0.00753	-0.291	x				x														Cancer, Endocrine System Disorders, Gastrointestinal Disease, Infectious Disease, Inflammatory Disease, Metabolic Disease, Organismal Injury and Abnormalities, Renal and Urological Disease, Reproductive System Disease
MET	MET proto-oncogene, receptor tyrosine kinase	Plasma Membrane	kinase	crizotinib, tivantinib, cabozantinib, amuvatinib, AMG 208, PF-4217903, foretinib, golvatinib, SGX523, BMS 777607, MK2461, capmatinib, JNJ-38877605, onartuzumab, MGCD-265, cabozantinib/erlotinib, MSC2156119J, AMG 337, LY2875358, ARGX-111, SAR125844, volitinib, LY3164530, altiratinib, MGCD516, merestinib, EMD 1204831, MK8033	MET	6.3e-05	0.208	x	x										x			x			diagnosis,disease progression,efficacy,prognosis,response to therapy,unspecified application	Auditory Disease, Cancer, Cardiovascular Disease, Connective Tissue Disorders, Dermatological Diseases and Conditions, Developmental Disorder, Endocrine System Disorders, Gastrointestinal Disease, Hematological Disease, Hepatic System Disease, Hereditary Disorder, Hypersensitivity Response, Immunological Disease, Inflammatory Disease, Inflammatory Response, Metabolic Disease, Neurological Disease…
MIF	macrophage migration inhibitory factor (glycosylation-inhibiting factor)	Extracellular Space	cytokine		MIF	0.000992	-0.284	x	x		x		x				x	x	x	x					diagnosis,prognosis,response to therapy	Auditory Disease, Cancer, Cardiovascular Disease, Connective Tissue Disorders, Dental Disease, Dermatological Diseases and Conditions, Developmental Disorder, Endocrine System Disorders, Gastrointestinal Disease, Hematological Disease, Hepatic System Disease, Hypersensitivity Response, Immunological Disease, Infectious Disease, Inflammatory Disease, Inflammatory Response, Metabolic Disease, Neuro…
MLH1	mutL homolog 1	Nucleus	enzyme		MLH1	0.011	0.141	x	x																diagnosis,efficacy,prognosis	Cancer, Cardiovascular Disease, Dermatological Diseases and Conditions, Developmental Disorder, Endocrine System Disorders, Gastrointestinal Disease, Hematological Disease, Hepatic System Disease, Hereditary Disorder, Immunological Disease, Infectious Disease, Inflammatory Disease, Inflammatory Response, Neurological Disease, Organismal Injury and Abnormalities, Renal and Urological Disease, Repr…
MLH3	mutL homolog 3	Nucleus	other		MLH3	0.000314	-0.258	x	x				x												diagnosis	Cancer, Endocrine System Disorders, Gastrointestinal Disease, Hematological Disease, Hepatic System Disease, Hereditary Disorder, Immunological Disease, Inflammatory Disease, Neurological Disease, Organismal Injury and Abnormalities, Renal and Urological Disease, Reproductive System Disease, Respiratory Disease
MME	membrane metallo-endopeptidase	Plasma Membrane	peptidase	sacubitril/valsartan, sacubitril	MME	0.0476	0.134	x	x									x							diagnosis,efficacy,unspecified application	Cancer, Cardiovascular Disease, Connective Tissue Disorders, Dermatological Diseases and Conditions, Developmental Disorder, Endocrine System Disorders, Gastrointestinal Disease, Hematological Disease, Hepatic System Disease, Hereditary Disorder, Immunological Disease, Inflammatory Disease, Inflammatory Response, Metabolic Disease, Neurological Disease, Organismal Injury and Abnormalities, Psycho…
MMP1	matrix metallopeptidase 1	Extracellular Space	peptidase	rebimastat, marimastat	MMP1	0.0182	0.396	x	x				x									x			diagnosis,efficacy,safety	Cancer, Cardiovascular Disease, Connective Tissue Disorders, Dermatological Diseases and Conditions, Developmental Disorder, Endocrine System Disorders, Gastrointestinal Disease, Hematological Disease, Hepatic System Disease, Hereditary Disorder, Immunological Disease, Inflammatory Disease, Inflammatory Response, Metabolic Disease, Neurological Disease, Organismal Injury and Abnormalities, Psycho…
MMP11	matrix metallopeptidase 11	Extracellular Space	peptidase	marimastat	MMP11	0.000116	-0.304	x	x				x											x	diagnosis,disease progression,unspecified application	Cancer, Cardiovascular Disease, Connective Tissue Disorders, Dermatological Diseases and Conditions, Developmental Disorder, Endocrine System Disorders, Gastrointestinal Disease, Inflammatory Disease, Inflammatory Response, Nutritional Disease, Organismal Injury and Abnormalities, Renal and Urological Disease, Reproductive System Disease, Respiratory Disease, Skeletal and Muscular Disorders, Tumo…
MMP14	matrix metallopeptidase 14	Extracellular Space	peptidase	rebimastat, marimastat, prinomastat	MMP14	0.0349	-0.109	x	x				x						x				x		diagnosis,prognosis,unspecified application	Cancer, Cardiovascular Disease, Connective Tissue Disorders, Dental Disease, Dermatological Diseases and Conditions, Developmental Disorder, Endocrine System Disorders, Gastrointestinal Disease, Hematological Disease, Hepatic System Disease, Hereditary Disorder, Immunological Disease, Infectious Disease, Inflammatory Disease, Inflammatory Response, Neurological Disease, Nutritional Disease, Organ…
MMP3	matrix metallopeptidase 3	Extracellular Space	peptidase	marimastat	MMP3	0.0059	0.188	x	x				x			x									diagnosis,efficacy	Auditory Disease, Cancer, Cardiovascular Disease, Connective Tissue Disorders, Dermatological Diseases and Conditions, Developmental Disorder, Endocrine System Disorders, Gastrointestinal Disease, Hematological Disease, Hereditary Disorder, Immunological Disease, Infectious Disease, Inflammatory Disease, Inflammatory Response, Metabolic Disease, Neurological Disease, Organismal Injury and Abnorma…
MMP7	matrix metallopeptidase 7	Extracellular Space	peptidase	marimastat	MMP7	0.000325	0.289	x	x	x								x	x			x	x		diagnosis	Antimicrobial Response, Auditory Disease, Cancer, Cardiovascular Disease, Connective Tissue Disorders, Dermatological Diseases and Conditions, Developmental Disorder, Endocrine System Disorders, Gastrointestinal Disease, Hematological Disease, Hepatic System Disease, Immunological Disease, Infectious Disease, Inflammatory Disease, Inflammatory Response, Neurological Disease, Nutritional Disease, …
MPHOSPH10	M-phase phosphoprotein 10	Nucleus	other		MPHOSPH10	0.0375	-0.098	x				x							x							Cancer, Developmental Disorder, Endocrine System Disorders, Gastrointestinal Disease, Organismal Injury and Abnormalities
MPP3	membrane palmitoylated protein 3	Plasma Membrane	kinase		MPP3	0	-0.642	x				x														Cancer, Cardiovascular Disease, Endocrine System Disorders, Gastrointestinal Disease, Organismal Injury and Abnormalities
MRPL3	mitochondrial ribosomal protein L3	Cytoplasm	other		MRPL3	0	-0.293	x				x														Cancer, Cardiovascular Disease, Gastrointestinal Disease, Hereditary Disorder, Metabolic Disease, Neurological Disease, Organismal Injury and Abnormalities, Psychological Disorders, Skeletal and Muscular Disorders
MS4A2	membrane spanning 4-domains A2	Plasma Membrane	transmembrane receptor	omalizumab	MS4A2	0.00104	-0.148	x	x																	Cancer, Cardiovascular Disease, Connective Tissue Disorders, Dermatological Diseases and Conditions, Endocrine System Disorders, Gastrointestinal Disease, Hematological Disease, Hereditary Disorder, Hypersensitivity Response, Immunological Disease, Infectious Disease, Inflammatory Disease, Inflammatory Response, Metabolic Disease, Neurological Disease, Organismal Injury and Abnormalities, Renal a…
MSR1	macrophage scavenger receptor 1	Plasma Membrane	transmembrane receptor		MSR1	9.6e-05	-0.12	x	x	x			x													Antimicrobial Response, Cancer, Cardiovascular Disease, Connective Tissue Disorders, Dermatological Diseases and Conditions, Developmental Disorder, Endocrine System Disorders, Gastrointestinal Disease, Hematological Disease, Hepatic System Disease, Hereditary Disorder, Immunological Disease, Infectious Disease, Inflammatory Disease, Inflammatory Response, Metabolic Disease, Neurological Disease,…
MTA2	metastasis associated 1 family member 2	Nucleus	transcription regulator		MTA2	0.0384	0.098	x				x														Cancer, Connective Tissue Disorders, Dermatological Diseases and Conditions, Gastrointestinal Disease, Hepatic System Disease, Immunological Disease, Inflammatory Disease, Inflammatory Response, Organismal Injury and Abnormalities, Renal and Urological Disease, Reproductive System Disease, Skeletal and Muscular Disorders
MTHFR	methylenetetrahydrofolate reductase (NAD(P)H)	Cytoplasm	enzyme		MTHFR	0.00154	0.104	x				x							x						diagnosis,efficacy,response to therapy,safety	Auditory Disease, Cancer, Cardiovascular Disease, Connective Tissue Disorders, Dermatological Diseases and Conditions, Developmental Disorder, Endocrine System Disorders, Gastrointestinal Disease, Hematological Disease, Hepatic System Disease, Hereditary Disorder, Immunological Disease, Infectious Disease, Inflammatory Disease, Inflammatory Response, Metabolic Disease, Neurological Disease, Nutri…
MTOR	mechanistic target of rapamycin	Nucleus	kinase	ridaforolimus, OSI-027, methotrexate/sirolimus/tacrolimus, dactolisib, AZD8055, AZD2014, PF-4691502, apitolisib, PKI-179, everolimus/exemestane, lenalidomide/temsirolimus, cc-223, gedatolisib, imatinib/sirolimus, cyclophosphamide/sirolimus, DS-7423, P7170, cyclosporine A/sirolimus/tacrolimus, LY3023414, everolimus/panobinostat, mTOR inhibitor, PWT33597, PQR309, ME-344, VS-5584, everolimus/prednis…	FRAP1	0.00242	0.232	x	x				x						x						efficacy	Cancer, Cardiovascular Disease, Connective Tissue Disorders, Dermatological Diseases and Conditions, Developmental Disorder, Endocrine System Disorders, Gastrointestinal Disease, Hematological Disease, Hepatic System Disease, Hereditary Disorder, Immunological Disease, Infectious Disease, Inflammatory Disease, Inflammatory Response, Metabolic Disease, Neurological Disease, Ophthalmic Disease, Org…
MUC3A	mucin 3A, cell surface associated	Other	other		MUC3A	0.00266	0.156	x				x														Cancer, Cardiovascular Disease, Connective Tissue Disorders, Dermatological Diseases and Conditions, Developmental Disorder, Endocrine System Disorders, Gastrointestinal Disease, Hematological Disease, Hereditary Disorder, Immunological Disease, Organismal Injury and Abnormalities, Reproductive System Disease, Skeletal and Muscular Disorders
MUC5B	mucin 5B, oligomeric mucus/gel-forming	Extracellular Space	peptidase		MUC5B	0.0149	0.349	x						x	x			x				x				Antimicrobial Response, Auditory Disease, Cancer, Connective Tissue Disorders, Dermatological Diseases and Conditions, Developmental Disorder, Endocrine System Disorders, Gastrointestinal Disease, Hematological Disease, Hepatic System Disease, Immunological Disease, Infectious Disease, Inflammatory Disease, Inflammatory Response, Neurological Disease, Organismal Injury and Abnormalities, Psycholo…
MUC6	mucin 6, oligomeric mucus/gel-forming	Extracellular Space	other		MUC6	0.0455	-0.358	x										x				x				Cancer, Connective Tissue Disorders, Dermatological Diseases and Conditions, Endocrine System Disorders, Gastrointestinal Disease, Hematological Disease, Hepatic System Disease, Immunological Disease, Neurological Disease, Organismal Injury and Abnormalities, Psychological Disorders, Renal and Urological Disease, Reproductive System Disease, Respiratory Disease, Skeletal and Muscular Disorders
MX2	MX dynamin like GTPase 2	Nucleus	enzyme		MX2	0.0324	0.179	x				x														Antimicrobial Response, Cancer, Connective Tissue Disorders, Dermatological Diseases and Conditions, Endocrine System Disorders, Gastrointestinal Disease, Hematological Disease, Hepatic System Disease, Immunological Disease, Infectious Disease, Inflammatory Disease, Inflammatory Response, Organismal Injury and Abnormalities, Reproductive System Disease
MXD1	MAX dimerization protein 1	Nucleus	transcription regulator		MXD1	0.00236	-0.138	x				x														Cancer, Hematological Disease, Immunological Disease, Infectious Disease, Inflammatory Disease, Organismal Injury and Abnormalities, Renal and Urological Disease, Reproductive System Disease, Respiratory Disease
MYCLP1	MYCL pseudogene 1	Nucleus	other		MYCL1P1	2.2e-05	-0.337	x				x
MYD88	myeloid differentiation primary response 88	Plasma Membrane	other	IMO-8400	MYD88	1e-06	0.473	x	x										x							Antimicrobial Response, Auditory Disease, Cancer, Cardiovascular Disease, Connective Tissue Disorders, Dermatological Diseases and Conditions, Developmental Disorder, Endocrine System Disorders, Gastrointestinal Disease, Hematological Disease, Hepatic System Disease, Hereditary Disorder, Hypersensitivity Response, Immunological Disease, Infectious Disease, Inflammatory Disease, Inflammatory Respo…
MYH11	myosin heavy chain 11	Cytoplasm	other		MYH11	0.0139	0.123	x	x				x													Cancer, Cardiovascular Disease, Connective Tissue Disorders, Dermatological Diseases and Conditions, Developmental Disorder, Endocrine System Disorders, Gastrointestinal Disease, Hematological Disease, Hepatic System Disease, Hereditary Disorder, Immunological Disease, Metabolic Disease, Neurological Disease, Nutritional Disease, Organismal Injury and Abnormalities, Psychological Disorders, Renal…
NCOR2	nuclear receptor corepressor 2	Nucleus	transcription regulator		NCOR2	0.0218	0.089	x	x				x													Cancer, Cardiovascular Disease, Developmental Disorder, Endocrine System Disorders, Gastrointestinal Disease, Hematological Disease, Hepatic System Disease, Immunological Disease, Infectious Disease, Inflammatory Disease, Inflammatory Response, Neurological Disease, Nutritional Disease, Organismal Injury and Abnormalities, Psychological Disorders, Renal and Urological Disease, Reproductive System…
NEUROD6	neuronal differentiation 6	Nucleus	transcription regulator		NEUROD6	0.0184	0.126	x	x				x													Cancer, Dermatological Diseases and Conditions, Developmental Disorder, Gastrointestinal Disease, Hepatic System Disease, Neurological Disease, Organismal Injury and Abnormalities, Reproductive System Disease
NFKB1	nuclear factor kappa B subunit 1	Nucleus	transcription regulator	dexamethasone/thalidomide, bortezomib/dexamethasone/thalidomide, rituximab/thalidomide, bortezomib/thalidomide, prednisone/thalidomide, triflusal, thalidomide	NFKB1	0.00955	-0.346	x	x										x							Auditory Disease, Cancer, Cardiovascular Disease, Connective Tissue Disorders, Dermatological Diseases and Conditions, Developmental Disorder, Endocrine System Disorders, Gastrointestinal Disease, Hematological Disease, Hepatic System Disease, Hereditary Disorder, Immunological Disease, Infectious Disease, Inflammatory Disease, Inflammatory Response, Metabolic Disease, Neurological Disease, Nutri…
NME2	NME/NM23 nucleoside diphosphate kinase 2	Nucleus	kinase		NME2	0.00213	0.144	x		x							x									Cancer, Gastrointestinal Disease, Organismal Injury and Abnormalities, Reproductive System Disease, Respiratory Disease
NOS2	nitric oxide synthase 2	Cytoplasm	enzyme	pimagedine, triflusal, GW 273629, targinine	NOS2	0.00448	0.282	x	x	x			x							x					diagnosis	Antimicrobial Response, Cancer, Cardiovascular Disease, Connective Tissue Disorders, Dental Disease, Dermatological Diseases and Conditions, Developmental Disorder, Endocrine System Disorders, Gastrointestinal Disease, Hematological Disease, Hepatic System Disease, Hereditary Disorder, Hypersensitivity Response, Immunological Disease, Infectious Disease, Inflammatory Disease, Inflammatory Respons…
NR4A1	nuclear receptor subfamily 4 group A member 1	Nucleus	ligand-dependent nuclear receptor		NR4A1	0.0139	-0.194	x	x										x		x				unspecified application	Cancer, Cardiovascular Disease, Connective Tissue Disorders, Dermatological Diseases and Conditions, Endocrine System Disorders, Gastrointestinal Disease, Hepatic System Disease, Hereditary Disorder, Hypersensitivity Response, Immunological Disease, Inflammatory Disease, Inflammatory Response, Metabolic Disease, Neurological Disease, Nutritional Disease, Organismal Injury and Abnormalities, Psych…
NUB1	negative regulator of ubiquitin like proteins 1	Nucleus	other		NUB1	0.000923	0.299	x				x							x							Cancer, Cardiovascular Disease, Developmental Disorder, Gastrointestinal Disease, Hepatic System Disease, Organismal Injury and Abnormalities, Skeletal and Muscular Disorders
NUP88	nucleoporin 88	Nucleus	transporter		NUP88	0.0133	0.172	x				x														Cancer, Neurological Disease, Organismal Injury and Abnormalities, Respiratory Disease, Tumor Morphology
NUPR1	nuclear protein 1, transcriptional regulator	Nucleus	transcription regulator		NUPR1	0	0.406	x				x							x							Cancer, Developmental Disorder, Endocrine System Disorders, Gastrointestinal Disease, Hepatic System Disease, Inflammatory Response, Neurological Disease, Organismal Injury and Abnormalities, Psychological Disorders, Renal and Urological Disease, Reproductive System Disease, Respiratory Disease
NUSAP1	nucleolar and spindle associated protein 1	Nucleus	other		NUSAP1	0.0477	0.053	x				x														Cancer, Developmental Disorder, Endocrine System Disorders, Gastrointestinal Disease, Hepatic System Disease, Organismal Injury and Abnormalities, Renal and Urological Disease, Reproductive System Disease
OCLN	occludin	Plasma Membrane	other		OCLN	0.0279	0.079	x				x							x							Cancer, Connective Tissue Disorders, Developmental Disorder, Endocrine System Disorders, Gastrointestinal Disease, Hematological Disease, Hepatic System Disease, Hereditary Disorder, Immunological Disease, Infectious Disease, Inflammatory Disease, Inflammatory Response, Neurological Disease, Organismal Injury and Abnormalities, Psychological Disorders, Renal and Urological Disease, Reproductive S…
ODC1	ornithine decarboxylase 1	Cytoplasm	enzyme	tazarotene, eflornithine	ODC1	1e-06	-0.346	x				x							x			x			efficacy	Cancer, Dermatological Diseases and Conditions, Developmental Disorder, Endocrine System Disorders, Gastrointestinal Disease, Hematological Disease, Hepatic System Disease, Hereditary Disorder, Immunological Disease, Inflammatory Disease, Inflammatory Response, Nutritional Disease, Organismal Injury and Abnormalities, Renal and Urological Disease, Reproductive System Disease, Respiratory Disease,…
OLFM4	olfactomedin 4	Extracellular Space	other		OLFM4	0.0213	-0.322	x										x								Cancer, Dermatological Diseases and Conditions, Gastrointestinal Disease, Immunological Disease, Infectious Disease, Inflammatory Disease, Inflammatory Response, Metabolic Disease, Organismal Injury and Abnormalities, Reproductive System Disease, Respiratory Disease
PABPC1	poly(A) binding protein cytoplasmic 1	Cytoplasm	translation regulator		PABPC1	0	0.174	x	x				x						x							Cancer, Dermatological Diseases and Conditions, Developmental Disorder, Endocrine System Disorders, Gastrointestinal Disease, Hematological Disease, Hepatic System Disease, Immunological Disease, Neurological Disease, Organismal Injury and Abnormalities, Renal and Urological Disease, Reproductive System Disease, Respiratory Disease, Tumor Morphology
PAK1	p21 (RAC1) activated kinase 1	Cytoplasm	kinase		PAK1	0.00328	-0.198	x	x										x							Cancer, Cardiovascular Disease, Dermatological Diseases and Conditions, Developmental Disorder, Endocrine System Disorders, Gastrointestinal Disease, Hematological Disease, Hepatic System Disease, Hypersensitivity Response, Infectious Disease, Inflammatory Response, Metabolic Disease, Neurological Disease, Organismal Injury and Abnormalities, Psychological Disorders, Renal and Urological Disease,…
PAK5	p21 (RAC1) activated kinase 5	Nucleus	kinase		PAK7	0.0108	0.117	x				x							x							Cancer, Cardiovascular Disease, Dermatological Diseases and Conditions, Endocrine System Disorders, Gastrointestinal Disease, Hepatic System Disease, Metabolic Disease, Neurological Disease, Organismal Injury and Abnormalities, Reproductive System Disease, Respiratory Disease, Skeletal and Muscular Disorders
PAPOLA	poly(A) polymerase alpha	Nucleus	enzyme		PAPOLA	0.00145	0.212	x				x							x							Cancer, Endocrine System Disorders, Gastrointestinal Disease, Hepatic System Disease, Organismal Injury and Abnormalities, Reproductive System Disease
PAX2	paired box 2	Nucleus	transcription regulator		PAX2	0.00386	0.145	x				x									x				unspecified application	Auditory Disease, Cancer, Connective Tissue Disorders, Dermatological Diseases and Conditions, Developmental Disorder, Endocrine System Disorders, Gastrointestinal Disease, Hematological Disease, Hereditary Disorder, Immunological Disease, Neurological Disease, Ophthalmic Disease, Organismal Injury and Abnormalities, Renal and Urological Disease, Reproductive System Disease, Skeletal and Muscular…
PDCD2	programmed cell death 2	Nucleus	other		PDCD2	0	1.249	x	x																	Cancer, Developmental Disorder, Hereditary Disorder, Inflammatory Disease, Neurological Disease, Organismal Injury and Abnormalities, Psychological Disorders, Reproductive System Disease, Skeletal and Muscular Disorders
PDIA6	protein disulfide isomerase family A member 6	Cytoplasm	enzyme		PDIA6	0.000125	0.147	x			x						x	x								Cancer, Endocrine System Disorders, Gastrointestinal Disease, Hematological Disease, Immunological Disease, Infectious Disease, Metabolic Disease, Organismal Injury and Abnormalities, Renal and Urological Disease, Reproductive System Disease
PHB	prohibitin	Nucleus	transcription regulator	prohibitin-targeting peptide 1	PHB	1e-06	-0.298	x	x										x						diagnosis	Cancer, Cardiovascular Disease, Connective Tissue Disorders, Dermatological Diseases and Conditions, Endocrine System Disorders, Gastrointestinal Disease, Hematological Disease, Hereditary Disorder, Inflammatory Disease, Inflammatory Response, Neurological Disease, Nutritional Disease, Organismal Injury and Abnormalities, Renal and Urological Disease, Reproductive System Disease, Respiratory Dise…
PIGC	phosphatidylinositol glycan anchor biosynthesis class C	Cytoplasm	enzyme		PIGC	2e-06	-0.328	x				x														Connective Tissue Disorders, Developmental Disorder, Hematological Disease, Hereditary Disorder, Metabolic Disease, Neurological Disease, Organismal Injury and Abnormalities, Skeletal and Muscular Disorders
PIGT	phosphatidylinositol glycan anchor biosynthesis class T	Cytoplasm	enzyme		PIGT	1.5e-05	0.27	x				x														Cancer, Cardiovascular Disease, Connective Tissue Disorders, Developmental Disorder, Gastrointestinal Disease, Hematological Disease, Hereditary Disorder, Neurological Disease, Organismal Injury and Abnormalities, Renal and Urological Disease, Reproductive System Disease, Skeletal and Muscular Disorders
PIR	pirin	Nucleus	transcription regulator		PIR	0.00753	-0.293	x		x																Cancer, Endocrine System Disorders, Neurological Disease, Organismal Injury and Abnormalities, Psychological Disorders, Reproductive System Disease
PLAU	plasminogen activator, urokinase	Extracellular Space	peptidase		PLAU	4.9e-05	-0.171	x	x				x					x	x			x	x		disease progression,efficacy,prognosis	Auditory Disease, Cancer, Cardiovascular Disease, Connective Tissue Disorders, Dermatological Diseases and Conditions, Developmental Disorder, Endocrine System Disorders, Gastrointestinal Disease, Hematological Disease, Hepatic System Disease, Hereditary Disorder, Hypersensitivity Response, Immunological Disease, Infectious Disease, Inflammatory Disease, Inflammatory Response, Metabolic Disease, …
PLAUR	plasminogen activator, urokinase receptor	Plasma Membrane	transmembrane receptor		PLAUR	5.5e-05	0.2	x	x	x			x					x				x	x		diagnosis,disease progression	Cancer, Cardiovascular Disease, Connective Tissue Disorders, Dermatological Diseases and Conditions, Endocrine System Disorders, Gastrointestinal Disease, Hematological Disease, Hepatic System Disease, Hypersensitivity Response, Immunological Disease, Infectious Disease, Inflammatory Disease, Inflammatory Response, Neurological Disease, Ophthalmic Disease, Organismal Injury and Abnormalities, Ren…
PLCG2	phospholipase C gamma 2	Cytoplasm	enzyme		PLCG2	0.00733	-0.237	x	x																	Cancer, Cardiovascular Disease, Connective Tissue Disorders, Dermatological Diseases and Conditions, Developmental Disorder, Endocrine System Disorders, Gastrointestinal Disease, Hematological Disease, Hepatic System Disease, Hereditary Disorder, Hypersensitivity Response, Immunological Disease, Infectious Disease, Inflammatory Disease, Inflammatory Response, Metabolic Disease, Neurological Disea…
PLEC	plectin	Cytoplasm	other		PLEC1	0.000923	0.116	x	x				x									x	x		unspecified application	Cancer, Cardiovascular Disease, Connective Tissue Disorders, Dermatological Diseases and Conditions, Developmental Disorder, Endocrine System Disorders, Gastrointestinal Disease, Hematological Disease, Hepatic System Disease, Hereditary Disorder, Immunological Disease, Inflammatory Response, Neurological Disease, Organismal Injury and Abnormalities, Reproductive System Disease, Respiratory Diseas…
PLK1	polo like kinase 1	Nucleus	kinase	BI 2536, volasertib, GSK461364, rigosertib, MK1496, NMS-1286937, TAK-960	PLK1	3.6e-05	-0.311	x				x													unspecified application	Cancer, Cardiovascular Disease, Dermatological Diseases and Conditions, Gastrointestinal Disease, Hematological Disease, Hepatic System Disease, Immunological Disease, Infectious Disease, Inflammatory Response, Nutritional Disease, Organismal Injury and Abnormalities, Renal and Urological Disease, Reproductive System Disease, Respiratory Disease, Tumor Morphology
PLK2	polo like kinase 2	Nucleus	kinase		PLK2	0.00377	0.124	x	x				x						x							Cancer, Dermatological Diseases and Conditions, Developmental Disorder, Gastrointestinal Disease, Hepatic System Disease, Hereditary Disorder, Neurological Disease, Ophthalmic Disease, Organismal Injury and Abnormalities, Psychological Disorders, Reproductive System Disease, Skeletal and Muscular Disorders
PNISR	PNN interacting serine and arginine rich protein	Nucleus	other		SFRS18	1e-05	-0.517	x				x														Cancer, Gastrointestinal Disease, Hepatic System Disease, Organismal Injury and Abnormalities, Renal and Urological Disease
POLR2C	RNA polymerase II subunit C	Nucleus	enzyme		POLR2C	0.00355	0.127	x				x							x							Cancer, Gastrointestinal Disease, Infectious Disease, Organismal Injury and Abnormalities, Renal and Urological Disease, Respiratory Disease
POU2F1	POU class 2 homeobox 1	Nucleus	transcription regulator		POU2F1	0.000114	-0.193	x	x										x							Cancer, Cardiovascular Disease, Developmental Disorder, Endocrine System Disorders, Gastrointestinal Disease, Hematological Disease, Hepatic System Disease, Immunological Disease, Organismal Injury and Abnormalities, Renal and Urological Disease, Reproductive System Disease
POU2F2	POU class 2 homeobox 2	Nucleus	transcription regulator		POU2F2	0.0223	0.11	x	x																	Cancer, Gastrointestinal Disease, Hematological Disease, Hepatic System Disease, Immunological Disease, Infectious Disease, Inflammatory Response, Organismal Injury and Abnormalities, Renal and Urological Disease, Respiratory Disease
POU5F1	POU class 5 homeobox 1	Nucleus	transcription regulator		POU5F1	0.00199	0.19	x				x							x						diagnosis,disease progression,unspecified application	Cancer, Cardiovascular Disease, Developmental Disorder, Endocrine System Disorders, Gastrointestinal Disease, Hereditary Disorder, Immunological Disease, Inflammatory Disease, Metabolic Disease, Neurological Disease, Organismal Injury and Abnormalities, Renal and Urological Disease, Reproductive System Disease, Respiratory Disease, Skeletal and Muscular Disorders, Tumor Morphology
PQLC1	PQ loop repeat containing 1	Other	other		PQLC1	6.2e-05	0.208	x				x							x							Cancer, Developmental Disorder, Endocrine System Disorders, Gastrointestinal Disease, Organismal Injury and Abnormalities
PRDX2	peroxiredoxin 2	Cytoplasm	enzyme		PRDX2	0.00206	0.2	x	x	x	x		x		x	x		x	x							Cancer, Cardiovascular Disease, Connective Tissue Disorders, Developmental Disorder, Endocrine System Disorders, Gastrointestinal Disease, Hematological Disease, Hereditary Disorder, Immunological Disease, Infectious Disease, Inflammatory Disease, Inflammatory Response, Metabolic Disease, Neurological Disease, Nutritional Disease, Organismal Injury and Abnormalities, Psychological Disorders, Rena…
PRIM1	primase (DNA) subunit 1	Nucleus	enzyme	cytarabine/fludarabine phosphate, cyclophosphamide/fludarabine phosphate/rituximab, cytarabine/filgrastim/fludarabine phosphate, fludarabine phosphate/rituximab, dexamethasone/fludarabine phosphate/mitoxantrone, alemtuzumab/cyclophosphamide/fludarabine phosphate/rituximab, alemtuzumab/fludarabine phosphate, cytarabine/fludarabine phosphate/oxaliplatin/rituximab, cyclophosphamide/fludarabine phosp…	PRIM1	0.00745	-0.216	x				x														Cancer, Endocrine System Disorders, Hematological Disease, Immunological Disease, Organismal Injury and Abnormalities, Reproductive System Disease
PRKCG	protein kinase C gamma	Cytoplasm	kinase	ingenol mebutate	PRKCG	2e-06	-0.38	x	x																	Cancer, Cardiovascular Disease, Dermatological Diseases and Conditions, Developmental Disorder, Endocrine System Disorders, Gastrointestinal Disease, Hepatic System Disease, Hereditary Disorder, Inflammatory Response, Metabolic Disease, Neurological Disease, Ophthalmic Disease, Organismal Injury and Abnormalities, Psychological Disorders, Reproductive System Disease, Skeletal and Muscular Disorde…
PRNP	prion protein	Plasma Membrane	other		PRNP	0	-0.679	x	x		x		x					x	x							Cancer, Cardiovascular Disease, Connective Tissue Disorders, Dermatological Diseases and Conditions, Developmental Disorder, Gastrointestinal Disease, Hepatic System Disease, Hereditary Disorder, Immunological Disease, Infectious Disease, Inflammatory Disease, Inflammatory Response, Metabolic Disease, Neurological Disease, Organismal Injury and Abnormalities, Psychological Disorders, Renal and Ur…
PTK2	protein tyrosine kinase 2	Cytoplasm	kinase	CT-707	PTK2	0.0178	0.094	x	x				x												diagnosis,disease progression,efficacy,prognosis	Cancer, Cardiovascular Disease, Connective Tissue Disorders, Dermatological Diseases and Conditions, Developmental Disorder, Endocrine System Disorders, Gastrointestinal Disease, Hypersensitivity Response, Inflammatory Response, Neurological Disease, Organismal Injury and Abnormalities, Psychological Disorders, Renal and Urological Disease, Reproductive System Disease, Respiratory Disease, Skelet…
PYCR1	pyrroline-5-carboxylate reductase 1	Cytoplasm	enzyme		PYCR1	2e-06	-0.73	x			x								x							Connective Tissue Disorders, Dermatological Diseases and Conditions, Developmental Disorder, Hereditary Disorder, Metabolic Disease, Neurological Disease, Ophthalmic Disease, Organismal Injury and Abnormalities, Skeletal and Muscular Disorders
RAB1A	RAB1A, member RAS oncogene family	Cytoplasm	enzyme		RAB1A	0.0391	-0.173	x	x								x	x	x							Antimicrobial Response, Cancer, Cardiovascular Disease, Developmental Disorder, Gastrointestinal Disease, Hepatic System Disease, Inflammatory Response, Neurological Disease, Organismal Injury and Abnormalities, Renal and Urological Disease, Reproductive System Disease, Respiratory Disease, Skeletal and Muscular Disorders
RAB5B	RAB5B, member RAS oncogene family	Cytoplasm	enzyme		RAB5B	1.2e-05	-0.234	x										x	x							Cancer, Dermatological Diseases and Conditions, Endocrine System Disorders, Gastrointestinal Disease, Immunological Disease, Inflammatory Response, Metabolic Disease, Organismal Injury and Abnormalities, Renal and Urological Disease
RAC1	ras-related C3 botulinum toxin substrate 1 (rho family, small GTP binding protein Rac1)	Plasma Membrane	enzyme		RAC1	7e-05	0.2	x	x									x	x			x	x			Cancer, Cardiovascular Disease, Connective Tissue Disorders, Dermatological Diseases and Conditions, Developmental Disorder, Endocrine System Disorders, Gastrointestinal Disease, Hematological Disease, Hereditary Disorder, Immunological Disease, Infectious Disease, Inflammatory Disease, Inflammatory Response, Metabolic Disease, Neurological Disease, Organismal Injury and Abnormalities, Renal and …
RASSF1	Ras association domain family member 1	Nucleus	other		RASSF1	0.000481	-0.387	x				x							x			x			diagnosis,efficacy	Cancer, Cardiovascular Disease, Dermatological Diseases and Conditions, Developmental Disorder, Endocrine System Disorders, Gastrointestinal Disease, Hematological Disease, Hepatic System Disease, Hereditary Disorder, Immunological Disease, Infectious Disease, Inflammatory Disease, Inflammatory Response, Neurological Disease, Organismal Injury and Abnormalities, Renal and Urological Disease, Repr…
RB1	RB transcriptional corepressor 1	Nucleus	transcription regulator		RB1	0.0215	0.156	x	x				x									x			diagnosis,efficacy,prognosis,unspecified application	Auditory Disease, Cancer, Cardiovascular Disease, Connective Tissue Disorders, Dermatological Diseases and Conditions, Developmental Disorder, Endocrine System Disorders, Gastrointestinal Disease, Hematological Disease, Hepatic System Disease, Hereditary Disorder, Immunological Disease, Infectious Disease, Inflammatory Disease, Inflammatory Response, Metabolic Disease, Neurological Disease, Nutri…
RCC1	regulator of chromosome condensation 1	Cytoplasm	other		RCC1	0.000651	-0.201	x			x														unspecified application	Cancer, Dermatological Diseases and Conditions, Gastrointestinal Disease, Hematological Disease, Immunological Disease, Metabolic Disease, Neurological Disease, Organismal Injury and Abnormalities, Psychological Disorders, Renal and Urological Disease, Reproductive System Disease, Respiratory Disease
RP9	retinitis pigmentosa 9 (autosomal dominant)	Nucleus	other		RP9	0.0011	0.386	x				x							x							Cancer, Endocrine System Disorders, Hereditary Disorder, Ophthalmic Disease, Organismal Injury and Abnormalities, Reproductive System Disease, Respiratory Disease
RPL10A	ribosomal protein L10a	Nucleus	other		RPL10A	1e-06	0.399	x				x							x							Cancer, Gastrointestinal Disease, Infectious Disease, Organismal Injury and Abnormalities
RPL18	ribosomal protein L18	Cytoplasm	other		RPL18	5.4e-05	0.436	x				x							x							Hematological Disease, Infectious Disease, Organismal Injury and Abnormalities
RPL18A	ribosomal protein L18a	Cytoplasm	other		RPL18A	0.00152	0.39	x				x														Cancer, Connective Tissue Disorders, Gastrointestinal Disease, Immunological Disease, Inflammatory Disease, Inflammatory Response, Organismal Injury and Abnormalities, Skeletal and Muscular Disorders
RPL27A	ribosomal protein L27a	Cytoplasm	other		RPL27A	0.000281	0.533	x				x														Cancer, Gastrointestinal Disease, Hepatic System Disease, Organismal Injury and Abnormalities, Reproductive System Disease, Tumor Morphology
RPL29	ribosomal protein L29	Cytoplasm	other		RPL29	0.000591	-0.169	x				x														Cancer, Organismal Injury and Abnormalities, Reproductive System Disease
RPL30	ribosomal protein L30	Cytoplasm	other		RPL30	0.00242	0.141	x										x	x
RPL7	ribosomal protein L7	Nucleus	transcription regulator		RPL7	0.0235	0.239	x				x														Cancer, Hematological Disease, Organismal Injury and Abnormalities, Renal and Urological Disease, Respiratory Disease, Tumor Morphology
RPL7A	ribosomal protein L7a	Cytoplasm	other		RPL7A	0.0338	-0.144	x	x				x													Cancer, Endocrine System Disorders, Gastrointestinal Disease, Hepatic System Disease, Organismal Injury and Abnormalities, Tumor Morphology
RPL8	ribosomal protein L8	Other	other		RPL8	0.00458	0.159	x				x							x							Cancer, Organismal Injury and Abnormalities, Renal and Urological Disease
RPN2	ribophorin II	Cytoplasm	enzyme		RPN2	0.0421	0.079	x				x														Cancer, Endocrine System Disorders, Neurological Disease, Organismal Injury and Abnormalities, Psychological Disorders, Reproductive System Disease
RPS19	ribosomal protein S19	Cytoplasm	other		RPS19	0.0162	0.07	x				x							x							Cancer, Cardiovascular Disease, Connective Tissue Disorders, Developmental Disorder, Endocrine System Disorders, Gastrointestinal Disease, Hematological Disease, Hereditary Disorder, Immunological Disease, Inflammatory Response, Organismal Injury and Abnormalities, Renal and Urological Disease, Reproductive System Disease, Respiratory Disease, Skeletal and Muscular Disorders, Tumor Morphology
RPS2	ribosomal protein S2	Cytoplasm	other		RPS2	0.014	0.114	x				x														Cancer, Gastrointestinal Disease, Hematological Disease, Hepatic System Disease, Immunological Disease, Organismal Injury and Abnormalities
RPS3	ribosomal protein S3	Cytoplasm	enzyme		RPS3	0.000413	0.152	x									x	x	x						unspecified application	Cancer, Connective Tissue Disorders, Immunological Disease, Inflammatory Disease, Inflammatory Response, Neurological Disease, Organismal Injury and Abnormalities, Reproductive System Disease, Skeletal and Muscular Disorders, Tumor Morphology
RPS5	ribosomal protein S5	Cytoplasm	other		RPS5	0.00256	0.134	x		x	x								x							Cancer, Gastrointestinal Disease, Infectious Disease, Organismal Injury and Abnormalities, Tumor Morphology
RRAGC	Ras related GTP binding C	Cytoplasm	enzyme		RRAGC	0.000967	0.405	x				x
RRM2	ribonucleotide reductase regulatory subunit M2	Nucleus	enzyme	cytarabine/fludarabine phosphate, bortezomib/cladribine/rituximab, gemcitabine/paclitaxel, cyclophosphamide/fludarabine phosphate/rituximab, cladribine/cytarabine/daunorubicin, gemcitabine/oxaliplatin, gemcitabine/vinorelbine, docetaxel/gemcitabine, docetaxel/gemcitabine/vincristine, cladribine/cytarabine/filgrastim, capecitabine/gemcitabine, gemcitabine/oxaliplatin/paclitaxel, cytarabine/filgras…	RRM2	1.6e-05	-0.312	x	x				x									x	x			Cancer, Cardiovascular Disease, Connective Tissue Disorders, Dermatological Diseases and Conditions, Endocrine System Disorders, Gastrointestinal Disease, Hematological Disease, Hepatic System Disease, Hereditary Disorder, Immunological Disease, Infectious Disease, Inflammatory Disease, Inflammatory Response, Neurological Disease, Organismal Injury and Abnormalities, Renal and Urological Disease,…
RWDD2A	RWD domain containing 2A	Other	other		RWDD2A	0.038	0.14	x				x							x
RXRA	retinoid X receptor alpha	Nucleus	ligand-dependent nuclear receptor	etretinate, daunorubicin/tretinoin, idarubicin/tretinoin, doxorubicin/tretinoin, bexarotene, acitretin, tretinoin, alitretinoin	RXRA	0.0212	0.195	x	x										x			x				Cancer, Cardiovascular Disease, Connective Tissue Disorders, Dermatological Diseases and Conditions, Developmental Disorder, Gastrointestinal Disease, Hematological Disease, Hepatic System Disease, Hereditary Disorder, Immunological Disease, Infectious Disease, Inflammatory Disease, Inflammatory Response, Metabolic Disease, Neurological Disease, Ophthalmic Disease, Organismal Injury and Abnormali…
S100A6	S100 calcium binding protein A6	Cytoplasm	transporter		S100A6	0.000469	-0.188	x		x							x	x	x			x	x		diagnosis,unspecified application	Cancer, Cardiovascular Disease, Developmental Disorder, Endocrine System Disorders, Gastrointestinal Disease, Hepatic System Disease, Immunological Disease, Metabolic Disease, Neurological Disease, Organismal Injury and Abnormalities, Psychological Disorders, Renal and Urological Disease, Reproductive System Disease, Skeletal and Muscular Disorders, Tumor Morphology
S100A8	S100 calcium binding protein A8	Cytoplasm	other		S100A8	0.00418	-0.222	x	x	x			x	x	x		x	x							diagnosis,efficacy,unspecified application	Antimicrobial Response, Cancer, Cardiovascular Disease, Connective Tissue Disorders, Dermatological Diseases and Conditions, Developmental Disorder, Endocrine System Disorders, Gastrointestinal Disease, Hypersensitivity Response, Immunological Disease, Infectious Disease, Inflammatory Disease, Inflammatory Response, Ophthalmic Disease, Organismal Injury and Abnormalities, Reproductive System Dise…
S1PR1	sphingosine-1-phosphate receptor 1	Plasma Membrane	G-protein coupled receptor	fingolimod phosphate	S1PR1	3.2e-05	0.31	x	x										x		x					Cancer, Cardiovascular Disease, Connective Tissue Disorders, Dermatological Diseases and Conditions, Developmental Disorder, Endocrine System Disorders, Gastrointestinal Disease, Hematological Disease, Hepatic System Disease, Hereditary Disorder, Immunological Disease, Inflammatory Disease, Inflammatory Response, Neurological Disease, Organismal Injury and Abnormalities, Psychological Disorders, …
SARS	seryl-tRNA synthetase	Cytoplasm	enzyme		SARS	0.0102	0.12	x	x				x						x							Cancer, Gastrointestinal Disease, Hematological Disease, Hepatic System Disease, Immunological Disease, Organismal Injury and Abnormalities
SEC13	SEC13 homolog, nuclear pore and COPII coat complex component	Cytoplasm	transporter		SEC13	0.00152	0.155	x				x							x
SEC16A	SEC16 homolog A, endoplasmic reticulum export factor	Cytoplasm	phosphatase		SEC16A	0.0368	0.11	x				x							x							Cancer, Dermatological Diseases and Conditions, Endocrine System Disorders, Gastrointestinal Disease, Inflammatory Disease, Inflammatory Response, Organismal Injury and Abnormalities, Reproductive System Disease, Skeletal and Muscular Disorders
SELL	selectin L	Plasma Membrane	transmembrane receptor		SELL	0.00418	-0.761	x	x	x			x												efficacy	Antimicrobial Response, Cancer, Cardiovascular Disease, Connective Tissue Disorders, Dermatological Diseases and Conditions, Developmental Disorder, Endocrine System Disorders, Gastrointestinal Disease, Hematological Disease, Hepatic System Disease, Hereditary Disorder, Hypersensitivity Response, Immunological Disease, Infectious Disease, Inflammatory Disease, Inflammatory Response, Metabolic Dis…
SEPHS1	selenophosphate synthetase 1	Other	enzyme		SEPHS1	8.6e-05	0.241	x				x														Cancer, Dermatological Diseases and Conditions, Gastrointestinal Disease, Hereditary Disorder, Neurological Disease, Organismal Injury and Abnormalities, Psychological Disorders, Reproductive System Disease, Skeletal and Muscular Disorders
SERGEF	secretion regulating guanine nucleotide exchange factor	Nucleus	other		SERGEF	0.0176	0.104	x				x														Cancer, Dermatological Diseases and Conditions, Endocrine System Disorders, Gastrointestinal Disease, Hereditary Disorder, Neurological Disease, Organismal Injury and Abnormalities, Psychological Disorders, Reproductive System Disease, Skeletal and Muscular Disorders
SERPINB5	serpin family B member 5	Extracellular Space	other		SERPINB5	8e-06	-0.689	x									x	x							disease progression,efficacy	Cancer, Cardiovascular Disease, Connective Tissue Disorders, Dermatological Diseases and Conditions, Developmental Disorder, Endocrine System Disorders, Gastrointestinal Disease, Hematological Disease, Immunological Disease, Inflammatory Disease, Inflammatory Response, Organismal Injury and Abnormalities, Reproductive System Disease, Respiratory Disease, Skeletal and Muscular Disorders, Tumor Mor…
SERPINE1	serpin family E member 1	Extracellular Space	other	drotrecogin alfa	SERPINE1	1.4e-05	-0.956	x	x				x												diagnosis,disease progression,efficacy,prognosis,safety	Cancer, Cardiovascular Disease, Connective Tissue Disorders, Dermatological Diseases and Conditions, Developmental Disorder, Endocrine System Disorders, Gastrointestinal Disease, Hematological Disease, Hepatic System Disease, Hereditary Disorder, Immunological Disease, Infectious Disease, Inflammatory Disease, Inflammatory Response, Metabolic Disease, Neurological Disease, Nutritional Disease, Or…
SERPINE2	serpin family E member 2	Extracellular Space	other		SERPINE2	0.000126	0.422	x	x				x					x								Cancer, Cardiovascular Disease, Dermatological Diseases and Conditions, Developmental Disorder, Endocrine System Disorders, Gastrointestinal Disease, Hematological Disease, Hereditary Disorder, Inflammatory Response, Metabolic Disease, Neurological Disease, Organismal Injury and Abnormalities, Psychological Disorders, Reproductive System Disease, Skeletal and Muscular Disorders
SF3B4	splicing factor 3b subunit 4	Nucleus	other		SF3B4	0.00368	0.227	x				x							x							Cancer, Connective Tissue Disorders, Developmental Disorder, Gastrointestinal Disease, Hepatic System Disease, Organismal Injury and Abnormalities, Reproductive System Disease, Skeletal and Muscular Disorders
SGCA	sarcoglycan alpha	Plasma Membrane	other		SGCA	0.0297	0.154	x										x								Cancer, Cardiovascular Disease, Developmental Disorder, Gastrointestinal Disease, Hepatic System Disease, Hereditary Disorder, Infectious Disease, Inflammatory Response, Organismal Injury and Abnormalities, Respiratory Disease, Skeletal and Muscular Disorders
SLC16A6	solute carrier family 16 member 6	Plasma Membrane	transporter		SLC16A6	0	0.473	x	x				x													Cancer, Cardiovascular Disease, Dermatological Diseases and Conditions, Gastrointestinal Disease, Hematological Disease, Hepatic System Disease, Immunological Disease, Neurological Disease, Organismal Injury and Abnormalities, Reproductive System Disease
SLC17A1	solute carrier family 17 member 1	Plasma Membrane	transporter		SLC17A1	0.000269	0.274	x				x							x							Cancer, Connective Tissue Disorders, Dermatological Diseases and Conditions, Developmental Disorder, Endocrine System Disorders, Gastrointestinal Disease, Hematological Disease, Hepatic System Disease, Hereditary Disorder, Immunological Disease, Inflammatory Disease, Inflammatory Response, Metabolic Disease, Organismal Injury and Abnormalities, Skeletal and Muscular Disorders
SLC35A2	solute carrier family 35 member A2	Cytoplasm	enzyme		SLC35A2	0.000994	0.199	x				x														Cancer, Developmental Disorder, Gastrointestinal Disease, Hereditary Disorder, Infectious Disease, Metabolic Disease, Neurological Disease, Organismal Injury and Abnormalities
SLK	STE20 like kinase	Nucleus	kinase		SLK	0.00104	0.34	x				x														Cancer, Gastrointestinal Disease, Hepatic System Disease, Neurological Disease, Organismal Injury and Abnormalities, Psychological Disorders, Renal and Urological Disease, Skeletal and Muscular Disorders
SMAD3	SMAD family member 3	Nucleus	transcription regulator		SMAD3	9.6e-05	-0.684	x	x										x			x	x			Cancer, Cardiovascular Disease, Connective Tissue Disorders, Dermatological Diseases and Conditions, Developmental Disorder, Endocrine System Disorders, Gastrointestinal Disease, Hematological Disease, Hepatic System Disease, Hereditary Disorder, Hypersensitivity Response, Immunological Disease, Infectious Disease, Inflammatory Disease, Inflammatory Response, Metabolic Disease, Neurological Disea…
SMAD4	SMAD family member 4	Nucleus	transcription regulator		SMAD4	1.1e-05	0.274	x				x							x			x	x		prognosis,unspecified application	Auditory Disease, Cancer, Cardiovascular Disease, Connective Tissue Disorders, Dental Disease, Dermatological Diseases and Conditions, Developmental Disorder, Endocrine System Disorders, Gastrointestinal Disease, Hematological Disease, Hepatic System Disease, Hereditary Disorder, Immunological Disease, Inflammatory Disease, Inflammatory Response, Metabolic Disease, Neurological Disease, Ophthalmi…
SNX3	sorting nexin 3	Cytoplasm	transporter		SNX3	1.2e-05	-0.393	x								x			x							Cancer, Gastrointestinal Disease, Inflammatory Response, Organismal Injury and Abnormalities
SOCS1	suppressor of cytokine signaling 1	Cytoplasm	other		SOCS1	0.00121	-0.439	x	x													x			diagnosis,efficacy,safety	Antimicrobial Response, Cancer, Cardiovascular Disease, Connective Tissue Disorders, Dermatological Diseases and Conditions, Developmental Disorder, Endocrine System Disorders, Gastrointestinal Disease, Hematological Disease, Hepatic System Disease, Hereditary Disorder, Hypersensitivity Response, Immunological Disease, Infectious Disease, Inflammatory Disease, Inflammatory Response, Metabolic Dis…
SOD1	superoxide dismutase 1, soluble	Cytoplasm	enzyme		SOD1	8e-05	0.231	x	x	x	x		x					x	x			x	x		unspecified application	Auditory Disease, Cancer, Cardiovascular Disease, Connective Tissue Disorders, Dermatological Diseases and Conditions, Developmental Disorder, Endocrine System Disorders, Gastrointestinal Disease, Hematological Disease, Hepatic System Disease, Hereditary Disorder, Immunological Disease, Inflammatory Disease, Inflammatory Response, Metabolic Disease, Neurological Disease, Nutritional Disease, Opht…
SORBS3	sorbin and SH3 domain containing 3	Cytoplasm	other		SORBS3	1.2e-05	0.156	x				x							x							Cancer, Gastrointestinal Disease, Neurological Disease, Organismal Injury and Abnormalities, Psychological Disorders, Respiratory Disease
SOS2	SOS Ras/Rho guanine nucleotide exchange factor 2	Cytoplasm	other		SOS2	0	-0.509	x	x				x													Cancer, Connective Tissue Disorders, Developmental Disorder, Gastrointestinal Disease, Hematological Disease, Hepatic System Disease, Hereditary Disorder, Immunological Disease, Inflammatory Disease, Inflammatory Response, Neurological Disease, Organismal Injury and Abnormalities, Reproductive System Disease, Skeletal and Muscular Disorders
SOX17	SRY-box 17	Nucleus	transcription regulator		SOX17	0.0465	-0.22	x				x							x							Cancer, Cardiovascular Disease, Dermatological Diseases and Conditions, Developmental Disorder, Gastrointestinal Disease, Hereditary Disorder, Immunological Disease, Neurological Disease, Organismal Injury and Abnormalities, Renal and Urological Disease, Reproductive System Disease, Respiratory Disease
SPARC	secreted protein acidic and cysteine rich	Extracellular Space	other		SPARC	0.000527	0.176	x	x		x		x						x			x	x		disease progression,efficacy	Cancer, Cardiovascular Disease, Connective Tissue Disorders, Dermatological Diseases and Conditions, Developmental Disorder, Endocrine System Disorders, Gastrointestinal Disease, Hematological Disease, Hepatic System Disease, Hereditary Disorder, Immunological Disease, Infectious Disease, Inflammatory Disease, Inflammatory Response, Metabolic Disease, Neurological Disease, Ophthalmic Disease, Org…
SREBF1	sterol regulatory element binding transcription factor 1	Nucleus	transcription regulator		SREBF1	0.000536	0.117	x				x							x						diagnosis	Cancer, Cardiovascular Disease, Connective Tissue Disorders, Developmental Disorder, Endocrine System Disorders, Gastrointestinal Disease, Hematological Disease, Hepatic System Disease, Hereditary Disorder, Inflammatory Disease, Inflammatory Response, Metabolic Disease, Neurological Disease, Nutritional Disease, Organismal Injury and Abnormalities, Psychological Disorders, Renal and Urological Di…
SSTR4	somatostatin receptor 4	Plasma Membrane	G-protein coupled receptor	octreotide	SSTR4	1e-05	-0.53	x	x													x	x			Cancer, Developmental Disorder, Endocrine System Disorders, Gastrointestinal Disease, Hematological Disease, Hepatic System Disease, Hereditary Disorder, Immunological Disease, Metabolic Disease, Nutritional Disease, Organismal Injury and Abnormalities, Psychological Disorders, Renal and Urological Disease, Reproductive System Disease
ST14	suppression of tumorigenicity 14	Plasma Membrane	peptidase		ST14	0.000992	0.241	x				x														Cancer, Cardiovascular Disease, Dermatological Diseases and Conditions, Developmental Disorder, Endocrine System Disorders, Gastrointestinal Disease, Hereditary Disorder, Inflammatory Disease, Inflammatory Response, Organismal Injury and Abnormalities, Renal and Urological Disease, Reproductive System Disease, Respiratory Disease, Tumor Morphology
STK19	serine/threonine kinase 19	Nucleus	kinase		STK19	0.00184	-0.215	x				x														Cancer, Cardiovascular Disease, Connective Tissue Disorders, Dermatological Diseases and Conditions, Endocrine System Disorders, Gastrointestinal Disease, Hepatic System Disease, Immunological Disease, Inflammatory Disease, Inflammatory Response, Metabolic Disease, Organismal Injury and Abnormalities, Reproductive System Disease, Skeletal and Muscular Disorders
SYK	spleen associated tyrosine kinase	Cytoplasm	kinase	R-348, fostamatinib, cerdulatinib, TAK-659, entospletinib, HMPL-523	SYK	0.0144	-0.241	x	x																response to therapy	Antimicrobial Response, Cancer, Cardiovascular Disease, Connective Tissue Disorders, Dermatological Diseases and Conditions, Developmental Disorder, Endocrine System Disorders, Gastrointestinal Disease, Hematological Disease, Hepatic System Disease, Hypersensitivity Response, Immunological Disease, Inflammatory Disease, Inflammatory Response, Neurological Disease, Ophthalmic Disease, Organismal I…
SYNGR2	synaptogyrin 2	Cytoplasm	other		SYNGR2	0.0158	0.105	x				x														Cancer, Dermatological Diseases and Conditions, Hematological Disease, Immunological Disease, Inflammatory Disease, Organismal Injury and Abnormalities
SYP	synaptophysin	Cytoplasm	transporter		SYP	0.0001	0.278	x				x							x						unspecified application	Cancer, Developmental Disorder, Endocrine System Disorders, Hereditary Disorder, Metabolic Disease, Neurological Disease, Organismal Injury and Abnormalities, Psychological Disorders, Respiratory Disease
TAF12	TATA-box binding protein associated factor 12	Nucleus	transcription regulator		TAF12	2.4e-05	0.138	x				x							x
TCEA1	transcription elongation factor A1	Nucleus	transcription regulator		TCEA1	0.00042	0.14	x				x														Cancer, Cardiovascular Disease, Connective Tissue Disorders, Developmental Disorder, Gastrointestinal Disease, Hematological Disease, Hepatic System Disease, Neurological Disease, Organismal Injury and Abnormalities
TF	transferrin	Extracellular Space	transporter	ferric carboxymaltose, NKP-1339	TF	0.0457	-0.171	x	x	x	x		x		x		x	x							efficacy,prognosis,unspecified application	Cancer, Cardiovascular Disease, Connective Tissue Disorders, Dermatological Diseases and Conditions, Developmental Disorder, Endocrine System Disorders, Gastrointestinal Disease, Hematological Disease, Hepatic System Disease, Hereditary Disorder, Immunological Disease, Infectious Disease, Inflammatory Disease, Inflammatory Response, Metabolic Disease, Neurological Disease, Nutritional Disease, Op…
TFPI2	tissue factor pathway inhibitor 2	Extracellular Space	other		TFPI2	1.5e-05	-0.097	x	x													x				Cancer, Connective Tissue Disorders, Endocrine System Disorders, Gastrointestinal Disease, Hepatic System Disease, Inflammatory Disease, Inflammatory Response, Neurological Disease, Organismal Injury and Abnormalities, Renal and Urological Disease, Reproductive System Disease, Respiratory Disease, Skeletal and Muscular Disorders
TG	thyroglobulin	Extracellular Space	other		TG	9e-05	0.321	x	x				x												diagnosis,unspecified application	Cancer, Cardiovascular Disease, Connective Tissue Disorders, Dermatological Diseases and Conditions, Developmental Disorder, Endocrine System Disorders, Gastrointestinal Disease, Hepatic System Disease, Hereditary Disorder, Immunological Disease, Inflammatory Disease, Inflammatory Response, Metabolic Disease, Neurological Disease, Organismal Injury and Abnormalities, Reproductive System Disease, …
TGFA	transforming growth factor alpha	Extracellular Space	growth factor		TGFA	0.00318	0.162	x	x					x					x					x	efficacy,response to therapy	Cancer, Cardiovascular Disease, Connective Tissue Disorders, Dermatological Diseases and Conditions, Developmental Disorder, Endocrine System Disorders, Gastrointestinal Disease, Hepatic System Disease, Hereditary Disorder, Immunological Disease, Inflammatory Disease, Inflammatory Response, Neurological Disease, Nutritional Disease, Ophthalmic Disease, Organismal Injury and Abnormalities, Renal a…
TGFB1	transforming growth factor beta 1	Extracellular Space	growth factor	dalantercept	TGFB1	5.9e-05	-0.743	x	x				x	x		x			x						diagnosis,efficacy,prognosis,safety,unspecified application	Auditory Disease, Cancer, Cardiovascular Disease, Connective Tissue Disorders, Dermatological Diseases and Conditions, Developmental Disorder, Endocrine System Disorders, Gastrointestinal Disease, Hematological Disease, Hepatic System Disease, Hereditary Disorder, Hypersensitivity Response, Immunological Disease, Infectious Disease, Inflammatory Disease, Inflammatory Response, Metabolic Disease, …
TGFB2	transforming growth factor beta 2	Extracellular Space	growth factor	trabedersen, dalantercept	TGFB2	0.00975	0.146	x	x				x						x						efficacy,unspecified application	Auditory Disease, Cancer, Cardiovascular Disease, Connective Tissue Disorders, Dental Disease, Dermatological Diseases and Conditions, Developmental Disorder, Endocrine System Disorders, Gastrointestinal Disease, Hematological Disease, Hepatic System Disease, Hereditary Disorder, Immunological Disease, Infectious Disease, Inflammatory Disease, Inflammatory Response, Metabolic Disease, Neurologica…
TIA1	TIA1 cytotoxic granule-associated RNA binding protein	Nucleus	other		TIA1	0.044	-0.073	x				x													unspecified application	Cancer, Connective Tissue Disorders, Developmental Disorder, Gastrointestinal Disease, Hematological Disease, Hepatic System Disease, Hereditary Disorder, Immunological Disease, Inflammatory Disease, Inflammatory Response, Organismal Injury and Abnormalities, Skeletal and Muscular Disorders, Tumor Morphology
TIMP1	TIMP metallopeptidase inhibitor 1	Extracellular Space	cytokine		TIMP1	0.00505	0.123	x	x	x	x		x		x	x	x	x	x	x		x			diagnosis,disease progression,efficacy,prognosis,unspecified application	Cancer, Cardiovascular Disease, Connective Tissue Disorders, Dermatological Diseases and Conditions, Developmental Disorder, Endocrine System Disorders, Gastrointestinal Disease, Hematological Disease, Hepatic System Disease, Hereditary Disorder, Hypersensitivity Response, Immunological Disease, Infectious Disease, Inflammatory Disease, Inflammatory Response, Metabolic Disease, Neurological Disea…
TIMP2	TIMP metallopeptidase inhibitor 2	Extracellular Space	other		TIMP2	0.0418	0.293	x	x		x		x					x	x			x			efficacy,unspecified application	Cancer, Cardiovascular Disease, Connective Tissue Disorders, Dermatological Diseases and Conditions, Developmental Disorder, Endocrine System Disorders, Gastrointestinal Disease, Hematological Disease, Hepatic System Disease, Hereditary Disorder, Hypersensitivity Response, Immunological Disease, Infectious Disease, Inflammatory Disease, Inflammatory Response, Metabolic Disease, Nutritional Diseas…
TM4SF4	transmembrane 4 L six family member 4	Plasma Membrane	other		TM4SF4	0.00653	0.122	x				x							x							Cancer, Dermatological Diseases and Conditions, Endocrine System Disorders, Gastrointestinal Disease, Hepatic System Disease, Organismal Injury and Abnormalities
TM9SF2	transmembrane 9 superfamily member 2	Plasma Membrane	transporter		TM9SF2	0	-0.308	x				x														Cancer, Cardiovascular Disease, Endocrine System Disorders, Gastrointestinal Disease, Infectious Disease, Organismal Injury and Abnormalities, Reproductive System Disease, Respiratory Disease, Skeletal and Muscular Disorders
TMEM54	transmembrane protein 54	Other	other		TMEM54	0.0172	0.337	x				x														Cancer, Gastrointestinal Disease, Organismal Injury and Abnormalities
TMOD3	tropomodulin 3	Cytoplasm	other		TMOD3	0.00113	0.254	x	x	x			x													Cancer, Cardiovascular Disease, Endocrine System Disorders, Gastrointestinal Disease, Hematological Disease, Inflammatory Response, Organismal Injury and Abnormalities, Reproductive System Disease
TNF	tumor necrosis factor	Extracellular Space	cytokine	adalimumab, etanercept, infliximab, certolizumab, golimumab, infliximab/methotrexate, dexamethasone/thalidomide, dexamethasone/pomalidomide, cyclophosphamide/dexamethasone/thalidomide, golimumab/methotrexate, bortezomib/dexamethasone/thalidomide, rituximab/thalidomide, bortezomib/thalidomide, prednisone/thalidomide, adalimumab/methotrexate, pomalidomide, thalidomide	TNF	4.4e-05	0.346	x	x	x			x	x		x			x	x					diagnosis,disease progression,efficacy,prognosis,response to therapy,safety,unspecified application	Antimicrobial Response, Auditory Disease, Cancer, Cardiovascular Disease, Connective Tissue Disorders, Dental Disease, Dermatological Diseases and Conditions, Developmental Disorder, Endocrine System Disorders, Gastrointestinal Disease, Hematological Disease, Hepatic System Disease, Hereditary Disorder, Hypersensitivity Response, Immunological Disease, Infectious Disease, Inflammatory Disease, In…
TNFAIP3	TNF alpha induced protein 3	Nucleus	enzyme		TNFAIP3	0.00351	-0.207	x				x							x			x				Cancer, Cardiovascular Disease, Connective Tissue Disorders, Dermatological Diseases and Conditions, Developmental Disorder, Gastrointestinal Disease, Hematological Disease, Hepatic System Disease, Hereditary Disorder, Immunological Disease, Infectious Disease, Inflammatory Disease, Inflammatory Response, Neurological Disease, Nutritional Disease, Ophthalmic Disease, Organismal Injury and Abnorma…
TNFRSF10B	TNF receptor superfamily member 10b	Plasma Membrane	transmembrane receptor	tigatuzumab, conatumumab	TNFRSF10B	0.00174	0.222	x	x										x							Cancer, Connective Tissue Disorders, Dermatological Diseases and Conditions, Endocrine System Disorders, Gastrointestinal Disease, Hematological Disease, Hepatic System Disease, Immunological Disease, Infectious Disease, Inflammatory Disease, Inflammatory Response, Neurological Disease, Organismal Injury and Abnormalities, Renal and Urological Disease, Reproductive System Disease, Respiratory Dis…
TNFRSF10D	TNF receptor superfamily member 10d	Plasma Membrane	transmembrane receptor		TNFRSF10D	0.000325	-0.473	x	x																	Cancer, Connective Tissue Disorders, Dermatological Diseases and Conditions, Endocrine System Disorders, Gastrointestinal Disease, Immunological Disease, Inflammatory Disease, Inflammatory Response, Organismal Injury and Abnormalities, Reproductive System Disease, Respiratory Disease, Skeletal and Muscular Disorders, Tumor Morphology
TNFSF13	tumor necrosis factor superfamily member 13	Extracellular Space	cytokine		TNFSF13	0.00933	0.121	x	x										x							Cancer, Cardiovascular Disease, Connective Tissue Disorders, Dermatological Diseases and Conditions, Gastrointestinal Disease, Hepatic System Disease, Immunological Disease, Inflammatory Disease, Inflammatory Response, Organismal Injury and Abnormalities, Respiratory Disease, Skeletal and Muscular Disorders, Tumor Morphology
TNFSF14	tumor necrosis factor superfamily member 14	Extracellular Space	cytokine		TNFSF14	0.014	-0.183	x	x																	Cancer, Cardiovascular Disease, Dermatological Diseases and Conditions, Gastrointestinal Disease, Hepatic System Disease, Immunological Disease, Infectious Disease, Inflammatory Disease, Inflammatory Response, Neurological Disease, Organismal Injury and Abnormalities, Renal and Urological Disease, Respiratory Disease, Skeletal and Muscular Disorders, Tumor Morphology
TOP2A	topoisomerase (DNA) II alpha	Nucleus	enzyme	novobiocin, etoposide, teniposide, CPI-0004Na, becatecarin, elsamitrucin, AQ4N, elomotecan, tafluposide, fleroxacin, cyclophosphamide/epirubicin/5-fluorouracil, cytarabine/daunorubicin, finafloxacin, hydrocortisone/mitoxantrone, mitoxantrone/prednisone, cladribine/cytarabine/daunorubicin, cytarabine/daunorubicin/tretinoin, cytarabine/idarubicin, idarubicin/mitoxantrone/tretinoin, arsenic trioxide…	TOP2A	0	-0.608	x	x																diagnosis,efficacy,prognosis,response to therapy	Auditory Disease, Cancer, Cardiovascular Disease, Connective Tissue Disorders, Dermatological Diseases and Conditions, Endocrine System Disorders, Gastrointestinal Disease, Hematological Disease, Hepatic System Disease, Hereditary Disorder, Immunological Disease, Infectious Disease, Inflammatory Disease, Inflammatory Response, Neurological Disease, Nutritional Disease, Ophthalmic Disease, Organis…
TP63	tumor protein p63	Nucleus	transcription regulator		TP63	0.0469	0.092	x	x										x			x	x		diagnosis,efficacy,prognosis,unspecified application	Cancer, Cardiovascular Disease, Connective Tissue Disorders, Dental Disease, Dermatological Diseases and Conditions, Developmental Disorder, Endocrine System Disorders, Gastrointestinal Disease, Hematological Disease, Hereditary Disorder, Immunological Disease, Infectious Disease, Inflammatory Disease, Inflammatory Response, Metabolic Disease, Neurological Disease, Ophthalmic Disease, Organismal …
TP73	tumor protein p73	Nucleus	transcription regulator		TP73	0.00974	0.085	x				x							x						diagnosis,efficacy,safety	Auditory Disease, Cancer, Cardiovascular Disease, Connective Tissue Disorders, Dermatological Diseases and Conditions, Developmental Disorder, Endocrine System Disorders, Gastrointestinal Disease, Hematological Disease, Hepatic System Disease, Hereditary Disorder, Immunological Disease, Infectious Disease, Inflammatory Disease, Inflammatory Response, Metabolic Disease, Neurological Disease, Nutri…
TPMT	thiopurine S-methyltransferase	Cytoplasm	enzyme	olsalazine	TPMT	8e-06	-0.348	x				x													response to therapy	Auditory Disease, Cancer, Cardiovascular Disease, Dermatological Diseases and Conditions, Developmental Disorder, Endocrine System Disorders, Gastrointestinal Disease, Hematological Disease, Hereditary Disorder, Immunological Disease, Inflammatory Disease, Inflammatory Response, Metabolic Disease, Neurological Disease, Nutritional Disease, Organismal Injury and Abnormalities, Reproductive System …
TRAF4	TNF receptor associated factor 4	Cytoplasm	other		TRAF4	0.0142	0.123	x	x																	Cancer, Connective Tissue Disorders, Dermatological Diseases and Conditions, Developmental Disorder, Hematological Disease, Immunological Disease, Inflammatory Disease, Inflammatory Response, Neurological Disease, Organismal Injury and Abnormalities, Reproductive System Disease, Respiratory Disease, Skeletal and Muscular Disorders
TRIM21	tripartite motif containing 21	Nucleus	enzyme		TRIM21	0.000673	-0.245	x	x																	Antimicrobial Response, Cancer, Cardiovascular Disease, Connective Tissue Disorders, Dermatological Diseases and Conditions, Developmental Disorder, Gastrointestinal Disease, Hepatic System Disease, Immunological Disease, Infectious Disease, Inflammatory Disease, Inflammatory Response, Ophthalmic Disease, Organismal Injury and Abnormalities, Reproductive System Disease, Skeletal and Muscular Diso…
TRIM22	tripartite motif containing 22	Cytoplasm	transcription regulator		TRIM22	0	1.886	x				x														Antimicrobial Response, Cancer, Dermatological Diseases and Conditions, Gastrointestinal Disease, Hematological Disease, Immunological Disease, Infectious Disease, Inflammatory Disease, Inflammatory Response, Organismal Injury and Abnormalities, Renal and Urological Disease, Respiratory Disease, Tumor Morphology
TRIP13	thyroid hormone receptor interactor 13	Cytoplasm	transcription regulator		TRIP13	0.00152	0.106	x				x							x							Cancer, Gastrointestinal Disease, Organismal Injury and Abnormalities, Reproductive System Disease
TRMO	tRNA methyltransferase O	Other	enzyme		C9orf156	0.00567	0.246	x				x														Cancer, Endocrine System Disorders, Organismal Injury and Abnormalities
TSPAN16	tetraspanin 16	Other	other		TSPAN16	0.0082	0.355	x				x														Cancer, Gastrointestinal Disease, Organismal Injury and Abnormalities
TSPAN8	tetraspanin 8	Plasma Membrane	other		TSPAN8	8e-06	-0.49	x				x													unspecified application	Cancer, Cardiovascular Disease, Connective Tissue Disorders, Dermatological Diseases and Conditions, Endocrine System Disorders, Gastrointestinal Disease, Hematological Disease, Hepatic System Disease, Hereditary Disorder, Immunological Disease, Metabolic Disease, Neurological Disease, Organismal Injury and Abnormalities, Reproductive System Disease
TUBB	tubulin beta class I	Cytoplasm	other	ixabepilone	TUBB	0.0179	-0.138	x									x		x						efficacy	Cancer, Connective Tissue Disorders, Dermatological Diseases and Conditions, Developmental Disorder, Endocrine System Disorders, Gastrointestinal Disease, Hematological Disease, Hereditary Disorder, Immunological Disease, Infectious Disease, Inflammatory Disease, Inflammatory Response, Metabolic Disease, Neurological Disease, Organismal Injury and Abnormalities, Psychological Disorders, Renal and…
TXNRD1	thioredoxin reductase 1	Cytoplasm	enzyme	arsenic trioxide/tretinoin, arsenic trioxide/daunorubicin/tretinoin, arsenic trioxide/gemtuzumab ozogamicin/tretinoin, arsenic trioxide/idarubicin/tretinoin, ethaselen, arsenic trioxide	TXNRD1	0.00404	0.107	x	x	x			x						x							Cancer, Cardiovascular Disease, Developmental Disorder, Endocrine System Disorders, Gastrointestinal Disease, Hematological Disease, Hepatic System Disease, Hereditary Disorder, Immunological Disease, Nutritional Disease, Organismal Injury and Abnormalities, Reproductive System Disease, Skeletal and Muscular Disorders
UBE2B	ubiquitin conjugating enzyme E2 B	Cytoplasm	enzyme		UBE2B	1e-05	-0.31	x				x							x							Cancer, Cardiovascular Disease, Developmental Disorder, Endocrine System Disorders, Gastrointestinal Disease, Infectious Disease, Metabolic Disease, Organismal Injury and Abnormalities, Reproductive System Disease, Skeletal and Muscular Disorders
UNC93B1	unc-93 homolog B1 (C. elegans)	Cytoplasm	transporter		UNC93B1	0.000371	0.493	x				x														Infectious Disease, Inflammatory Disease, Inflammatory Response, Neurological Disease, Organismal Injury and Abnormalities
URM1	ubiquitin related modifier 1	Cytoplasm	other		URM1	0.00386	0.157	x		x																Cancer, Endocrine System Disorders, Organismal Injury and Abnormalities
UXS1	UDP-glucuronate decarboxylase 1	Cytoplasm	enzyme		UXS1	0.00796	0.259	x				x														Cancer, Endocrine System Disorders, Inflammatory Response, Organismal Injury and Abnormalities, Reproductive System Disease
VCAM1	vascular cell adhesion molecule 1	Plasma Membrane	transmembrane receptor		VCAM1	5.3e-05	-0.435	x	x				x					x							diagnosis,disease progression,efficacy,prognosis,unspecified application	Cancer, Cardiovascular Disease, Connective Tissue Disorders, Dermatological Diseases and Conditions, Developmental Disorder, Endocrine System Disorders, Gastrointestinal Disease, Hematological Disease, Hepatic System Disease, Hereditary Disorder, Hypersensitivity Response, Immunological Disease, Inflammatory Disease, Inflammatory Response, Metabolic Disease, Neurological Disease, Ophthalmic Disea…
VEGFC	vascular endothelial growth factor C	Extracellular Space	growth factor		VEGFC	0.00389	0.165	x	x										x						diagnosis,disease progression,efficacy,prognosis	Cancer, Cardiovascular Disease, Dermatological Diseases and Conditions, Developmental Disorder, Endocrine System Disorders, Gastrointestinal Disease, Hematological Disease, Hepatic System Disease, Hereditary Disorder, Hypersensitivity Response, Immunological Disease, Inflammatory Disease, Inflammatory Response, Neurological Disease, Ophthalmic Disease, Organismal Injury and Abnormalities, Renal a…
VIM	vimentin	Cytoplasm	other		VIM	0.00386	0.201	x	x	x			x			x	x	x	x				x		diagnosis,efficacy,prognosis,unspecified application	Cancer, Cardiovascular Disease, Connective Tissue Disorders, Dermatological Diseases and Conditions, Developmental Disorder, Endocrine System Disorders, Gastrointestinal Disease, Hematological Disease, Hepatic System Disease, Hereditary Disorder, Immunological Disease, Inflammatory Disease, Inflammatory Response, Metabolic Disease, Neurological Disease, Ophthalmic Disease, Organismal Injury and A…
WDR1	WD repeat domain 1	Extracellular Space	other		WDR1	0	-0.931	x		x							x									Cancer, Dermatological Diseases and Conditions, Gastrointestinal Disease, Inflammatory Disease, Inflammatory Response, Neurological Disease, Organismal Injury and Abnormalities, Psychological Disorders, Reproductive System Disease
WSB1	WD repeat and SOCS box containing 1	Cytoplasm	other		WSB1	3e-06	0.233	x				x							x							Cancer, Organismal Injury and Abnormalities, Reproductive System Disease
XK	X-linked Kx blood group	Plasma Membrane	transporter	zanamivir	NA	1.4e-05	-0.242	x	x																	Cancer, Cardiovascular Disease, Developmental Disorder, Endocrine System Disorders, Gastrointestinal Disease, Hematological Disease, Hepatic System Disease, Hereditary Disorder, Infectious Disease, Neurological Disease, Organismal Injury and Abnormalities, Renal and Urological Disease, Respiratory Disease, Skeletal and Muscular Disorders
YBX1	Y-box binding protein 1	Nucleus	transcription regulator		YBX1	0.000673	-0.799	x		x									x							Cancer, Connective Tissue Disorders, Developmental Disorder, Gastrointestinal Disease, Hematological Disease, Hepatic System Disease, Infectious Disease, Inflammatory Disease, Inflammatory Response, Neurological Disease, Organismal Injury and Abnormalities, Psychological Disorders, Renal and Urological Disease, Reproductive System Disease, Respiratory Disease, Skeletal and Muscular Disorders
YEATS2	YEATS domain containing 2	Nucleus	transcription regulator		YEATS2	0.000209	0.157	x				x														Cancer, Dermatological Diseases and Conditions, Endocrine System Disorders, Gastrointestinal Disease, Hepatic System Disease, Organismal Injury and Abnormalities, Reproductive System Disease, Respiratory Disease, Skeletal and Muscular Disorders
ZBTB17	zinc finger and BTB domain containing 17	Nucleus	transcription regulator		ZBTB17	0.00407	0.395	x				x														Cancer, Developmental Disorder, Gastrointestinal Disease, Hepatic System Disease, Inflammatory Response, Neurological Disease, Organismal Injury and Abnormalities, Renal and Urological Disease, Reproductive System Disease
ZG16	zymogen granule protein 16	Extracellular Space	other		ZG16	0.000421	0.168	x				x							x							Cancer, Gastrointestinal Disease, Organismal Injury and Abnormalities
ZNF593	zinc finger protein 593	Nucleus	transcription regulator		ZNF593	3.3e-05	-0.328	x				x
ZNF658	zinc finger protein 658	Other	other		ZNF658	0.0059	-0.251	x				x
