# Supplementary material for: Comparison of the tumor cell secretome and patient sera for an accurate serum-based diagnosis of pancreatic ductal adenocarcinoma
Source: Oncotarget. 2017 Jan 2;8(7):11963–76. doi: 10.18632/oncotarget.14449 (PMC5355318; doi:10.18632/oncotarget.14449)
Supplement: Supplementary file 7 [file oncotarget-08-11963-s007.xlsx]

## Sheet: Sheet0
Supplementary Tab. 6: The serum proteome profile of PDAC patients (test set) as compared to healthy controls.
Symbol	Entrez Gene Name	Location	Family	Drug(s)	UniProt/Swiss-Prot Accession	Exp Fold Change	Exp Log Ratio	Human	Blood	Bronchoalveolar Lavage Fluid	Cerebral Spinal Fluid	Not detected in biofluid	Plasma/Serum	Saliva	Sputum	Synovium/Synovial Fluid	Tears	Urine	Pancreas	INS-1	Min6	Other Pancreatic Cancer Cell Lines	PANC-1	Pancreatic Cancer Cell Lines not otherwise specified	Biomarker Application(s)	Diseases
ABCG2	ATP binding cassette subfamily G member 2 (Junior blood group)	Plasma Membrane	transporter		A0A024RDD4	-187.231	0.493	x	x													x	x		efficacy,prognosis	Cancer, Cardiovascular Disease, Connective Tissue Disorders, Dermatological Diseases and Conditions, Developmental Disorder, Endocrine System Disorders, Gastrointestinal Disease, Hematological Disease, Hepatic System Disease, Hereditary Disorder, Immunological Disease, Inflammatory Disease, Inflammatory Response, Metabolic Disease, Neurological Disease, Nutritional Disease, Organismal Injury and …
ACTB	actin beta	Cytoplasm	other		P60709	-200.642	-0.556	x	x				x		x	x	x	x	x							Auditory Disease, Cancer, Connective Tissue Disorders, Developmental Disorder, Gastrointestinal Disease, Hematological Disease, Hepatic System Disease, Hereditary Disorder, Immunological Disease, Infectious Disease, Inflammatory Disease, Inflammatory Response, Metabolic Disease, Neurological Disease, Ophthalmic Disease, Organismal Injury and Abnormalities, Psychological Disorders, Renal and Urolo…
ACTG1	actin gamma 1	Cytoplasm	other		P63261	-760.456	0.553	x	x							x	x	x							unspecified application	Auditory Disease, Cancer, Connective Tissue Disorders, Dermatological Diseases and Conditions, Developmental Disorder, Endocrine System Disorders, Gastrointestinal Disease, Hematological Disease, Hepatic System Disease, Hereditary Disorder, Immunological Disease, Inflammatory Response, Neurological Disease, Ophthalmic Disease, Organismal Injury and Abnormalities, Reproductive System Disease, Skel…
ACTN1	actinin alpha 1	Cytoplasm	transcription regulator		P12814	-333333	0.686	x	x				x		x	x	x	x								Cancer, Connective Tissue Disorders, Dermatological Diseases and Conditions, Developmental Disorder, Gastrointestinal Disease, Hematological Disease, Hepatic System Disease, Hereditary Disorder, Infectious Disease, Inflammatory Disease, Inflammatory Response, Neurological Disease, Organismal Injury and Abnormalities, Psychological Disorders, Renal and Urological Disease, Reproductive System Disea…
ACTN2	actinin alpha 2	Nucleus	transcription regulator		P35609	-404.531	-0.386	x	x				x												unspecified application	Cancer, Cardiovascular Disease, Dermatological Diseases and Conditions, Endocrine System Disorders, Gastrointestinal Disease, Hematological Disease, Hereditary Disorder, Immunological Disease, Neurological Disease, Organismal Injury and Abnormalities, Psychological Disorders, Reproductive System Disease, Respiratory Disease, Skeletal and Muscular Disorders
ADGRE5	adhesion G protein-coupled receptor E5	Plasma Membrane	G-protein coupled receptor		P48960	-350.385	-0.494	x	x	x																Cancer, Cardiovascular Disease, Connective Tissue Disorders, Dermatological Diseases and Conditions, Gastrointestinal Disease, Immunological Disease, Infectious Disease, Inflammatory Disease, Inflammatory Response, Neurological Disease, Organismal Injury and Abnormalities, Reproductive System Disease, Skeletal and Muscular Disorders, Tumor Morphology
AFDN	afadin, adherens junction formation factor	Nucleus	other		P55196	-1000000	0.617	x	x	x									x							Cancer, Cardiovascular Disease, Connective Tissue Disorders, Dermatological Diseases and Conditions, Developmental Disorder, Gastrointestinal Disease, Hematological Disease, Hepatic System Disease, Immunological Disease, Organismal Injury and Abnormalities, Renal and Urological Disease, Skeletal and Muscular Disorders
AKR1C1/AKR1C2	aldo-keto reductase family 1, member C2	Cytoplasm	enzyme		Q04828	-352.734	-0.494	x		x							x	x								Cancer, Developmental Disorder, Endocrine System Disorders, Gastrointestinal Disease, Hepatic System Disease, Hereditary Disorder, Neurological Disease, Organismal Injury and Abnormalities, Reproductive System Disease
AKT3	AKT serine/threonine kinase 3	Cytoplasm	kinase	triciribine, triciribine phosphate, enzastaurin	Q9Y243	-68.278	0.502	x	x				x						x				x		efficacy	Cancer, Cardiovascular Disease, Connective Tissue Disorders, Dermatological Diseases and Conditions, Developmental Disorder, Endocrine System Disorders, Gastrointestinal Disease, Hematological Disease, Hereditary Disorder, Immunological Disease, Inflammatory Disease, Inflammatory Response, Metabolic Disease, Neurological Disease, Nutritional Disease, Organismal Injury and Abnormalities, Reproduct…
AKTIP	AKT interacting protein	Cytoplasm	other		Q9H8T0	0	-0.601	x				x														Cancer, Developmental Disorder, Endocrine System Disorders, Gastrointestinal Disease, Hepatic System Disease, Infectious Disease, Neurological Disease, Organismal Injury and Abnormalities, Psychological Disorders, Reproductive System Disease
ANPEP	alanyl aminopeptidase, membrane	Plasma Membrane	peptidase	CNGRC peptide-TNF alpha conjugate	P15144	-25.188	-0.385	x	x	x			x				x	x							safety,unspecified application	Cancer, Dermatological Diseases and Conditions, Endocrine System Disorders, Gastrointestinal Disease, Hepatic System Disease, Infectious Disease, Inflammatory Disease, Inflammatory Response, Ophthalmic Disease, Organismal Injury and Abnormalities, Renal and Urological Disease, Reproductive System Disease, Respiratory Disease, Skeletal and Muscular Disorders, Tumor Morphology
ANXA1	annexin A1	Plasma Membrane	enzyme	hydrocortisone, hydrocortisone/prednisone, hydrocortisone/mitoxantrone	P04083	-522.739	-0.62	x	x	x			x		x	x	x	x	x						diagnosis,prognosis,unspecified application	Cancer, Cardiovascular Disease, Connective Tissue Disorders, Dermatological Diseases and Conditions, Developmental Disorder, Endocrine System Disorders, Gastrointestinal Disease, Hematological Disease, Hepatic System Disease, Hereditary Disorder, Hypersensitivity Response, Immunological Disease, Infectious Disease, Inflammatory Disease, Inflammatory Response, Metabolic Disease, Neurological Disea…
AOX1	aldehyde oxidase 1	Cytoplasm	enzyme		Q06278	-20.882	-0.326	x	x				x					x	x							Cancer, Dermatological Diseases and Conditions, Endocrine System Disorders, Gastrointestinal Disease, Hepatic System Disease, Inflammatory Disease, Inflammatory Response, Neurological Disease, Organismal Injury and Abnormalities, Psychological Disorders, Reproductive System Disease
APBA1	amyloid beta precursor protein binding family A member 1	Cytoplasm	transporter		Q02410	-42.093	0.37	x	x				x												diagnosis,response to therapy	Cancer, Dermatological Diseases and Conditions, Endocrine System Disorders, Gastrointestinal Disease, Hematological Disease, Hepatic System Disease, Immunological Disease, Neurological Disease, Organismal Injury and Abnormalities, Renal and Urological Disease, Reproductive System Disease
APH1A	aph-1 homolog A, gamma-secretase subunit	Cytoplasm	peptidase		Q9Y386	-35714.3	0.823	x				x														Cancer, Cardiovascular Disease, Connective Tissue Disorders, Developmental Disorder, Hematological Disease, Immunological Disease, Metabolic Disease, Neurological Disease, Organismal Injury and Abnormalities, Psychological Disorders, Respiratory Disease
AQP1	aquaporin 1 (Colton blood group)	Plasma Membrane	transporter		P29972	-6622.52	0.492	x	x									x								Cancer, Cardiovascular Disease, Connective Tissue Disorders, Dermatological Diseases and Conditions, Developmental Disorder, Endocrine System Disorders, Gastrointestinal Disease, Hematological Disease, Hepatic System Disease, Hereditary Disorder, Inflammatory Disease, Inflammatory Response, Metabolic Disease, Neurological Disease, Nutritional Disease, Ophthalmic Disease, Organismal Injury and Abn…
AQP6	aquaporin 6	Cytoplasm	transporter		Q13520	-172.861	-0.324	x				x														Cancer, Dermatological Diseases and Conditions, Endocrine System Disorders, Gastrointestinal Disease, Organismal Injury and Abnormalities, Reproductive System Disease
ARHGAP1	Rho GTPase activating protein 1	Cytoplasm	other		Q07960	-333333	0.619	x	x				x				x									Cancer, Cardiovascular Disease, Connective Tissue Disorders, Dermatological Diseases and Conditions, Developmental Disorder, Gastrointestinal Disease, Hematological Disease, Hepatic System Disease, Hereditary Disorder, Immunological Disease, Inflammatory Response, Metabolic Disease, Organismal Injury and Abnormalities, Renal and Urological Disease, Skeletal and Muscular Disorders
ARHGAP6	Rho GTPase activating protein 6	Cytoplasm	other		O43182	-1923.08	-0.897	x				x														Cancer, Dermatological Diseases and Conditions, Gastrointestinal Disease, Hepatic System Disease, Neurological Disease, Organismal Injury and Abnormalities, Psychological Disorders, Reproductive System Disease
ATM	ATM serine/threonine kinase	Nucleus	kinase	AZD0156	Q13315	-800.641	0.541	x	x				x												diagnosis	Cancer, Cardiovascular Disease, Connective Tissue Disorders, Dermatological Diseases and Conditions, Developmental Disorder, Endocrine System Disorders, Gastrointestinal Disease, Hematological Disease, Hepatic System Disease, Hereditary Disorder, Immunological Disease, Infectious Disease, Inflammatory Disease, Inflammatory Response, Metabolic Disease, Neurological Disease, Ophthalmic Disease, Org…
ATP6V1F	ATPase H+ transporting V1 subunit F	Cytoplasm	enzyme		Q16864	-45.041	-0.323	x		x									x							Cancer, Gastrointestinal Disease, Organismal Injury and Abnormalities
BATF2	basic leucine zipper ATF-like transcription factor 2	Other	other		Q8N1L9	-24390.2	0.443	x				x							x							Cancer, Gastrointestinal Disease, Organismal Injury and Abnormalities
BAX	BCL2 associated X, apoptosis regulator	Cytoplasm	transporter		Q07812	-1145.47	0.523	x	x										x						efficacy,prognosis,unspecified application	Auditory Disease, Cancer, Cardiovascular Disease, Connective Tissue Disorders, Dermatological Diseases and Conditions, Developmental Disorder, Endocrine System Disorders, Gastrointestinal Disease, Hematological Disease, Hepatic System Disease, Hereditary Disorder, Immunological Disease, Infectious Disease, Inflammatory Disease, Inflammatory Response, Metabolic Disease, Neurological Disease, Nutri…
BCAS1	breast carcinoma amplified sequence 1	Plasma Membrane	other		O75363	-93.95	-0.293	x	x				x									x	x			Cancer, Cardiovascular Disease, Dermatological Diseases and Conditions, Developmental Disorder, Endocrine System Disorders, Gastrointestinal Disease, Hematological Disease, Hereditary Disorder, Immunological Disease, Neurological Disease, Organismal Injury and Abnormalities, Psychological Disorders, Skeletal and Muscular Disorders
BCL2	BCL2, apoptosis regulator	Cytoplasm	transporter	oblimersen, rasagiline, (-)-gossypol, navitoclax, gemcitabine/paclitaxel, bortezomib/paclitaxel, venetoclax, paclitaxel/trastuzumab, paclitaxel/pertuzumab/trastuzumab, lapatinib/paclitaxel, doxorubicin/paclitaxel, epirubicin/paclitaxel, paclitaxel/ramucirumab, paclitaxel/topotecan, paclitaxel	P10415	-36.138	0.319	x	x							x			x			x			diagnosis,efficacy,prognosis,unspecified application	Antimicrobial Response, Auditory Disease, Cancer, Cardiovascular Disease, Connective Tissue Disorders, Dermatological Diseases and Conditions, Developmental Disorder, Endocrine System Disorders, Gastrointestinal Disease, Hematological Disease, Hepatic System Disease, Hereditary Disorder, Immunological Disease, Infectious Disease, Inflammatory Disease, Inflammatory Response, Metabolic Disease, Neu…
BCL2L1	BCL2 like 1	Cytoplasm	other		Q07817	-28.924	0.406	x	x										x	x		x			efficacy,prognosis	Antimicrobial Response, Cancer, Cardiovascular Disease, Connective Tissue Disorders, Dermatological Diseases and Conditions, Developmental Disorder, Endocrine System Disorders, Gastrointestinal Disease, Hematological Disease, Hepatic System Disease, Hereditary Disorder, Immunological Disease, Infectious Disease, Inflammatory Disease, Inflammatory Response, Metabolic Disease, Neurological Disease,…
BCL2L2	BCL2 like 2	Cytoplasm	other	navitoclax	Q92843	-79.523	-0.366	x	x																	Cancer, Cardiovascular Disease, Connective Tissue Disorders, Developmental Disorder, Endocrine System Disorders, Hematological Disease, Hereditary Disorder, Immunological Disease, Infectious Disease, Neurological Disease, Organismal Injury and Abnormalities, Renal and Urological Disease, Reproductive System Disease, Tumor Morphology
BDNF	brain derived neurotrophic factor	Extracellular Space	growth factor		P23560	-37.041	-0.296	x	x				x						x						efficacy,response to therapy	Auditory Disease, Cancer, Cardiovascular Disease, Connective Tissue Disorders, Dermatological Diseases and Conditions, Developmental Disorder, Endocrine System Disorders, Gastrointestinal Disease, Hematological Disease, Hepatic System Disease, Hereditary Disorder, Immunological Disease, Inflammatory Disease, Inflammatory Response, Metabolic Disease, Neurological Disease, Nutritional Disease, Opht…
BGN	biglycan	Extracellular Space	other		P21810	-12820.5	-0.827	x										x				x	x			Cancer, Cardiovascular Disease, Connective Tissue Disorders, Dermatological Diseases and Conditions, Developmental Disorder, Gastrointestinal Disease, Hereditary Disorder, Immunological Disease, Infectious Disease, Inflammatory Disease, Inflammatory Response, Metabolic Disease, Neurological Disease, Organismal Injury and Abnormalities, Psychological Disorders, Renal and Urological Disease, Reprod…
BLOC1S5	biogenesis of lysosomal organelles complex 1 subunit 5	Extracellular Space	other		Q8TDH9	0	-0.72	x	x				x
BNIP3	BCL2 interacting protein 3	Cytoplasm	other		Q12983	-557.724	-0.459	x				x							x							Antimicrobial Response, Cancer, Cardiovascular Disease, Endocrine System Disorders, Gastrointestinal Disease, Hepatic System Disease, Inflammatory Response, Organismal Injury and Abnormalities, Renal and Urological Disease, Skeletal and Muscular Disorders
BPI	bactericidal/permeability-increasing protein	Plasma Membrane	transporter		P17213	-2293.58	-0.44	x	x								x	x								Antimicrobial Response, Cancer, Connective Tissue Disorders, Endocrine System Disorders, Gastrointestinal Disease, Immunological Disease, Infectious Disease, Inflammatory Disease, Inflammatory Response, Metabolic Disease, Organismal Injury and Abnormalities, Reproductive System Disease, Respiratory Disease, Skeletal and Muscular Disorders
BRCA1	BRCA1, DNA repair associated	Nucleus	transcription regulator		P38398	-34.14	-0.274	x	x				x						x						diagnosis,efficacy,response to therapy	Cancer, Cardiovascular Disease, Connective Tissue Disorders, Dermatological Diseases and Conditions, Developmental Disorder, Endocrine System Disorders, Gastrointestinal Disease, Hematological Disease, Hepatic System Disease, Hereditary Disorder, Immunological Disease, Infectious Disease, Metabolic Disease, Neurological Disease, Organismal Injury and Abnormalities, Psychological Disorders, Renal …
BRPF3	bromodomain and PHD finger containing 3	Cytoplasm	other		Q9ULD4	-101.43	0.317	x				x														Cancer, Dermatological Diseases and Conditions, Endocrine System Disorders, Gastrointestinal Disease, Organismal Injury and Abnormalities, Renal and Urological Disease, Reproductive System Disease
BSG	basigin (Ok blood group)	Plasma Membrane	transporter		P35613	-4405.29	-0.776	x	x									x	x						disease progression,prognosis,response to therapy	Cancer, Connective Tissue Disorders, Dermatological Diseases and Conditions, Developmental Disorder, Endocrine System Disorders, Gastrointestinal Disease, Hematological Disease, Hepatic System Disease, Immunological Disease, Infectious Disease, Inflammatory Disease, Inflammatory Response, Neurological Disease, Organismal Injury and Abnormalities, Renal and Urological Disease, Reproductive System …
BUB1	BUB1 mitotic checkpoint serine/threonine kinase	Nucleus	kinase		O43683	-247.036	-0.534	x	x				x													Cancer, Cardiovascular Disease, Connective Tissue Disorders, Gastrointestinal Disease, Hematological Disease, Hepatic System Disease, Neurological Disease, Organismal Injury and Abnormalities, Psychological Disorders, Renal and Urological Disease, Reproductive System Disease, Respiratory Disease, Skeletal and Muscular Disorders
C1QC	complement C1q C chain	Extracellular Space	peptidase		P02747	-1012.15	-0.528	x	x	x			x													Cancer, Dermatological Diseases and Conditions, Developmental Disorder, Gastrointestinal Disease, Hereditary Disorder, Immunological Disease, Organismal Injury and Abnormalities, Reproductive System Disease
C2CD4B	C2 calcium dependent domain containing 4B	Plasma Membrane	other		A6NLJ0	-37.164	-0.491	x				x														Cancer, Endocrine System Disorders, Hematological Disease, Immunological Disease, Neurological Disease, Organismal Injury and Abnormalities
CA8	carbonic anhydrase 8	Cytoplasm	enzyme		P35219	-96.909	0.367	x				x							x							Cancer, Connective Tissue Disorders, Dermatological Diseases and Conditions, Developmental Disorder, Hematological Disease, Hereditary Disorder, Immunological Disease, Neurological Disease, Organismal Injury and Abnormalities, Reproductive System Disease, Skeletal and Muscular Disorders
CASP3	caspase 3	Cytoplasm	peptidase	caspase 3 inhibitor, emricasan	P42574	-1119.82	0.489	x	x										x			x			diagnosis,disease progression,efficacy,unspecified application	Auditory Disease, Cancer, Cardiovascular Disease, Connective Tissue Disorders, Dermatological Diseases and Conditions, Developmental Disorder, Endocrine System Disorders, Gastrointestinal Disease, Hematological Disease, Hepatic System Disease, Hereditary Disorder, Immunological Disease, Infectious Disease, Inflammatory Disease, Inflammatory Response, Metabolic Disease, Neurological Disease, Ophth…
CASP8	caspase 8	Nucleus	peptidase		Q14790	-593.824	-0.485	x	x				x									x			diagnosis,efficacy,prognosis	Auditory Disease, Cancer, Cardiovascular Disease, Connective Tissue Disorders, Dermatological Diseases and Conditions, Developmental Disorder, Endocrine System Disorders, Gastrointestinal Disease, Hematological Disease, Hepatic System Disease, Hereditary Disorder, Hypersensitivity Response, Immunological Disease, Infectious Disease, Inflammatory Disease, Inflammatory Response, Metabolic Disease, …
CASP10	caspase 10	Cytoplasm	peptidase	caspase 10 inhibitor	Q92851	-5181.35	0.524	x	x				x					x								Cancer, Cardiovascular Disease, Developmental Disorder, Endocrine System Disorders, Gastrointestinal Disease, Hematological Disease, Hepatic System Disease, Hereditary Disorder, Immunological Disease, Metabolic Disease, Neurological Disease, Organismal Injury and Abnormalities, Renal and Urological Disease, Reproductive System Disease, Respiratory Disease, Skeletal and Muscular Disorders
CASR	calcium sensing receptor	Plasma Membrane	G-protein coupled receptor	cinacalcet	P41180	-369.686	-0.441	x	x										x						diagnosis	Cancer, Cardiovascular Disease, Connective Tissue Disorders, Dermatological Diseases and Conditions, Developmental Disorder, Endocrine System Disorders, Gastrointestinal Disease, Hematological Disease, Hepatic System Disease, Hereditary Disorder, Immunological Disease, Inflammatory Disease, Inflammatory Response, Metabolic Disease, Neurological Disease, Nutritional Disease, Organismal Injury and …
CAT	catalase	Cytoplasm	enzyme	fomepizole	P04040	-186.846	-0.629	x	x	x			x				x	x							diagnosis	Cancer, Cardiovascular Disease, Connective Tissue Disorders, Dermatological Diseases and Conditions, Developmental Disorder, Endocrine System Disorders, Gastrointestinal Disease, Hematological Disease, Hepatic System Disease, Hereditary Disorder, Immunological Disease, Infectious Disease, Inflammatory Disease, Inflammatory Response, Metabolic Disease, Neurological Disease, Organismal Injury and A…
CAV1	caveolin 1	Plasma Membrane	transmembrane receptor		Q03135	-525.21	0.413	x	x	x								x	x						diagnosis	Antimicrobial Response, Auditory Disease, Cancer, Cardiovascular Disease, Connective Tissue Disorders, Dermatological Diseases and Conditions, Developmental Disorder, Endocrine System Disorders, Gastrointestinal Disease, Hematological Disease, Hepatic System Disease, Hereditary Disorder, Immunological Disease, Infectious Disease, Inflammatory Disease, Inflammatory Response, Metabolic Disease, Neu…
CAV2	caveolin 2	Plasma Membrane	other		P51636	-90909.1	-1.393	x	x										x							Cancer, Dermatological Diseases and Conditions, Developmental Disorder, Hematological Disease, Hereditary Disorder, Immunological Disease, Infectious Disease, Inflammatory Disease, Organismal Injury and Abnormalities, Renal and Urological Disease, Reproductive System Disease, Respiratory Disease, Skeletal and Muscular Disorders
CBX3	chromobox 3	Nucleus	transcription regulator		Q13185	-27.351	0.29	x				x														Cancer, Dermatological Diseases and Conditions, Gastrointestinal Disease, Hepatic System Disease, Organismal Injury and Abnormalities, Reproductive System Disease
CCDC88A	coiled-coil domain containing 88A	Cytoplasm	other		Q9NW05	-27.695	-0.258	x	x				x						x							Cancer, Dermatological Diseases and Conditions, Endocrine System Disorders, Gastrointestinal Disease, Inflammatory Response, Neurological Disease, Organismal Injury and Abnormalities, Reproductive System Disease, Respiratory Disease
CCL5	C-C motif chemokine ligand 5	Extracellular Space	cytokine		P13501	0	-0.695	x	x				x			x									diagnosis,efficacy,unspecified application	Antimicrobial Response, Auditory Disease, Cancer, Cardiovascular Disease, Connective Tissue Disorders, Dermatological Diseases and Conditions, Endocrine System Disorders, Gastrointestinal Disease, Hematological Disease, Hepatic System Disease, Hereditary Disorder, Hypersensitivity Response, Immunological Disease, Infectious Disease, Inflammatory Disease, Inflammatory Response, Metabolic Disease, …
CCL11	C-C motif chemokine ligand 11	Extracellular Space	cytokine		P51671	-129.719	-0.34	x	x																unspecified application	Antimicrobial Response, Cancer, Cardiovascular Disease, Connective Tissue Disorders, Endocrine System Disorders, Gastrointestinal Disease, Hematological Disease, Hypersensitivity Response, Immunological Disease, Infectious Disease, Inflammatory Disease, Inflammatory Response, Metabolic Disease, Ophthalmic Disease, Organismal Injury and Abnormalities, Reproductive System Disease, Respiratory Disea…
CCNA2	cyclin A2	Nucleus	other		P20248	-27777.8	0.558	x				x													efficacy,prognosis	Cancer, Cardiovascular Disease, Dermatological Diseases and Conditions, Developmental Disorder, Gastrointestinal Disease, Hematological Disease, Hepatic System Disease, Hereditary Disorder, Immunological Disease, Infectious Disease, Inflammatory Disease, Inflammatory Response, Neurological Disease, Nutritional Disease, Organismal Injury and Abnormalities, Renal and Urological Disease, Reproductiv…
CCNG1	cyclin G1	Nucleus	other		P51959	-1012.15	0.65	x				x							x							Cancer, Cardiovascular Disease, Endocrine System Disorders, Gastrointestinal Disease, Hepatic System Disease, Metabolic Disease, Neurological Disease, Organismal Injury and Abnormalities, Reproductive System Disease, Tumor Morphology
CCR7	C-C motif chemokine receptor 7	Plasma Membrane	G-protein coupled receptor		P32248	-63.886	-0.596	x	x	x						x									diagnosis,efficacy	Antimicrobial Response, Cancer, Cardiovascular Disease, Connective Tissue Disorders, Dermatological Diseases and Conditions, Developmental Disorder, Endocrine System Disorders, Gastrointestinal Disease, Hematological Disease, Hepatic System Disease, Hereditary Disorder, Immunological Disease, Infectious Disease, Inflammatory Disease, Inflammatory Response, Metabolic Disease, Neurological Disease,…
CD2	CD2 molecule	Plasma Membrane	transmembrane receptor	alefacept, siplizumab	P06729	-333333	-0.774	x	x										x						unspecified application	Cancer, Connective Tissue Disorders, Dermatological Diseases and Conditions, Developmental Disorder, Gastrointestinal Disease, Hematological Disease, Hepatic System Disease, Hereditary Disorder, Hypersensitivity Response, Immunological Disease, Inflammatory Disease, Inflammatory Response, Organismal Injury and Abnormalities, Renal and Urological Disease, Respiratory Disease, Skeletal and Muscular…
CD4	CD4 molecule	Plasma Membrane	transmembrane receptor		P01730	-333333	-0.943	x	x				x						x						diagnosis,efficacy,unspecified application	Antimicrobial Response, Cancer, Cardiovascular Disease, Connective Tissue Disorders, Dermatological Diseases and Conditions, Endocrine System Disorders, Gastrointestinal Disease, Hematological Disease, Hepatic System Disease, Hypersensitivity Response, Immunological Disease, Infectious Disease, Inflammatory Disease, Inflammatory Response, Metabolic Disease, Neurological Disease, Ophthalmic Diseas…
CD5	CD5 molecule	Plasma Membrane	transmembrane receptor		P06127	-109.29	-0.494	x	x	x									x						unspecified application	Cancer, Cardiovascular Disease, Connective Tissue Disorders, Dermatological Diseases and Conditions, Developmental Disorder, Endocrine System Disorders, Gastrointestinal Disease, Hematological Disease, Hepatic System Disease, Hereditary Disorder, Immunological Disease, Inflammatory Disease, Inflammatory Response, Metabolic Disease, Neurological Disease, Organismal Injury and Abnormalities, Skelet…
CD6	CD6 molecule	Plasma Membrane	transmembrane receptor		P30203	-321.543	0.381	x	x																	Cancer, Connective Tissue Disorders, Dermatological Diseases and Conditions, Endocrine System Disorders, Gastrointestinal Disease, Hepatic System Disease, Hereditary Disorder, Immunological Disease, Inflammatory Disease, Inflammatory Response, Neurological Disease, Ophthalmic Disease, Organismal Injury and Abnormalities, Respiratory Disease, Skeletal and Muscular Disorders
CD7	CD7 molecule	Plasma Membrane	other		P09564	-21.543	-0.444	x	x									x							unspecified application	Cancer, Dermatological Diseases and Conditions, Endocrine System Disorders, Gastrointestinal Disease, Hematological Disease, Immunological Disease, Inflammatory Disease, Inflammatory Response, Metabolic Disease, Organismal Injury and Abnormalities
CD9	CD9 molecule	Plasma Membrane	other		P21926	-98.961	-0.43	x	x	x								x							efficacy	Cancer, Developmental Disorder, Gastrointestinal Disease, Hypersensitivity Response, Infectious Disease, Inflammatory Disease, Inflammatory Response, Organismal Injury and Abnormalities, Renal and Urological Disease, Reproductive System Disease, Respiratory Disease, Skeletal and Muscular Disorders
CD14	CD14 molecule	Plasma Membrane	transmembrane receptor		P08571	-2293.58	-0.561	x	x	x	x		x			x	x	x							efficacy	Antimicrobial Response, Cancer, Cardiovascular Disease, Connective Tissue Disorders, Dermatological Diseases and Conditions, Developmental Disorder, Endocrine System Disorders, Gastrointestinal Disease, Hematological Disease, Hepatic System Disease, Hereditary Disorder, Immunological Disease, Infectious Disease, Inflammatory Disease, Inflammatory Response, Metabolic Disease, Neurological Disease,…
CD22	CD22 molecule	Plasma Membrane	transmembrane receptor	epratuzumab, BL22 immunotoxin, inotuzumab ozogamicin, combotox, RFB4-dgRTA, immunotoxin HA22	P20273	-213.95	-0.433	x	x				x						x						unspecified application	Cancer, Cardiovascular Disease, Connective Tissue Disorders, Dermatological Diseases and Conditions, Endocrine System Disorders, Gastrointestinal Disease, Hematological Disease, Hepatic System Disease, Hypersensitivity Response, Immunological Disease, Infectious Disease, Inflammatory Disease, Inflammatory Response, Metabolic Disease, Organismal Injury and Abnormalities, Reproductive System Diseas…
CD27	CD27 molecule	Plasma Membrane	transmembrane receptor	CDX-1127	P26842	-333333	-0.752	x	x				x					x							unspecified application	Cancer, Connective Tissue Disorders, Dermatological Diseases and Conditions, Developmental Disorder, Endocrine System Disorders, Gastrointestinal Disease, Hematological Disease, Hereditary Disorder, Immunological Disease, Infectious Disease, Inflammatory Disease, Inflammatory Response, Metabolic Disease, Organismal Injury and Abnormalities, Skeletal and Muscular Disorders
CD33	CD33 molecule	Plasma Membrane	other	lintuzumab, arsenic trioxide/gemtuzumab ozogamicin/tretinoin, anti-CD33 monoclonal antibody, gemtuzumab ozogamicin	P20138	-88.472	-0.834	x	x									x							efficacy	Cancer, Connective Tissue Disorders, Dermatological Diseases and Conditions, Endocrine System Disorders, Hematological Disease, Immunological Disease, Inflammatory Disease, Inflammatory Response, Metabolic Disease, Neurological Disease, Organismal Injury and Abnormalities, Psychological Disorders, Reproductive System Disease, Skeletal and Muscular Disorders, Tumor Morphology
CD44	CD44 molecule (Indian blood group)	Plasma Membrane	enzyme	anti-CD44v7 antibody	P16070	-4366.81	0.637	x	x	x	x		x			x		x	x			x	x		diagnosis,disease progression,prognosis,unspecified application	Cancer, Cardiovascular Disease, Connective Tissue Disorders, Dermatological Diseases and Conditions, Developmental Disorder, Endocrine System Disorders, Gastrointestinal Disease, Hematological Disease, Hepatic System Disease, Hereditary Disorder, Immunological Disease, Infectious Disease, Inflammatory Disease, Inflammatory Response, Metabolic Disease, Neurological Disease, Nutritional Disease, Or…
CD47	CD47 molecule	Plasma Membrane	transmembrane receptor		Q08722	-33.255	-0.32	x	x										x						unspecified application	Cancer, Cardiovascular Disease, Connective Tissue Disorders, Dermatological Diseases and Conditions, Developmental Disorder, Endocrine System Disorders, Gastrointestinal Disease, Hematological Disease, Hepatic System Disease, Hereditary Disorder, Hypersensitivity Response, Immunological Disease, Infectious Disease, Inflammatory Disease, Inflammatory Response, Metabolic Disease, Neurological Disea…
CD53	CD53 molecule	Plasma Membrane	other		P19397	-1501.5	-0.575	x	x																	Cancer, Cardiovascular Disease, Dermatological Diseases and Conditions, Organismal Injury and Abnormalities, Renal and Urological Disease, Tumor Morphology
CD55	CD55 molecule (Cromer blood group)	Plasma Membrane	other		P08174	-43.912	-0.439	x	x	x			x					x								Cancer, Cardiovascular Disease, Connective Tissue Disorders, Dermatological Diseases and Conditions, Developmental Disorder, Endocrine System Disorders, Gastrointestinal Disease, Hepatic System Disease, Hereditary Disorder, Immunological Disease, Infectious Disease, Inflammatory Disease, Inflammatory Response, Metabolic Disease, Neurological Disease, Nutritional Disease, Organismal Injury and Abn…
CD58	CD58 molecule	Plasma Membrane	transmembrane receptor		P19256	-45.28	-0.318	x	x									x								Cancer, Gastrointestinal Disease, Hematological Disease, Hepatic System Disease, Immunological Disease, Infectious Disease, Inflammatory Disease, Inflammatory Response, Neurological Disease, Organismal Injury and Abnormalities, Skeletal and Muscular Disorders
CD59	CD59 molecule	Plasma Membrane	other		P13987	-41666.7	-0.487	x	x	x	x							x	x							Cancer, Cardiovascular Disease, Connective Tissue Disorders, Dermatological Diseases and Conditions, Developmental Disorder, Endocrine System Disorders, Gastrointestinal Disease, Hematological Disease, Hereditary Disorder, Immunological Disease, Infectious Disease, Inflammatory Disease, Inflammatory Response, Metabolic Disease, Neurological Disease, Organismal Injury and Abnormalities, Psychologi…
CD63	CD63 molecule	Plasma Membrane	other		P08962	-5181.35	-0.692	x	x	x								x	x							Antimicrobial Response, Auditory Disease, Cancer, Dermatological Diseases and Conditions, Endocrine System Disorders, Gastrointestinal Disease, Hematological Disease, Hypersensitivity Response, Immunological Disease, Infectious Disease, Inflammatory Disease, Inflammatory Response, Organismal Injury and Abnormalities, Renal and Urological Disease, Reproductive System Disease, Respiratory Disease
CD70	CD70 molecule	Extracellular Space	cytokine		P32970	-106.701	-0.294	x	x																diagnosis	Cancer, Cardiovascular Disease, Connective Tissue Disorders, Gastrointestinal Disease, Hematological Disease, Hepatic System Disease, Immunological Disease, Infectious Disease, Inflammatory Disease, Inflammatory Response, Organismal Injury and Abnormalities, Renal and Urological Disease, Reproductive System Disease, Skeletal and Muscular Disorders, Tumor Morphology
CD72	CD72 molecule	Plasma Membrane	transmembrane receptor		P21854	-72.881	-0.369	x	x																	Cancer, Connective Tissue Disorders, Dermatological Diseases and Conditions, Endocrine System Disorders, Hematological Disease, Immunological Disease, Inflammatory Disease, Inflammatory Response, Organismal Injury and Abnormalities, Renal and Urological Disease, Reproductive System Disease, Respiratory Disease, Skeletal and Muscular Disorders
CD80	CD80 molecule	Plasma Membrane	transmembrane receptor	abatacept, belatacept, abatacept/methotrexate	P33681	-17241.4	-0.624	x	x	x															efficacy,prognosis	Cancer, Cardiovascular Disease, Connective Tissue Disorders, Dermatological Diseases and Conditions, Endocrine System Disorders, Gastrointestinal Disease, Hematological Disease, Hepatic System Disease, Immunological Disease, Infectious Disease, Inflammatory Disease, Inflammatory Response, Metabolic Disease, Neurological Disease, Nutritional Disease, Organismal Injury and Abnormalities, Renal and …
CD81	CD81 molecule	Plasma Membrane	other		P60033	-58823.5	-0.771	x	x	x								x	x							Antimicrobial Response, Cancer, Connective Tissue Disorders, Dermatological Diseases and Conditions, Developmental Disorder, Immunological Disease, Infectious Disease, Inflammatory Disease, Inflammatory Response, Neurological Disease, Organismal Injury and Abnormalities, Respiratory Disease, Skeletal and Muscular Disorders
CD99	CD99 molecule	Plasma Membrane	other		P14209	-6711.41	-0.557	x	x		x							x								Cancer, Connective Tissue Disorders, Hematological Disease, Immunological Disease, Inflammatory Response, Neurological Disease, Organismal Injury and Abnormalities, Psychological Disorders, Reproductive System Disease, Tumor Morphology
CD177	CD177 molecule	Cytoplasm	other		Q8N6Q3	-44.156	0.308	x	x									x								Cancer, Cardiovascular Disease, Connective Tissue Disorders, Gastrointestinal Disease, Hematological Disease, Organismal Injury and Abnormalities
CD8A	CD8a molecule	Plasma Membrane	other		P01732	-19230.8	-0.841	x	x																diagnosis	Antimicrobial Response, Cancer, Connective Tissue Disorders, Dermatological Diseases and Conditions, Endocrine System Disorders, Gastrointestinal Disease, Hematological Disease, Hereditary Disorder, Hypersensitivity Response, Immunological Disease, Infectious Disease, Inflammatory Disease, Inflammatory Response, Neurological Disease, Organismal Injury and Abnormalities, Renal and Urological Disea…
CDC20	cell division cycle 20	Nucleus	other		Q12834	-757.002	0.478	x				x														Cancer, Developmental Disorder, Gastrointestinal Disease, Hematological Disease, Hepatic System Disease, Immunological Disease, Inflammatory Disease, Organismal Injury and Abnormalities, Reproductive System Disease, Respiratory Disease, Tumor Morphology
CDC34	cell division cycle 34	Nucleus	enzyme		P49427	-603.865	0.517	x				x							x							Cancer, Hematological Disease, Immunological Disease, Organismal Injury and Abnormalities, Renal and Urological Disease
CDC42	cell division cycle 42	Cytoplasm	enzyme		P60953	-356.252	-0.636	x	x	x							x	x	x							Cancer, Cardiovascular Disease, Connective Tissue Disorders, Developmental Disorder, Endocrine System Disorders, Gastrointestinal Disease, Hematological Disease, Hereditary Disorder, Immunological Disease, Infectious Disease, Inflammatory Response, Metabolic Disease, Neurological Disease, Organismal Injury and Abnormalities, Psychological Disorders, Renal and Urological Disease, Skeletal and Musc…
CDC25B	cell division cycle 25B	Nucleus	phosphatase		P30305	-422.654	-0.292	x				x							x			x	x			Cancer, Connective Tissue Disorders, Dermatological Diseases and Conditions, Endocrine System Disorders, Gastrointestinal Disease, Hematological Disease, Hepatic System Disease, Hereditary Disorder, Immunological Disease, Inflammatory Disease, Inflammatory Response, Neurological Disease, Organismal Injury and Abnormalities, Psychological Disorders, Reproductive System Disease, Respiratory Disease…
CDC25C	cell division cycle 25C	Nucleus	phosphatase		P30307	-30.6	-0.251	x				x														Cancer, Gastrointestinal Disease, Hematological Disease, Hepatic System Disease, Hereditary Disorder, Immunological Disease, Organismal Injury and Abnormalities, Reproductive System Disease
CDH1	cadherin 1	Plasma Membrane	other		P12830	-7407.41	-0.661	x	x	x			x			x		x	x		x	x			diagnosis,disease progression,efficacy,prognosis	Cancer, Cardiovascular Disease, Connective Tissue Disorders, Dermatological Diseases and Conditions, Developmental Disorder, Endocrine System Disorders, Gastrointestinal Disease, Hematological Disease, Hepatic System Disease, Hereditary Disorder, Immunological Disease, Inflammatory Disease, Inflammatory Response, Neurological Disease, Organismal Injury and Abnormalities, Renal and Urological Dise…
CDH13	cadherin 13	Plasma Membrane	other		P55290	-20.048	-0.648	x	x				x					x							diagnosis,disease progression,prognosis	Cancer, Cardiovascular Disease, Connective Tissue Disorders, Dermatological Diseases and Conditions, Endocrine System Disorders, Gastrointestinal Disease, Hematological Disease, Hepatic System Disease, Hereditary Disorder, Hypersensitivity Response, Immunological Disease, Inflammatory Disease, Inflammatory Response, Metabolic Disease, Neurological Disease, Nutritional Disease, Ophthalmic Disease,…
CDK1	cyclin dependent kinase 1	Nucleus	kinase	dinaciclib, AG 024322, AZD5438, milciclib, SB-1317, roniciclib, alvocidib	P06493	-201.126	-0.483	x	x																efficacy	Cancer, Cardiovascular Disease, Developmental Disorder, Endocrine System Disorders, Gastrointestinal Disease, Hematological Disease, Immunological Disease, Metabolic Disease, Neurological Disease, Nutritional Disease, Organismal Injury and Abnormalities, Psychological Disorders, Renal and Urological Disease, Reproductive System Disease, Respiratory Disease, Tumor Morphology
CDKN3	cyclin dependent kinase inhibitor 3	Cytoplasm	phosphatase		Q16667	-522.739	-0.435	x				x							x							Cancer, Dermatological Diseases and Conditions, Endocrine System Disorders, Gastrointestinal Disease, Hepatic System Disease, Neurological Disease, Organismal Injury and Abnormalities, Psychological Disorders, Reproductive System Disease
CDKN1A	cyclin dependent kinase inhibitor 1A	Nucleus	kinase		P38936	-4854.37	0.399	x	x				x			x			x			x			diagnosis,efficacy,prognosis,response to therapy	Cancer, Cardiovascular Disease, Connective Tissue Disorders, Dental Disease, Dermatological Diseases and Conditions, Developmental Disorder, Endocrine System Disorders, Gastrointestinal Disease, Hematological Disease, Hepatic System Disease, Hereditary Disorder, Hypersensitivity Response, Immunological Disease, Inflammatory Disease, Inflammatory Response, Metabolic Disease, Neurological Disease, …
CDKN2A	cyclin dependent kinase inhibitor 2A	Nucleus	transcription regulator		Q8N726	-27.916	0.201	x	x										x						diagnosis,disease progression,efficacy,prognosis,response to therapy,safety,unspecified application	Cancer, Cardiovascular Disease, Connective Tissue Disorders, Dermatological Diseases and Conditions, Developmental Disorder, Endocrine System Disorders, Gastrointestinal Disease, Hematological Disease, Hepatic System Disease, Hereditary Disorder, Immunological Disease, Infectious Disease, Inflammatory Disease, Inflammatory Response, Metabolic Disease, Neurological Disease, Ophthalmic Disease, Org…
CDKN2B	cyclin dependent kinase inhibitor 2B	Nucleus	transcription regulator		P42772	-156.986	0.509	x	x																diagnosis,prognosis	Cancer, Cardiovascular Disease, Connective Tissue Disorders, Dermatological Diseases and Conditions, Developmental Disorder, Endocrine System Disorders, Gastrointestinal Disease, Hematological Disease, Hepatic System Disease, Hereditary Disorder, Immunological Disease, Inflammatory Response, Metabolic Disease, Neurological Disease, Organismal Injury and Abnormalities, Renal and Urological Disease…
CEACAM5	carcinoembryonic antigen related cell adhesion molecule 5	Plasma Membrane	other		P06731	-5714.29	-0.472	x	x	x			x					x				x				Cancer, Dermatological Diseases and Conditions, Gastrointestinal Disease, Hepatic System Disease, Inflammatory Response, Organismal Injury and Abnormalities, Reproductive System Disease, Tumor Morphology
CEACAM6	carcinoembryonic antigen related cell adhesion molecule 6	Plasma Membrane	other	L-DOS47	P40199	-5988.02	-0.647	x	x	x								x							diagnosis,prognosis	Cancer, Dermatological Diseases and Conditions, Endocrine System Disorders, Gastrointestinal Disease, Hereditary Disorder, Infectious Disease, Inflammatory Response, Organismal Injury and Abnormalities, Reproductive System Disease, Respiratory Disease
CENPF	centromere protein F	Nucleus	other		P49454	-1567.4	-0.382	x	x				x						x							Cancer, Developmental Disorder, Endocrine System Disorders, Gastrointestinal Disease, Hematological Disease, Hepatic System Disease, Hereditary Disorder, Immunological Disease, Neurological Disease, Organismal Injury and Abnormalities, Renal and Urological Disease, Reproductive System Disease, Respiratory Disease
CFLAR	CASP8 and FADD like apoptosis regulator	Cytoplasm	other		O15519	-71428.6	-0.475	x	x				x						x						prognosis,unspecified application	Antimicrobial Response, Cancer, Cardiovascular Disease, Connective Tissue Disorders, Dermatological Diseases and Conditions, Developmental Disorder, Endocrine System Disorders, Gastrointestinal Disease, Hematological Disease, Hepatic System Disease, Hereditary Disorder, Immunological Disease, Infectious Disease, Inflammatory Disease, Inflammatory Response, Neurological Disease, Organismal Injury …
CH17-360D5.1/NPY4R	neuropeptide Y receptor Y4	Plasma Membrane	G-protein coupled receptor		P50391	-21739.1	0.582	x				x							x							Nutritional Disease
CHGA	chromogranin A	Cytoplasm	other		P10645	-27.982	-0.334	x	x		x		x					x	x	x	x				diagnosis,efficacy,unspecified application	Cancer, Cardiovascular Disease, Dermatological Diseases and Conditions, Developmental Disorder, Endocrine System Disorders, Gastrointestinal Disease, Hematological Disease, Hepatic System Disease, Hypersensitivity Response, Immunological Disease, Inflammatory Response, Neurological Disease, Organismal Injury and Abnormalities, Psychological Disorders, Renal and Urological Disease, Reproductive Sy…
CHKA	choline kinase alpha	Cytoplasm	kinase	TCD-717	P35790	-98.03	0.452	x				x							x							Cancer, Endocrine System Disorders, Gastrointestinal Disease, Organismal Injury and Abnormalities, Reproductive System Disease
CHP2	calcineurin like EF-hand protein 2	Cytoplasm	other		O43745	-38.942	0.363	x				x														Cancer, Gastrointestinal Disease, Metabolic Disease, Organismal Injury and Abnormalities
CHST4	carbohydrate sulfotransferase 4	Cytoplasm	enzyme		Q8NCG5	-113.469	-0.669	x				x							x							Cancer, Dermatological Diseases and Conditions, Gastrointestinal Disease, Hepatic System Disease, Inflammatory Response, Organismal Injury and Abnormalities, Renal and Urological Disease, Respiratory Disease
CKAP2	cytoskeleton associated protein 2	Cytoplasm	other		Q8WWK9	-111111	0.74	x	x				x													Cancer, Gastrointestinal Disease, Organismal Injury and Abnormalities
CKB	creatine kinase B	Cytoplasm	kinase		P12277	-60.06	-0.386	x	x	x			x					x	x						safety	Cancer, Developmental Disorder, Endocrine System Disorders, Gastrointestinal Disease, Hereditary Disorder, Inflammatory Disease, Inflammatory Response, Neurological Disease, Organismal Injury and Abnormalities, Psychological Disorders, Reproductive System Disease, Respiratory Disease, Skeletal and Muscular Disorders
CKS2	CDC28 protein kinase regulatory subunit 2	Other	kinase		P33552	-1923.08	-0.684	x				x														Cancer, Endocrine System Disorders, Gastrointestinal Disease, Hepatic System Disease, Neurological Disease, Organismal Injury and Abnormalities, Reproductive System Disease, Respiratory Disease, Skeletal and Muscular Disorders
CLDN7	claudin 7	Plasma Membrane	other		O95471	-7092.2	0.718	x				x							x						unspecified application	Antimicrobial Response, Cancer, Dermatological Diseases and Conditions, Developmental Disorder, Endocrine System Disorders, Gastrointestinal Disease, Hematological Disease, Immunological Disease, Inflammatory Response, Organismal Injury and Abnormalities, Renal and Urological Disease, Reproductive System Disease
CLDN16	claudin 16	Plasma Membrane	transporter		Q9Y5I7	-59.634	0.377	x				x														Cancer, Dental Disease, Developmental Disorder, Endocrine System Disorders, Gastrointestinal Disease, Hematological Disease, Hereditary Disorder, Neurological Disease, Organismal Injury and Abnormalities, Renal and Urological Disease
CLIC1	chloride intracellular channel 1	Nucleus	ion channel		O00299	-51.597	-0.256	x	x	x					x	x	x	x	x							Cancer, Endocrine System Disorders, Gastrointestinal Disease, Hematological Disease, Hepatic System Disease, Inflammatory Response, Neurological Disease, Organismal Injury and Abnormalities, Psychological Disorders, Reproductive System Disease
CMC1	C-X9-C motif containing 1	Cytoplasm	other		Q7Z7K0	-1270.65	-0.407	x				x														Cancer, Gastrointestinal Disease, Organismal Injury and Abnormalities
CNN2	calponin 2	Cytoplasm	other		Q99439	-53.336	-0.309	x		x																Cancer, Connective Tissue Disorders, Dermatological Diseases and Conditions, Immunological Disease, Inflammatory Response, Organismal Injury and Abnormalities
CR2	complement component 3d receptor 2	Plasma Membrane	transmembrane receptor		P20023	-58.81	-0.517	x	x				x						x						unspecified application	Cancer, Cardiovascular Disease, Connective Tissue Disorders, Dermatological Diseases and Conditions, Developmental Disorder, Endocrine System Disorders, Gastrointestinal Disease, Hematological Disease, Hepatic System Disease, Hereditary Disorder, Immunological Disease, Infectious Disease, Inflammatory Disease, Inflammatory Response, Metabolic Disease, Organismal Injury and Abnormalities, Renal an…
CSF2RA	colony stimulating factor 2 receptor alpha subunit	Plasma Membrane	transmembrane receptor	sargramostim, mavrilimumab, EPO/sargramostim, rituximab/sargramostim	P15509	-403.388	-0.437	x	x	x			x													Antimicrobial Response, Cancer, Cardiovascular Disease, Dermatological Diseases and Conditions, Developmental Disorder, Gastrointestinal Disease, Hematological Disease, Hepatic System Disease, Hereditary Disorder, Immunological Disease, Infectious Disease, Inflammatory Disease, Inflammatory Response, Metabolic Disease, Neurological Disease, Organismal Injury and Abnormalities, Psychological Disor…
CSF2RB	colony stimulating factor 2 receptor beta common subunit	Plasma Membrane	transmembrane receptor	sargramostim, EPO/sargramostim, rituximab/sargramostim	P32927	-7092.2	-0.755	x	x										x							Cancer, Cardiovascular Disease, Connective Tissue Disorders, Dermatological Diseases and Conditions, Developmental Disorder, Endocrine System Disorders, Gastrointestinal Disease, Hematological Disease, Hepatic System Disease, Hereditary Disorder, Hypersensitivity Response, Immunological Disease, Infectious Disease, Inflammatory Disease, Inflammatory Response, Metabolic Disease, Neurological Disea…
CSTA	cystatin A	Cytoplasm	other		P01040	-76.746	0.435	x	x	x			x					x								Cancer, Dermatological Diseases and Conditions, Developmental Disorder, Gastrointestinal Disease, Hereditary Disorder, Inflammatory Response, Organismal Injury and Abnormalities, Respiratory Disease
CSTB	cystatin B	Cytoplasm	peptidase		P04080	-106.701	-0.502	x	x				x				x	x							diagnosis	Cancer, Dermatological Diseases and Conditions, Developmental Disorder, Gastrointestinal Disease, Hereditary Disorder, Infectious Disease, Inflammatory Disease, Neurological Disease, Ophthalmic Disease, Organismal Injury and Abnormalities, Psychological Disorders
CTGF	connective tissue growth factor	Extracellular Space	growth factor	FG-3019	P29279	-3076.92	-0.408	x	x		x							x	x							Cancer, Cardiovascular Disease, Connective Tissue Disorders, Dermatological Diseases and Conditions, Developmental Disorder, Endocrine System Disorders, Gastrointestinal Disease, Hematological Disease, Hepatic System Disease, Hereditary Disorder, Immunological Disease, Infectious Disease, Inflammatory Disease, Inflammatory Response, Metabolic Disease, Neurological Disease, Ophthalmic Disease, Org…
CTNNB1	catenin beta 1	Nucleus	transcription regulator	PRI-724	P35222	-58.81	0.457	x	x										x						diagnosis,disease progression,efficacy,prognosis	Cancer, Cardiovascular Disease, Connective Tissue Disorders, Dental Disease, Dermatological Diseases and Conditions, Developmental Disorder, Endocrine System Disorders, Gastrointestinal Disease, Hematological Disease, Hepatic System Disease, Hereditary Disorder, Immunological Disease, Infectious Disease, Inflammatory Disease, Inflammatory Response, Metabolic Disease, Neurological Disease, Organis…
CTPS1	CTP synthase 1	Nucleus	enzyme	cytidine triphosphate synthetase inhibitor	P17812	-37.23	-0.26	x				x							x							Cancer, Endocrine System Disorders, Gastrointestinal Disease, Hematological Disease, Hepatic System Disease, Hereditary Disorder, Immunological Disease, Organismal Injury and Abnormalities, Reproductive System Disease
CTSD	cathepsin D	Cytoplasm	peptidase		P07339	-632.111	-0.573	x	x	x			x		x	x	x	x	x						diagnosis,unspecified application	Cancer, Cardiovascular Disease, Developmental Disorder, Endocrine System Disorders, Gastrointestinal Disease, Hematological Disease, Hepatic System Disease, Hereditary Disorder, Immunological Disease, Infectious Disease, Inflammatory Disease, Inflammatory Response, Metabolic Disease, Neurological Disease, Ophthalmic Disease, Organismal Injury and Abnormalities, Psychological Disorders, Reproducti…
CTTN	cortactin	Plasma Membrane	other		Q14247	-1960.78	-0.51	x	x									x	x						efficacy	Cancer, Cardiovascular Disease, Endocrine System Disorders, Gastrointestinal Disease, Hematological Disease, Hepatic System Disease, Immunological Disease, Inflammatory Disease, Inflammatory Response, Organismal Injury and Abnormalities, Reproductive System Disease, Respiratory Disease, Tumor Morphology
CUL2	cullin 2	Nucleus	enzyme		Q13617	-347.343	-0.302	x				x														Cancer, Endocrine System Disorders, Gastrointestinal Disease, Organismal Injury and Abnormalities, Reproductive System Disease
CXCL8	C-X-C motif chemokine ligand 8	Extracellular Space	cytokine		P10145	-333333	0.524	x	x				x			x									diagnosis,efficacy,prognosis,unspecified application	Cancer, Cardiovascular Disease, Connective Tissue Disorders, Dermatological Diseases and Conditions, Developmental Disorder, Endocrine System Disorders, Gastrointestinal Disease, Hematological Disease, Hepatic System Disease, Hereditary Disorder, Hypersensitivity Response, Immunological Disease, Infectious Disease, Inflammatory Disease, Inflammatory Response, Metabolic Disease, Neurological Disea…
CXCL9	C-X-C motif chemokine ligand 9	Extracellular Space	cytokine		Q07325	0	1.38	x	x				x												unspecified application	Cancer, Connective Tissue Disorders, Dermatological Diseases and Conditions, Gastrointestinal Disease, Hematological Disease, Hypersensitivity Response, Immunological Disease, Infectious Disease, Inflammatory Disease, Inflammatory Response, Neurological Disease, Organismal Injury and Abnormalities, Renal and Urological Disease, Reproductive System Disease, Skeletal and Muscular Disorders, Tumor M…
CYCS	cytochrome c, somatic	Cytoplasm	transporter		P99999	-509.424	0.57	x	x									x	x							Cancer, Cardiovascular Disease, Connective Tissue Disorders, Dermatological Diseases and Conditions, Developmental Disorder, Hematological Disease, Hereditary Disorder, Immunological Disease, Infectious Disease, Inflammatory Response, Neurological Disease, Organismal Injury and Abnormalities, Psychological Disorders, Renal and Urological Disease, Reproductive System Disease, Respiratory Disease, …
CYP11A1	cytochrome P450 family 11 subfamily A member 1	Cytoplasm	enzyme		P05108	-525.762	0.348	x	x				x													Cancer, Cardiovascular Disease, Dermatological Diseases and Conditions, Developmental Disorder, Endocrine System Disorders, Gastrointestinal Disease, Hepatic System Disease, Hereditary Disorder, Inflammatory Disease, Inflammatory Response, Metabolic Disease, Neurological Disease, Organismal Injury and Abnormalities, Psychological Disorders, Renal and Urological Disease, Reproductive System Diseas…
CYP1B1	cytochrome P450 family 1 subfamily B member 1	Cytoplasm	enzyme		Q16678	-96.909	-0.283	x	x																diagnosis,efficacy,prognosis,unspecified application	Cancer, Cardiovascular Disease, Dermatological Diseases and Conditions, Developmental Disorder, Endocrine System Disorders, Gastrointestinal Disease, Hematological Disease, Hepatic System Disease, Hereditary Disorder, Immunological Disease, Inflammatory Response, Neurological Disease, Nutritional Disease, Ophthalmic Disease, Organismal Injury and Abnormalities, Renal and Urological Disease, Repro…
CYP2C8	cytochrome P450 family 2 subfamily C member 8	Cytoplasm	enzyme		P10632	-24390.2	0.455	x				x														Cancer, Cardiovascular Disease, Connective Tissue Disorders, Dermatological Diseases and Conditions, Developmental Disorder, Endocrine System Disorders, Gastrointestinal Disease, Hematological Disease, Hepatic System Disease, Hereditary Disorder, Inflammatory Response, Metabolic Disease, Neurological Disease, Organismal Injury and Abnormalities, Renal and Urological Disease, Reproductive System D…
CYP4B1	cytochrome P450 family 4 subfamily B member 1	Cytoplasm	enzyme		P13584	-4444.44	-0.421	x				x							x							Cancer, Dermatological Diseases and Conditions, Endocrine System Disorders, Gastrointestinal Disease, Hematological Disease, Immunological Disease, Organismal Injury and Abnormalities, Reproductive System Disease, Skeletal and Muscular Disorders
CYR61	cysteine rich angiogenic inducer 61	Extracellular Space	other		O00622	-26.476	0.309	x	x									x							unspecified application	Cancer, Cardiovascular Disease, Connective Tissue Disorders, Developmental Disorder, Endocrine System Disorders, Gastrointestinal Disease, Hematological Disease, Hepatic System Disease, Immunological Disease, Inflammatory Disease, Inflammatory Response, Metabolic Disease, Neurological Disease, Ophthalmic Disease, Organismal Injury and Abnormalities, Renal and Urological Disease, Reproductive Syst…
DCN	decorin	Extracellular Space	other		P07585	-27.612	0.232	x				x							x							Antimicrobial Response, Auditory Disease, Cancer, Cardiovascular Disease, Connective Tissue Disorders, Dental Disease, Dermatological Diseases and Conditions, Developmental Disorder, Endocrine System Disorders, Gastrointestinal Disease, Hematological Disease, Hepatic System Disease, Hereditary Disorder, Immunological Disease, Infectious Disease, Inflammatory Disease, Inflammatory Response, Metabo…
DDAH2	dimethylarginine dimethylaminohydrolase 2	Cytoplasm	enzyme		O95865	-31250	0.552	x								x		x								Endocrine System Disorders, Gastrointestinal Disease, Metabolic Disease, Organismal Injury and Abnormalities, Renal and Urological Disease, Respiratory Disease
DDIT3	DNA damage inducible transcript 3	Nucleus	transcription regulator		P35638	-83333.3	0.633	x	x										x	x		x				Cancer, Cardiovascular Disease, Connective Tissue Disorders, Dermatological Diseases and Conditions, Developmental Disorder, Endocrine System Disorders, Gastrointestinal Disease, Hematological Disease, Hepatic System Disease, Hereditary Disorder, Immunological Disease, Infectious Disease, Inflammatory Disease, Inflammatory Response, Metabolic Disease, Neurological Disease, Nutritional Disease, Or…
DHRS2	dehydrogenase/reductase 2	Nucleus	enzyme		Q13268	-755.858	-0.613	x				x														Cancer, Gastrointestinal Disease, Hepatic System Disease, Infectious Disease, Organismal Injury and Abnormalities
DHX40	DEAH-box helicase 40	Other	enzyme		Q8IX18	-24.771	0.266	x				x														Cancer, Organismal Injury and Abnormalities, Renal and Urological Disease
DKK1	dickkopf WNT signaling pathway inhibitor 1	Extracellular Space	growth factor		O94907	-109.29	-0.689	x				x										x			efficacy,prognosis,unspecified application	Cancer, Cardiovascular Disease, Connective Tissue Disorders, Developmental Disorder, Endocrine System Disorders, Gastrointestinal Disease, Hematological Disease, Hepatic System Disease, Immunological Disease, Infectious Disease, Inflammatory Disease, Inflammatory Response, Metabolic Disease, Neurological Disease, Ophthalmic Disease, Organismal Injury and Abnormalities, Renal and Urological Diseas…
DKK2	dickkopf WNT signaling pathway inhibitor 2	Extracellular Space	other		Q9UBU2	-400.802	-0.367	x				x														Cancer, Connective Tissue Disorders, Dermatological Diseases and Conditions, Gastrointestinal Disease, Inflammatory Disease, Neurological Disease, Ophthalmic Disease, Organismal Injury and Abnormalities, Psychological Disorders, Skeletal and Muscular Disorders
DKK3	dickkopf WNT signaling pathway inhibitor 3	Extracellular Space	cytokine		Q9UBP4	-194.212	-0.501	x			x															Cancer, Cardiovascular Disease, Connective Tissue Disorders, Dermatological Diseases and Conditions, Developmental Disorder, Endocrine System Disorders, Gastrointestinal Disease, Hematological Disease, Hereditary Disorder, Immunological Disease, Inflammatory Disease, Metabolic Disease, Neurological Disease, Organismal Injury and Abnormalities, Psychological Disorders, Renal and Urological Disease…
DLG1	discs large MAGUK scaffold protein 1	Plasma Membrane	kinase		Q12959	-121.139	0.305	x				x							x							Cancer, Connective Tissue Disorders, Dermatological Diseases and Conditions, Developmental Disorder, Endocrine System Disorders, Gastrointestinal Disease, Hepatic System Disease, Infectious Disease, Inflammatory Disease, Inflammatory Response, Neurological Disease, Ophthalmic Disease, Organismal Injury and Abnormalities, Psychological Disorders, Renal and Urological Disease, Reproductive System D…
DLX4	distal-less homeobox 4	Nucleus	transcription regulator		Q92988	-21.368	-0.194	x				x													disease progression	Auditory Disease, Cancer, Connective Tissue Disorders, Developmental Disorder, Endocrine System Disorders, Gastrointestinal Disease, Hematological Disease, Hereditary Disorder, Immunological Disease, Neurological Disease, Ophthalmic Disease, Organismal Injury and Abnormalities, Reproductive System Disease, Skeletal and Muscular Disorders, Tumor Morphology
DNAH17	dynein axonemal heavy chain 17	Cytoplasm	other		Q9UFH2	-27.916	0.304	x				x														Cancer, Dermatological Diseases and Conditions, Endocrine System Disorders, Gastrointestinal Disease, Hematological Disease, Hepatic System Disease, Immunological Disease, Neurological Disease, Organismal Injury and Abnormalities, Renal and Urological Disease, Reproductive System Disease, Skeletal and Muscular Disorders
EDN1	endothelin 1	Extracellular Space	cytokine		P05305	-1145.47	-0.51	x	x				x												diagnosis,efficacy,prognosis,unspecified application	Auditory Disease, Cancer, Cardiovascular Disease, Connective Tissue Disorders, Dermatological Diseases and Conditions, Developmental Disorder, Endocrine System Disorders, Gastrointestinal Disease, Hematological Disease, Hepatic System Disease, Hereditary Disorder, Hypersensitivity Response, Immunological Disease, Inflammatory Disease, Inflammatory Response, Metabolic Disease, Neurological Disease…
EDNRA	endothelin receptor type A	Plasma Membrane	transmembrane receptor	bosentan, avosentan, clazosentan, ambrisentan, sitaxsentan, zibotentan, SB 234551, TBC 3214, BSF 302146, macitentan, ambrisentan/tadalafil, fandosentan, atrasentan	P25101	-39.111	0.42	x	x										x			x				Auditory Disease, Cancer, Cardiovascular Disease, Connective Tissue Disorders, Dermatological Diseases and Conditions, Developmental Disorder, Endocrine System Disorders, Gastrointestinal Disease, Hematological Disease, Hepatic System Disease, Hereditary Disorder, Immunological Disease, Infectious Disease, Inflammatory Disease, Inflammatory Response, Metabolic Disease, Neurological Disease, Nutri…
EIF2AK4	eukaryotic translation initiation factor 2 alpha kinase 4	Cytoplasm	kinase		Q9P2K8	-22222.2	0.583	x	x				x													Antimicrobial Response, Cancer, Cardiovascular Disease, Developmental Disorder, Endocrine System Disorders, Gastrointestinal Disease, Hematological Disease, Hepatic System Disease, Hereditary Disorder, Immunological Disease, Infectious Disease, Inflammatory Disease, Inflammatory Response, Metabolic Disease, Nutritional Disease, Organismal Injury and Abnormalities, Renal and Urological Disease, Re…
EIF2S1	eukaryotic translation initiation factor 2 subunit alpha	Cytoplasm	translation regulator		P05198	0	0.678	x	x																efficacy	Antimicrobial Response, Cancer, Dermatological Diseases and Conditions, Hereditary Disorder, Infectious Disease, Inflammatory Response, Metabolic Disease, Neurological Disease, Organismal Injury and Abnormalities, Psychological Disorders, Reproductive System Disease, Respiratory Disease
EIF3B	eukaryotic translation initiation factor 3 subunit B	Cytoplasm	translation regulator		P55884	-958.773	-0.541	x	x								x		x							Cancer, Endocrine System Disorders, Gastrointestinal Disease, Neurological Disease, Organismal Injury and Abnormalities, Psychological Disorders, Reproductive System Disease, Tumor Morphology
EIF3I	eukaryotic translation initiation factor 3 subunit I	Cytoplasm	translation regulator		Q13347	-52631.6	-0.474	x				x							x							Cancer, Gastrointestinal Disease, Hematological Disease, Hepatic System Disease, Immunological Disease, Infectious Disease, Organismal Injury and Abnormalities
ENC1	ectodermal-neural cortex 1	Nucleus	peptidase		O14682	-356.252	0.487	x	x				x						x							Cancer, Dermatological Diseases and Conditions, Gastrointestinal Disease, Hematological Disease, Hepatic System Disease, Immunological Disease, Infectious Disease, Neurological Disease, Organismal Injury and Abnormalities
ENG	endoglin	Plasma Membrane	transmembrane receptor		P17813	-2597.4	-0.652	x	x	x			x					x							disease progression,efficacy	Cancer, Cardiovascular Disease, Connective Tissue Disorders, Dermatological Diseases and Conditions, Developmental Disorder, Endocrine System Disorders, Gastrointestinal Disease, Hematological Disease, Hepatic System Disease, Hereditary Disorder, Hypersensitivity Response, Immunological Disease, Inflammatory Disease, Inflammatory Response, Neurological Disease, Nutritional Disease, Organismal Inj…
ENO1	enolase 1	Cytoplasm	enzyme		P06733	-173.611	0.471	x	x	x	x		x		x	x	x	x							diagnosis	Cancer, Cardiovascular Disease, Connective Tissue Disorders, Dermatological Diseases and Conditions, Endocrine System Disorders, Gastrointestinal Disease, Hematological Disease, Immunological Disease, Inflammatory Disease, Inflammatory Response, Organismal Injury and Abnormalities, Reproductive System Disease, Respiratory Disease, Skeletal and Muscular Disorders, Tumor Morphology
EPHB3	EPH receptor B3	Plasma Membrane	kinase		P54753	-1119.82	0.371	x										x	x							Auditory Disease, Cancer, Cardiovascular Disease, Connective Tissue Disorders, Dermatological Diseases and Conditions, Developmental Disorder, Endocrine System Disorders, Gastrointestinal Disease, Hematological Disease, Immunological Disease, Neurological Disease, Ophthalmic Disease, Organismal Injury and Abnormalities, Renal and Urological Disease, Reproductive System Disease, Respiratory Diseas…
EPHB4	EPH receptor B4	Plasma Membrane	kinase	tesevatinib, JI 101	P54760	-22727.3	0.665	x	x				x					x								Cancer, Cardiovascular Disease, Endocrine System Disorders, Gastrointestinal Disease, Hematological Disease, Hereditary Disorder, Immunological Disease, Neurological Disease, Organismal Injury and Abnormalities, Psychological Disorders, Respiratory Disease, Skeletal and Muscular Disorders
ERBB2	erb-b2 receptor tyrosine kinase 2	Plasma Membrane	kinase	trastuzumab, BMS-599626, varlitinib, tesevatinib, CP-724,714, BMS-690514, afatinib, pertuzumab, ertumaxomab, MP 412, sapitinib, mubritinib, trastuzumab emtansine, lapatinib/pazopanib, JNJ-26483327, lapatinib/letrozole, cyclophosphamide/docetaxel/doxorubicin/trastuzumab, cyclophosphamide/doxorubicin/paclitaxel/trastuzumab, paclitaxel/trastuzumab, capecitabine/lapatinib, docetaxel/pertuzumab/trastu…	P04626	-76.746	-0.36	x	x				x						x			x			diagnosis,disease progression,efficacy,prognosis,safety	Auditory Disease, Cancer, Cardiovascular Disease, Connective Tissue Disorders, Dermatological Diseases and Conditions, Developmental Disorder, Endocrine System Disorders, Gastrointestinal Disease, Hematological Disease, Hepatic System Disease, Hereditary Disorder, Immunological Disease, Inflammatory Disease, Inflammatory Response, Metabolic Disease, Neurological Disease, Nutritional Disease, Orga…
ERBB3	erb-b2 receptor tyrosine kinase 3	Plasma Membrane	kinase	afatinib, sapitinib, MEHD7945A, osimertinib, RO5479599, LJM716, MM-111, MM-141, zirconium-89-labeled RO5479599, patritumab, GSK2849330, zirconium-89-GSK2849330, afatinib/cetuximab	P21860	-23.236	0.264	x	x										x			x			efficacy,prognosis,safety	Cancer, Cardiovascular Disease, Connective Tissue Disorders, Dermatological Diseases and Conditions, Developmental Disorder, Endocrine System Disorders, Gastrointestinal Disease, Hematological Disease, Hepatic System Disease, Hereditary Disorder, Immunological Disease, Inflammatory Response, Metabolic Disease, Neurological Disease, Organismal Injury and Abnormalities, Psychological Disorders, Ren…
ETS2	ETS proto-oncogene 2, transcription factor	Nucleus	transcription regulator		P15036	-24.013	0.308	x	x										x			x			efficacy	Cancer, Cardiovascular Disease, Connective Tissue Disorders, Dermatological Diseases and Conditions, Developmental Disorder, Endocrine System Disorders, Gastrointestinal Disease, Hematological Disease, Hereditary Disorder, Immunological Disease, Infectious Disease, Inflammatory Response, Metabolic Disease, Neurological Disease, Ophthalmic Disease, Organismal Injury and Abnormalities, Psychologica…
FAF1	Fas associated factor 1	Nucleus	other		Q9UNN5	0	0.69	x				x														Cancer, Connective Tissue Disorders, Dermatological Diseases and Conditions, Endocrine System Disorders, Gastrointestinal Disease, Hepatic System Disease, Immunological Disease, Inflammatory Disease, Inflammatory Response, Metabolic Disease, Neurological Disease, Organismal Injury and Abnormalities, Skeletal and Muscular Disorders
FAS	Fas cell surface death receptor	Plasma Membrane	transmembrane receptor		P25445	-100.929	0.798	x	x				x						x						diagnosis,disease progression,efficacy	Antimicrobial Response, Cancer, Cardiovascular Disease, Connective Tissue Disorders, Dermatological Diseases and Conditions, Developmental Disorder, Endocrine System Disorders, Gastrointestinal Disease, Hematological Disease, Hepatic System Disease, Hereditary Disorder, Hypersensitivity Response, Immunological Disease, Infectious Disease, Inflammatory Disease, Inflammatory Response, Metabolic Dis…
FASN	fatty acid synthase	Cytoplasm	enzyme	TVB-2640, orlistat, cerulenin	P49327	-142857	-1.033	x	x		x		x				x	x	x						diagnosis,efficacy	Cancer, Cardiovascular Disease, Connective Tissue Disorders, Dermatological Diseases and Conditions, Developmental Disorder, Endocrine System Disorders, Gastrointestinal Disease, Hematological Disease, Hepatic System Disease, Hereditary Disorder, Immunological Disease, Infectious Disease, Inflammatory Disease, Inflammatory Response, Metabolic Disease, Neurological Disease, Nutritional Disease, Or…
FASTK	Fas activated serine/threonine kinase	Cytoplasm	kinase		Q14296	-125000	0.788	x				x							x							Cancer, Dermatological Diseases and Conditions, Gastrointestinal Disease, Hematological Disease, Immunological Disease, Inflammatory Disease, Inflammatory Response, Organismal Injury and Abnormalities
FCGR3A/FCGR3B	Fc fragment of IgG receptor IIIa	Plasma Membrane	transmembrane receptor	IgG	P08637	-50.764	-0.266	x	x	x								x								Antimicrobial Response, Cancer, Cardiovascular Disease, Connective Tissue Disorders, Dermatological Diseases and Conditions, Developmental Disorder, Endocrine System Disorders, Gastrointestinal Disease, Hematological Disease, Hepatic System Disease, Hereditary Disorder, Immunological Disease, Infectious Disease, Inflammatory Disease, Inflammatory Response, Metabolic Disease, Neurological Disease,…
FGF1	fibroblast growth factor 1	Extracellular Space	growth factor	pentosan polysulfate	P05230	-221.779	-0.466	x	x																prognosis	Cancer, Cardiovascular Disease, Dermatological Diseases and Conditions, Developmental Disorder, Endocrine System Disorders, Gastrointestinal Disease, Hematological Disease, Hepatic System Disease, Hereditary Disorder, Immunological Disease, Inflammatory Disease, Inflammatory Response, Metabolic Disease, Neurological Disease, Ophthalmic Disease, Organismal Injury and Abnormalities, Renal and Urolo…
FGF2	fibroblast growth factor 2	Extracellular Space	growth factor	pentosan polysulfate, suradista, CP-547632, sucralfate	P09038	-38461.5	-0.57	x	x				x			x						x			diagnosis,efficacy,prognosis	Cancer, Cardiovascular Disease, Connective Tissue Disorders, Dermatological Diseases and Conditions, Developmental Disorder, Endocrine System Disorders, Gastrointestinal Disease, Hematological Disease, Hepatic System Disease, Hereditary Disorder, Immunological Disease, Inflammatory Disease, Inflammatory Response, Metabolic Disease, Neurological Disease, Ophthalmic Disease, Organismal Injury and A…
FGF7	fibroblast growth factor 7	Extracellular Space	growth factor		P21781	-366.569	0.362	x	x				x													Antimicrobial Response, Cancer, Cardiovascular Disease, Connective Tissue Disorders, Dermatological Diseases and Conditions, Developmental Disorder, Gastrointestinal Disease, Hematological Disease, Hereditary Disorder, Immunological Disease, Infectious Disease, Inflammatory Response, Metabolic Disease, Neurological Disease, Nutritional Disease, Ophthalmic Disease, Organismal Injury and Abnormalit…
FLNA	filamin A	Cytoplasm	other		P21333	-155.812	0.545	x	x	x			x				x	x	x						unspecified application	Cancer, Cardiovascular Disease, Connective Tissue Disorders, Dermatological Diseases and Conditions, Developmental Disorder, Endocrine System Disorders, Gastrointestinal Disease, Hematological Disease, Hepatic System Disease, Hereditary Disorder, Immunological Disease, Infectious Disease, Inflammatory Disease, Inflammatory Response, Metabolic Disease, Neurological Disease, Ophthalmic Disease, Org…
FLOT1	flotillin 1	Plasma Membrane	other		O75955	-27.588	0.295	x	x									x	x							Cancer, Dermatological Diseases and Conditions, Endocrine System Disorders, Gastrointestinal Disease, Immunological Disease, Inflammatory Disease, Inflammatory Response, Metabolic Disease, Neurological Disease, Organismal Injury and Abnormalities, Psychological Disorders, Reproductive System Disease, Skeletal and Muscular Disorders
FLT1	fms related tyrosine kinase 1	Plasma Membrane	kinase	sunitinib, pazopanib, axitinib, CEP 7055, lenvatinib, BMS-690514, motesanib, cabozantinib, nintedanib, XL844, regorafenib, bortezomib/sorafenib, lapatinib/pazopanib, dexamethasone/lenalidomide/sorafenib, bevacizumab/sorafenib, MGCD-265, cabozantinib/erlotinib, famitinib, lucitanib, cytarabine/idarubicin/sorafenib, 5-azacytidine/sorafenib, decitabine/sorafenib, fruquintinib, MGCD516, SAR103168, su…	P17948	-8264.46	0.487	x	x				x						x			x	x		diagnosis,disease progression,efficacy,prognosis,response to therapy,safety	Cancer, Cardiovascular Disease, Connective Tissue Disorders, Dermatological Diseases and Conditions, Developmental Disorder, Endocrine System Disorders, Gastrointestinal Disease, Hematological Disease, Hepatic System Disease, Hereditary Disorder, Immunological Disease, Infectious Disease, Inflammatory Disease, Inflammatory Response, Metabolic Disease, Neurological Disease, Nutritional Disease, Op…
FN1	fibronectin 1	Extracellular Space	enzyme	ocriplasmin, L19-IL2 monoclonal antibody-cytokine fusion protein	P02751	-74.107	-0.477	x	x	x	x		x			x	x	x	x				x		diagnosis,efficacy,prognosis,unspecified application	Auditory Disease, Cancer, Cardiovascular Disease, Connective Tissue Disorders, Dermatological Diseases and Conditions, Developmental Disorder, Endocrine System Disorders, Gastrointestinal Disease, Hematological Disease, Hepatic System Disease, Hereditary Disorder, Hypersensitivity Response, Immunological Disease, Infectious Disease, Inflammatory Disease, Inflammatory Response, Metabolic Disease, …
FOLR1	folate receptor 1	Plasma Membrane	transporter	farletuzumab	P15328	-21.921	0.338	x		x								x							diagnosis	Auditory Disease, Cancer, Cardiovascular Disease, Dermatological Diseases and Conditions, Developmental Disorder, Endocrine System Disorders, Gastrointestinal Disease, Hematological Disease, Hereditary Disorder, Infectious Disease, Neurological Disease, Organismal Injury and Abnormalities, Reproductive System Disease
FRAT1	frequently rearranged in advanced T-cell lymphomas 1	Cytoplasm	other		Q92837	-142.776	-0.282	x				x														Cancer, Cardiovascular Disease, Gastrointestinal Disease, Infectious Disease, Inflammatory Disease, Neurological Disease, Organismal Injury and Abnormalities, Renal and Urological Disease, Respiratory Disease, Skeletal and Muscular Disorders
FSCN3	fascin actin-bundling protein 3	Cytoplasm	other		Q9NQT6	-190.84	0.493	x				x														Cancer, Dermatological Diseases and Conditions, Endocrine System Disorders, Gastrointestinal Disease, Organismal Injury and Abnormalities, Reproductive System Disease
GAS1	growth arrest specific 1	Plasma Membrane	other		P54826	-58.81	0.325	x	x				x					x								Cancer, Connective Tissue Disorders, Dental Disease, Developmental Disorder, Endocrine System Disorders, Gastrointestinal Disease, Hereditary Disorder, Metabolic Disease, Neurological Disease, Ophthalmic Disease, Organismal Injury and Abnormalities, Renal and Urological Disease, Reproductive System Disease, Respiratory Disease, Skeletal and Muscular Disorders
GAS6	growth arrest specific 6	Extracellular Space	growth factor		Q14393	-332.668	-0.512	x	x				x			x		x	x							Cancer, Cardiovascular Disease, Endocrine System Disorders, Gastrointestinal Disease, Hematological Disease, Hepatic System Disease, Immunological Disease, Infectious Disease, Inflammatory Disease, Inflammatory Response, Metabolic Disease, Neurological Disease, Nutritional Disease, Organismal Injury and Abnormalities, Psychological Disorders, Renal and Urological Disease, Reproductive System Dise…
GATA4	GATA binding protein 4	Nucleus	transcription regulator		P43694	-21.393	-0.213	x	x										x							Cancer, Cardiovascular Disease, Connective Tissue Disorders, Developmental Disorder, Endocrine System Disorders, Gastrointestinal Disease, Hematological Disease, Hepatic System Disease, Hereditary Disorder, Metabolic Disease, Neurological Disease, Nutritional Disease, Organismal Injury and Abnormalities, Psychological Disorders, Reproductive System Disease, Respiratory Disease, Skeletal and Muscu…
GEM	GTP binding protein overexpressed in skeletal muscle	Plasma Membrane	enzyme		P55040	-32.856	0.268	x				x														Cancer, Connective Tissue Disorders, Dermatological Diseases and Conditions, Developmental Disorder, Endocrine System Disorders, Gastrointestinal Disease, Hereditary Disorder, Inflammatory Response, Organismal Injury and Abnormalities, Renal and Urological Disease, Reproductive System Disease, Respiratory Disease
GGT7	gamma-glutamyltransferase 7	Plasma Membrane	enzyme		Q9UJ14	-309.598	-0.439	x				x														Cancer, Dermatological Diseases and Conditions, Organismal Injury and Abnormalities
GJA4	gap junction protein alpha 4	Plasma Membrane	transporter		P35212	-74.107	-0.48	x				x														Cancer, Cardiovascular Disease, Dermatological Diseases and Conditions, Developmental Disorder, Endocrine System Disorders, Gastrointestinal Disease, Hematological Disease, Immunological Disease, Inflammatory Disease, Inflammatory Response, Metabolic Disease, Neurological Disease, Organismal Injury and Abnormalities, Renal and Urological Disease, Reproductive System Disease, Respiratory Disease, …
GJB1	gap junction protein beta 1	Plasma Membrane	transporter		P08034	-126.887	0.487	x				x							x						unspecified application	Auditory Disease, Cancer, Developmental Disorder, Endocrine System Disorders, Gastrointestinal Disease, Hepatic System Disease, Hereditary Disorder, Inflammatory Response, Neurological Disease, Ophthalmic Disease, Organismal Injury and Abnormalities, Reproductive System Disease, Respiratory Disease, Skeletal and Muscular Disorders
GJB2	gap junction protein beta 2	Plasma Membrane	transporter		P29033	-1270.65	-0.424	x				x							x						disease progression	Auditory Disease, Cancer, Cardiovascular Disease, Dermatological Diseases and Conditions, Developmental Disorder, Endocrine System Disorders, Gastrointestinal Disease, Hepatic System Disease, Hereditary Disorder, Inflammatory Disease, Inflammatory Response, Neurological Disease, Organismal Injury and Abnormalities, Renal and Urological Disease, Reproductive System Disease, Skeletal and Muscular D…
GMNN	geminin, DNA replication inhibitor	Nucleus	transcription regulator		O75496	-27.695	0.307	x	x																unspecified application	Cancer, Connective Tissue Disorders, Developmental Disorder, Gastrointestinal Disease, Hematological Disease, Immunological Disease, Neurological Disease, Organismal Injury and Abnormalities, Renal and Urological Disease, Reproductive System Disease, Skeletal and Muscular Disorders, Tumor Morphology
GNAI3	G protein subunit alpha i3	Cytoplasm	enzyme		P08754	-22.005	0.295	x	x									x	x							Cancer, Cardiovascular Disease, Connective Tissue Disorders, Developmental Disorder, Endocrine System Disorders, Hematological Disease, Hereditary Disorder, Immunological Disease, Inflammatory Response, Organismal Injury and Abnormalities, Reproductive System Disease, Skeletal and Muscular Disorders
GNAS	GNAS complex locus	Plasma Membrane	enzyme		Q14455	-5076.14	0.565	x	x									x	x						unspecified application	Auditory Disease, Cancer, Cardiovascular Disease, Connective Tissue Disorders, Dermatological Diseases and Conditions, Developmental Disorder, Endocrine System Disorders, Gastrointestinal Disease, Hematological Disease, Hepatic System Disease, Hereditary Disorder, Immunological Disease, Inflammatory Disease, Inflammatory Response, Metabolic Disease, Neurological Disease, Nutritional Disease, Orga…
GP1BA	glycoprotein Ib platelet alpha subunit	Plasma Membrane	transmembrane receptor		P07359	0	1.261	x	x	x			x					x	x							Cancer, Cardiovascular Disease, Connective Tissue Disorders, Developmental Disorder, Endocrine System Disorders, Gastrointestinal Disease, Hematological Disease, Hereditary Disorder, Immunological Disease, Inflammatory Disease, Inflammatory Response, Neurological Disease, Organismal Injury and Abnormalities, Renal and Urological Disease, Reproductive System Disease, Respiratory Disease, Skeletal …
GPX4	glutathione peroxidase 4	Cytoplasm	enzyme		P36969	-43478.3	-0.56	x	x	x								x	x							Cancer, Connective Tissue Disorders, Developmental Disorder, Endocrine System Disorders, Gastrointestinal Disease, Hepatic System Disease, Hereditary Disorder, Immunological Disease, Inflammatory Response, Metabolic Disease, Neurological Disease, Ophthalmic Disease, Organismal Injury and Abnormalities, Psychological Disorders, Renal and Urological Disease, Reproductive System Disease, Respiratory…
GRB10	growth factor receptor bound protein 10	Cytoplasm	other		Q13322	-3787.88	0.669	x				x							x							Cancer, Connective Tissue Disorders, Developmental Disorder, Endocrine System Disorders, Gastrointestinal Disease, Hepatic System Disease, Hereditary Disorder, Immunological Disease, Inflammatory Disease, Inflammatory Response, Organismal Injury and Abnormalities, Renal and Urological Disease, Reproductive System Disease, Respiratory Disease, Skeletal and Muscular Disorders
GRPR	gastrin releasing peptide receptor	Plasma Membrane	G-protein coupled receptor		P30550	-392.619	-0.358	x				x							x						diagnosis,disease progression	Cancer, Dermatological Diseases and Conditions, Gastrointestinal Disease, Metabolic Disease, Neurological Disease, Organismal Injury and Abnormalities, Psychological Disorders, Reproductive System Disease, Respiratory Disease, Skeletal and Muscular Disorders
GSN	gelsolin	Extracellular Space	other		P06396	-66666.7	0.581	x	x	x	x		x		x		x	x	x						disease progression,efficacy	Cancer, Cardiovascular Disease, Connective Tissue Disorders, Dermatological Diseases and Conditions, Developmental Disorder, Gastrointestinal Disease, Hematological Disease, Hereditary Disorder, Immunological Disease, Inflammatory Disease, Inflammatory Response, Metabolic Disease, Neurological Disease, Ophthalmic Disease, Organismal Injury and Abnormalities, Psychological Disorders, Renal and Uro…
GSS	glutathione synthetase	Cytoplasm	enzyme	N-acetyl-L-cysteine	P48637	-20.377	0.322	x	x	x			x				x	x	x							Cancer, Cardiovascular Disease, Connective Tissue Disorders, Dermatological Diseases and Conditions, Developmental Disorder, Endocrine System Disorders, Gastrointestinal Disease, Hematological Disease, Hepatic System Disease, Hereditary Disorder, Immunological Disease, Inflammatory Disease, Metabolic Disease, Neurological Disease, Organismal Injury and Abnormalities, Psychological Disorders, Rena…
GSTM1	glutathione S-transferase mu 1	Cytoplasm	enzyme		P09488	-27.695	-0.435	x				x							x						diagnosis,efficacy,safety,unspecified application	Cancer, Cardiovascular Disease, Connective Tissue Disorders, Dermatological Diseases and Conditions, Developmental Disorder, Endocrine System Disorders, Gastrointestinal Disease, Hematological Disease, Hepatic System Disease, Hereditary Disorder, Immunological Disease, Infectious Disease, Inflammatory Disease, Neurological Disease, Organismal Injury and Abnormalities, Renal and Urological Disease…
GSTM2	glutathione S-transferase mu 2 (muscle)	Cytoplasm	enzyme		Q9UE37	-1119.82	0.567	x										x	x						diagnosis,prognosis	Auditory Disease, Cancer, Endocrine System Disorders, Organismal Injury and Abnormalities, Renal and Urological Disease, Reproductive System Disease
GSTM4	glutathione S-transferase mu 4	Cytoplasm	enzyme		Q03013	-96.909	-0.434	x	x				x												prognosis	Cancer, Gastrointestinal Disease, Hereditary Disorder, Inflammatory Response, Neurological Disease, Organismal Injury and Abnormalities, Renal and Urological Disease, Reproductive System Disease, Respiratory Disease
HERPUD1	homocysteine inducible ER protein with ubiquitin like domain 1	Cytoplasm	other		Q15011	-209.732	0.387	x	x										x							Cancer, Dermatological Diseases and Conditions, Endocrine System Disorders, Gastrointestinal Disease, Hepatic System Disease, Hereditary Disorder, Neurological Disease, Organismal Injury and Abnormalities, Psychological Disorders, Reproductive System Disease, Skeletal and Muscular Disorders
HLA-A	major histocompatibility complex, class I, A	Plasma Membrane	other		O19689	-46.581	-0.516	x	x				x					x							efficacy,response to therapy	Antimicrobial Response, Cancer, Cardiovascular Disease, Connective Tissue Disorders, Dermatological Diseases and Conditions, Developmental Disorder, Endocrine System Disorders, Gastrointestinal Disease, Hematological Disease, Hepatic System Disease, Hereditary Disorder, Immunological Disease, Infectious Disease, Inflammatory Disease, Inflammatory Response, Metabolic Disease, Neurological Disease,…
HLA-DMB	major histocompatibility complex, class II, DM beta	Plasma Membrane	transmembrane receptor		P28068	-178.253	-0.426	x	x										x							Connective Tissue Disorders, Endocrine System Disorders, Gastrointestinal Disease, Immunological Disease, Inflammatory Disease, Inflammatory Response, Metabolic Disease, Neurological Disease, Organismal Injury and Abnormalities, Skeletal and Muscular Disorders
HLA-DPB1	major histocompatibility complex, class II, DP beta 1	Plasma Membrane	transmembrane receptor		P04440	-47619	0.872	x				x														Cancer, Cardiovascular Disease, Connective Tissue Disorders, Dermatological Diseases and Conditions, Developmental Disorder, Endocrine System Disorders, Gastrointestinal Disease, Hematological Disease, Hepatic System Disease, Hereditary Disorder, Immunological Disease, Inflammatory Disease, Inflammatory Response, Metabolic Disease, Neurological Disease, Organismal Injury and Abnormalities, Renal …
HMCES	5-hydroxymethylcytosine (hmC) binding, ES cell-specific	Other	other		Q96FZ2	-250000	0.584	x				x
HMGA1	high mobility group AT-hook 1	Nucleus	transcription regulator		P17096	-294.551	0.481	x				x										x			unspecified application	Cancer, Cardiovascular Disease, Developmental Disorder, Endocrine System Disorders, Gastrointestinal Disease, Hematological Disease, Immunological Disease, Infectious Disease, Metabolic Disease, Neurological Disease, Nutritional Disease, Organismal Injury and Abnormalities, Psychological Disorders, Reproductive System Disease, Respiratory Disease, Skeletal and Muscular Disorders
HMGB1	high mobility group box 1	Nucleus	transcription regulator		P09429	-893.655	0.435	x	x	x			x			x									diagnosis	Cancer, Cardiovascular Disease, Connective Tissue Disorders, Dermatological Diseases and Conditions, Developmental Disorder, Gastrointestinal Disease, Hematological Disease, Hepatic System Disease, Hereditary Disorder, Hypersensitivity Response, Immunological Disease, Infectious Disease, Inflammatory Disease, Inflammatory Response, Neurological Disease, Nutritional Disease, Ophthalmic Disease, Or…
HMGB2	high mobility group box 2	Nucleus	transcription regulator		P26583	-76.746	0.376	x	x																unspecified application	Cancer, Connective Tissue Disorders, Endocrine System Disorders, Gastrointestinal Disease, Hereditary Disorder, Inflammatory Response, Neurological Disease, Organismal Injury and Abnormalities, Psychological Disorders, Renal and Urological Disease, Reproductive System Disease, Skeletal and Muscular Disorders
HNF1A	HNF1 homeobox A	Nucleus	transcription regulator		P20823	-125000	0.634	x				x							x		x	x				Cancer, Cardiovascular Disease, Connective Tissue Disorders, Developmental Disorder, Endocrine System Disorders, Gastrointestinal Disease, Hematological Disease, Hepatic System Disease, Hereditary Disorder, Immunological Disease, Metabolic Disease, Neurological Disease, Nutritional Disease, Ophthalmic Disease, Organismal Injury and Abnormalities, Psychological Disorders, Renal and Urological Dise…
HNRNPF	heterogeneous nuclear ribonucleoprotein F	Nucleus	other		P52597	0	0.828	x		x							x		x							Cancer, Dermatological Diseases and Conditions, Gastrointestinal Disease, Infectious Disease, Organismal Injury and Abnormalities, Reproductive System Disease
HNRNPR	heterogeneous nuclear ribonucleoprotein R	Nucleus	other		O43390	-20.914	0.28	x	x		x		x						x							Cancer, Dermatological Diseases and Conditions, Gastrointestinal Disease, Immunological Disease, Inflammatory Disease, Inflammatory Response, Neurological Disease, Organismal Injury and Abnormalities, Reproductive System Disease
HOXA13	homeobox A13	Nucleus	transcription regulator		P31271	-69.372	0.289	x				x														Cancer, Connective Tissue Disorders, Dermatological Diseases and Conditions, Developmental Disorder, Endocrine System Disorders, Gastrointestinal Disease, Hematological Disease, Hereditary Disorder, Immunological Disease, Organismal Injury and Abnormalities, Renal and Urological Disease, Reproductive System Disease, Skeletal and Muscular Disorders
HOXC11	homeobox C11	Nucleus	transcription regulator		O43248	-516.796	0.474	x				x														Cancer, Connective Tissue Disorders, Dermatological Diseases and Conditions, Developmental Disorder, Gastrointestinal Disease, Organismal Injury and Abnormalities, Renal and Urological Disease, Reproductive System Disease, Skeletal and Muscular Disorders
HSBP1	heat shock factor binding protein 1	Nucleus	other		O75506	-44.727	-0.472	x				x														Developmental Disorder, Hereditary Disorder, Neurological Disease, Organismal Injury and Abnormalities, Psychological Disorders, Skeletal and Muscular Disorders
HSF1	heat shock transcription factor 1	Nucleus	transcription regulator		Q00613	-100.08	-0.352	x	x				x													Cancer, Cardiovascular Disease, Developmental Disorder, Endocrine System Disorders, Gastrointestinal Disease, Hepatic System Disease, Hereditary Disorder, Infectious Disease, Inflammatory Disease, Inflammatory Response, Metabolic Disease, Neurological Disease, Nutritional Disease, Ophthalmic Disease, Organismal Injury and Abnormalities, Psychological Disorders, Reproductive System Disease, Respir…
HSH2D	hematopoietic SH2 domain containing	Cytoplasm	other		Q96JZ2	-5780.35	-0.719	x	x																	Inflammatory Response, Organismal Injury and Abnormalities, Respiratory Disease
HSPA1L	heat shock protein family A (Hsp70) member 1 like	Cytoplasm	other		P34931	-135.227	0.578	x	x				x					x							safety	Cancer, Cardiovascular Disease, Connective Tissue Disorders, Dermatological Diseases and Conditions, Endocrine System Disorders, Gastrointestinal Disease, Hepatic System Disease, Immunological Disease, Inflammatory Disease, Inflammatory Response, Metabolic Disease, Neurological Disease, Organismal Injury and Abnormalities, Reproductive System Disease, Skeletal and Muscular Disorders
ICAM1	intercellular adhesion molecule 1	Plasma Membrane	transmembrane receptor		P05362	-665.779	-0.645	x	x	x			x					x							diagnosis,efficacy,prognosis,unspecified application	Antimicrobial Response, Auditory Disease, Cancer, Cardiovascular Disease, Connective Tissue Disorders, Dermatological Diseases and Conditions, Developmental Disorder, Endocrine System Disorders, Gastrointestinal Disease, Hematological Disease, Hepatic System Disease, Hereditary Disorder, Hypersensitivity Response, Immunological Disease, Infectious Disease, Inflammatory Disease, Inflammatory Respo…
ICAM2	intercellular adhesion molecule 2	Plasma Membrane	other		P13598	-214.316	0.287	x	x	x			x					x								Cancer, Cardiovascular Disease, Hematological Disease, Hypersensitivity Response, Inflammatory Response, Neurological Disease, Organismal Injury and Abnormalities, Respiratory Disease
ICAM3	intercellular adhesion molecule 3	Plasma Membrane	transmembrane receptor		P32942	-85.361	-0.337	x	x	x			x													Cancer, Cardiovascular Disease, Connective Tissue Disorders, Dermatological Diseases and Conditions, Developmental Disorder, Endocrine System Disorders, Gastrointestinal Disease, Hematological Disease, Hepatic System Disease, Immunological Disease, Inflammatory Disease, Inflammatory Response, Metabolic Disease, Neurological Disease, Nutritional Disease, Organismal Injury and Abnormalities, Psycho…
ID1	inhibitor of DNA binding 1, HLH protein	Nucleus	transcription regulator		P41134	-95.877	-0.405	x	x										x			x	x		disease progression	Cancer, Cardiovascular Disease, Connective Tissue Disorders, Dermatological Diseases and Conditions, Developmental Disorder, Endocrine System Disorders, Gastrointestinal Disease, Hematological Disease, Hepatic System Disease, Immunological Disease, Inflammatory Disease, Inflammatory Response, Metabolic Disease, Neurological Disease, Nutritional Disease, Ophthalmic Disease, Organismal Injury and A…
ID3	inhibitor of DNA binding 3, HLH protein	Nucleus	transcription regulator		Q02535	-12500	-0.739	x	x										x				x			Cancer, Cardiovascular Disease, Developmental Disorder, Endocrine System Disorders, Gastrointestinal Disease, Hematological Disease, Hepatic System Disease, Hereditary Disorder, Immunological Disease, Inflammatory Disease, Inflammatory Response, Metabolic Disease, Neurological Disease, Ophthalmic Disease, Organismal Injury and Abnormalities, Psychological Disorders, Reproductive System Disease, S…
IDO1	indoleamine 2,3-dioxygenase 1	Cytoplasm	enzyme	1-methyl-D-tryptophan, epacadostat, NLG919	P14902	-40.659	0.399	x	x																disease progression,efficacy,prognosis	Cancer, Connective Tissue Disorders, Dermatological Diseases and Conditions, Developmental Disorder, Endocrine System Disorders, Gastrointestinal Disease, Hematological Disease, Hepatic System Disease, Hereditary Disorder, Immunological Disease, Infectious Disease, Inflammatory Disease, Inflammatory Response, Metabolic Disease, Neurological Disease, Ophthalmic Disease, Organismal Injury and Abnor…
IFI27	interferon alpha inducible protein 27	Cytoplasm	other		P40305	-3816.79	0.513	x	x				x													Cancer, Dermatological Diseases and Conditions, Endocrine System Disorders, Immunological Disease, Infectious Disease, Inflammatory Disease, Inflammatory Response, Neurological Disease, Organismal Injury and Abnormalities, Reproductive System Disease, Skeletal and Muscular Disorders
IFIT2	interferon induced protein with tetratricopeptide repeats 2	Cytoplasm	other		P09913	-66.966	0.295	x	x																diagnosis	Antimicrobial Response, Cancer, Dermatological Diseases and Conditions, Endocrine System Disorders, Gastrointestinal Disease, Hematological Disease, Immunological Disease, Infectious Disease, Inflammatory Disease, Inflammatory Response, Metabolic Disease, Neurological Disease, Organismal Injury and Abnormalities, Psychological Disorders, Reproductive System Disease, Skeletal and Muscular Disorders
IFITM2	interferon induced transmembrane protein 2	Other	other		Q01629	-58.716	-0.343	x										x							prognosis	Antimicrobial Response, Cancer, Cardiovascular Disease, Connective Tissue Disorders, Dermatological Diseases and Conditions, Endocrine System Disorders, Gastrointestinal Disease, Immunological Disease, Infectious Disease, Inflammatory Disease, Inflammatory Response, Neurological Disease, Ophthalmic Disease, Organismal Injury and Abnormalities, Psychological Disorders, Reproductive System Disease,…
IFNG	interferon gamma	Extracellular Space	cytokine		P01579	-20.47	-0.407	x	x	x			x			x			x						diagnosis,efficacy,response to therapy,unspecified application	Antimicrobial Response, Auditory Disease, Cancer, Cardiovascular Disease, Connective Tissue Disorders, Dermatological Diseases and Conditions, Developmental Disorder, Endocrine System Disorders, Gastrointestinal Disease, Hematological Disease, Hepatic System Disease, Hereditary Disorder, Hypersensitivity Response, Immunological Disease, Infectious Disease, Inflammatory Disease, Inflammatory Respo…
IGF1	insulin like growth factor 1	Extracellular Space	growth factor	BI 836845	P01343	-76923.1	-0.921	x	x				x					x	x						diagnosis,efficacy,prognosis,safety	Auditory Disease, Cancer, Cardiovascular Disease, Connective Tissue Disorders, Dermatological Diseases and Conditions, Developmental Disorder, Endocrine System Disorders, Gastrointestinal Disease, Hematological Disease, Hepatic System Disease, Hereditary Disorder, Immunological Disease, Infectious Disease, Inflammatory Disease, Inflammatory Response, Metabolic Disease, Neurological Disease, Nutri…
IGF2BP2	insulin like growth factor 2 mRNA binding protein 2	Cytoplasm	translation regulator		Q9Y6M1	-526.87	0.704	x				x														Cancer, Cardiovascular Disease, Connective Tissue Disorders, Dermatological Diseases and Conditions, Endocrine System Disorders, Gastrointestinal Disease, Hematological Disease, Hepatic System Disease, Hereditary Disorder, Immunological Disease, Metabolic Disease, Organismal Injury and Abnormalities, Reproductive System Disease, Respiratory Disease
IGF2BP3	insulin like growth factor 2 mRNA binding protein 3	Cytoplasm	translation regulator		O00425	-51.02	0.407	x				x													diagnosis	Cancer, Cardiovascular Disease, Dermatological Diseases and Conditions, Endocrine System Disorders, Gastrointestinal Disease, Hepatic System Disease, Organismal Injury and Abnormalities, Renal and Urological Disease, Reproductive System Disease, Respiratory Disease
IGF2R	insulin like growth factor 2 receptor	Plasma Membrane	transmembrane receptor		P11717	-35714.3	-0.689	x	x				x				x	x	x							Cancer, Cardiovascular Disease, Dermatological Diseases and Conditions, Developmental Disorder, Endocrine System Disorders, Gastrointestinal Disease, Hematological Disease, Hepatic System Disease, Infectious Disease, Inflammatory Disease, Inflammatory Response, Metabolic Disease, Neurological Disease, Nutritional Disease, Organismal Injury and Abnormalities, Renal and Urological Disease, Reproduc…
IGFBP1	insulin like growth factor binding protein 1	Extracellular Space	other		P08833	-500000	0.735	x	x				x												diagnosis,efficacy	Cancer, Connective Tissue Disorders, Dermatological Diseases and Conditions, Developmental Disorder, Endocrine System Disorders, Gastrointestinal Disease, Hematological Disease, Hepatic System Disease, Hereditary Disorder, Inflammatory Disease, Inflammatory Response, Metabolic Disease, Neurological Disease, Nutritional Disease, Organismal Injury and Abnormalities, Renal and Urological Disease, Re…
IGFBP4	insulin like growth factor binding protein 4	Extracellular Space	other		P22692	-1862.2	-0.599	x	x	x	x		x						x							Cancer, Connective Tissue Disorders, Dermatological Diseases and Conditions, Endocrine System Disorders, Gastrointestinal Disease, Hematological Disease, Immunological Disease, Inflammatory Disease, Inflammatory Response, Metabolic Disease, Organismal Injury and Abnormalities, Reproductive System Disease, Skeletal and Muscular Disorders, Tumor Morphology
IGFBP5	insulin like growth factor binding protein 5	Extracellular Space	other		P24593	-841.751	-0.602	x	x				x					x	x						unspecified application	Cancer, Cardiovascular Disease, Connective Tissue Disorders, Dermatological Diseases and Conditions, Endocrine System Disorders, Gastrointestinal Disease, Hereditary Disorder, Immunological Disease, Inflammatory Disease, Inflammatory Response, Metabolic Disease, Neurological Disease, Ophthalmic Disease, Organismal Injury and Abnormalities, Renal and Urological Disease, Reproductive System Disease…
IGHA1	immunoglobulin heavy constant alpha 1	Extracellular Space	other		P01876	-32.066	0.362	x	x		x				x		x	x								Antimicrobial Response, Inflammatory Response
IGLC1	immunoglobulin lambda constant 1	Cytoplasm	other		P01842	-166667	0.68	x							x											Cancer, Hematological Disease, Immunological Disease, Organismal Injury and Abnormalities
IL2	interleukin 2	Extracellular Space	cytokine		P60568	0	-0.628	x	x				x			x			x						diagnosis,disease progression,efficacy,response to therapy	Antimicrobial Response, Cancer, Cardiovascular Disease, Connective Tissue Disorders, Dermatological Diseases and Conditions, Developmental Disorder, Endocrine System Disorders, Gastrointestinal Disease, Hematological Disease, Hepatic System Disease, Hereditary Disorder, Hypersensitivity Response, Immunological Disease, Infectious Disease, Inflammatory Disease, Inflammatory Response, Metabolic Dis…
IL6	interleukin 6	Extracellular Space	cytokine	tocilizumab, siltuximab	P05231	-800.641	-0.592	x	x				x			x			x						diagnosis,disease progression,efficacy,prognosis,response to therapy,safety,unspecified application	Antimicrobial Response, Auditory Disease, Cancer, Cardiovascular Disease, Connective Tissue Disorders, Dental Disease, Dermatological Diseases and Conditions, Developmental Disorder, Endocrine System Disorders, Gastrointestinal Disease, Hematological Disease, Hepatic System Disease, Hereditary Disorder, Hypersensitivity Response, Immunological Disease, Infectious Disease, Inflammatory Disease, In…
IL10	interleukin 10	Extracellular Space	cytokine		P22301	-12048.2	0.497	x	x	x			x			x			x						diagnosis,disease progression,efficacy,prognosis,response to therapy,safety,unspecified application	Antimicrobial Response, Auditory Disease, Cancer, Cardiovascular Disease, Connective Tissue Disorders, Dermatological Diseases and Conditions, Developmental Disorder, Endocrine System Disorders, Gastrointestinal Disease, Hematological Disease, Hepatic System Disease, Hereditary Disorder, Hypersensitivity Response, Immunological Disease, Infectious Disease, Inflammatory Disease, Inflammatory Respo…
IL18	interleukin 18	Extracellular Space	cytokine		Q14116	-1270.65	-0.401	x	x	x	x		x			x			x						efficacy,unspecified application	Antimicrobial Response, Cancer, Cardiovascular Disease, Connective Tissue Disorders, Dermatological Diseases and Conditions, Developmental Disorder, Endocrine System Disorders, Gastrointestinal Disease, Hematological Disease, Hepatic System Disease, Hereditary Disorder, Hypersensitivity Response, Immunological Disease, Infectious Disease, Inflammatory Disease, Inflammatory Response, Metabolic Dis…
IL32	interleukin 32	Extracellular Space	cytokine		P24001	-61.338	-0.278	x	x							x			x			x	x			Cancer, Cardiovascular Disease, Connective Tissue Disorders, Dermatological Diseases and Conditions, Developmental Disorder, Endocrine System Disorders, Gastrointestinal Disease, Hereditary Disorder, Infectious Disease, Inflammatory Disease, Inflammatory Response, Neurological Disease, Organismal Injury and Abnormalities, Renal and Urological Disease, Reproductive System Disease, Skeletal and Mus…
IL2RA	interleukin 2 receptor subunit alpha	Plasma Membrane	transmembrane receptor	LMB-2, daclizumab, basiliximab, aldesleukin, denileukin diftitox	P01589	-333333	-1.1	x	x				x					x							efficacy,unspecified application	Cancer, Cardiovascular Disease, Connective Tissue Disorders, Dermatological Diseases and Conditions, Developmental Disorder, Endocrine System Disorders, Gastrointestinal Disease, Hematological Disease, Hepatic System Disease, Hereditary Disorder, Hypersensitivity Response, Immunological Disease, Infectious Disease, Inflammatory Disease, Inflammatory Response, Metabolic Disease, Neurological Disea…
IL2RB	interleukin 2 receptor subunit beta	Plasma Membrane	transmembrane receptor	monoclonal antibody Mik-Beta-1, daclizumab, aldesleukin, denileukin diftitox	P14784	-525.762	-0.467	x	x									x							efficacy	Cancer, Cardiovascular Disease, Connective Tissue Disorders, Dermatological Diseases and Conditions, Developmental Disorder, Endocrine System Disorders, Gastrointestinal Disease, Hematological Disease, Hepatic System Disease, Hypersensitivity Response, Immunological Disease, Infectious Disease, Inflammatory Disease, Inflammatory Response, Metabolic Disease, Neurological Disease, Nutritional Disea…
IL3RA	interleukin 3 receptor subunit alpha	Plasma Membrane	transmembrane receptor	sargramostim, EPO/sargramostim, rituximab/sargramostim, DT388IL3	P26951	-237.812	0.289	x	x																unspecified application	Cancer, Cardiovascular Disease, Connective Tissue Disorders, Dermatological Diseases and Conditions, Endocrine System Disorders, Gastrointestinal Disease, Hematological Disease, Hereditary Disorder, Immunological Disease, Inflammatory Disease, Inflammatory Response, Neurological Disease, Organismal Injury and Abnormalities, Reproductive System Disease, Respiratory Disease, Skeletal and Muscular D…
IMPDH1	inosine monophosphate dehydrogenase 1	Cytoplasm	enzyme	thioguanine, VX-944, pegintron/ribavirin, PEG-interferon alfa-2a/ribavirin, nitazoxanide/peginterferon alfa-2a/ribavirin, interferon alfacon-1/ribavirin, interferon alfa-2b/ribavirin, mycophenolate mofetil, mycophenolic acid, ribavirin	P20839	-634.115	0.351	x				x														Cancer, Cardiovascular Disease, Connective Tissue Disorders, Dermatological Diseases and Conditions, Developmental Disorder, Endocrine System Disorders, Gastrointestinal Disease, Hematological Disease, Hepatic System Disease, Hereditary Disorder, Immunological Disease, Infectious Disease, Inflammatory Disease, Inflammatory Response, Metabolic Disease, Neurological Disease, Ophthalmic Disease, Org…
IMPDH2	inosine monophosphate dehydrogenase 2	Cytoplasm	enzyme	thioguanine, VX-944, pegintron/ribavirin, interferon alfacon-1/ribavirin, interferon alfa-2b/ribavirin, mycophenolate mofetil, mycophenolic acid, ribavirin	P12268	-432.526	0.367	x				x							x							Cancer, Cardiovascular Disease, Connective Tissue Disorders, Dermatological Diseases and Conditions, Developmental Disorder, Endocrine System Disorders, Gastrointestinal Disease, Hematological Disease, Hepatic System Disease, Hereditary Disorder, Immunological Disease, Infectious Disease, Inflammatory Disease, Inflammatory Response, Metabolic Disease, Neurological Disease, Ophthalmic Disease, Org…
INPP5D	inositol polyphosphate-5-phosphatase D	Cytoplasm	phosphatase	AQX-1125	Q92835	-1449.28	-0.538	x	x																	Cancer, Cardiovascular Disease, Connective Tissue Disorders, Dermatological Diseases and Conditions, Developmental Disorder, Gastrointestinal Disease, Hematological Disease, Hepatic System Disease, Hypersensitivity Response, Immunological Disease, Inflammatory Disease, Inflammatory Response, Metabolic Disease, Neurological Disease, Organismal Injury and Abnormalities, Psychological Disorders, Ren…
IRS2	insulin receptor substrate 2	Cytoplasm	enzyme		Q9Y4H2	-413.052	-0.63	x	x				x						x	x	x			x		Cancer, Cardiovascular Disease, Developmental Disorder, Endocrine System Disorders, Gastrointestinal Disease, Hematological Disease, Hepatic System Disease, Hereditary Disorder, Immunological Disease, Infectious Disease, Inflammatory Disease, Metabolic Disease, Neurological Disease, Nutritional Disease, Organismal Injury and Abnormalities, Psychological Disorders, Renal and Urological Disease, Re…
ISOC1	isochorismatase domain containing 1	Cytoplasm	enzyme		Q96CN7	-67.449	0.281	x		x															unspecified application	Cancer, Endocrine System Disorders, Hereditary Disorder, Neurological Disease, Organismal Injury and Abnormalities, Psychological Disorders, Reproductive System Disease, Skeletal and Muscular Disorders
ISOC2	isochorismatase domain containing 2	Cytoplasm	enzyme		Q96AB3	-116.782	-0.438	x				x
ITGA1	integrin subunit alpha 1	Plasma Membrane	other		P56199	-505.306	-0.398	x	x				x													Cancer, Cardiovascular Disease, Dermatological Diseases and Conditions, Endocrine System Disorders, Gastrointestinal Disease, Hematological Disease, Hepatic System Disease, Hereditary Disorder, Inflammatory Disease, Inflammatory Response, Metabolic Disease, Nutritional Disease, Organismal Injury and Abnormalities, Renal and Urological Disease, Reproductive System Disease, Respiratory Disease, Tum…
ITGA4	integrin subunit alpha 4	Plasma Membrane	transmembrane receptor	natalizumab, vedolizumab	P13612	-58.589	-0.384	x	x				x												efficacy,prognosis	Cancer, Cardiovascular Disease, Connective Tissue Disorders, Dermatological Diseases and Conditions, Developmental Disorder, Endocrine System Disorders, Gastrointestinal Disease, Hematological Disease, Hepatic System Disease, Hereditary Disorder, Hypersensitivity Response, Immunological Disease, Infectious Disease, Inflammatory Disease, Inflammatory Response, Metabolic Disease, Neurological Disea…
ITGA5	integrin subunit alpha 5	Plasma Membrane	transmembrane receptor		P08648	-43478.3	0.633	x	x				x												prognosis	Cancer, Cardiovascular Disease, Connective Tissue Disorders, Dermatological Diseases and Conditions, Developmental Disorder, Endocrine System Disorders, Gastrointestinal Disease, Hematological Disease, Hepatic System Disease, Hypersensitivity Response, Immunological Disease, Infectious Disease, Inflammatory Disease, Inflammatory Response, Neurological Disease, Organismal Injury and Abnormalities,…
ITGA2B	integrin subunit alpha 2b	Plasma Membrane	transmembrane receptor	abciximab, TP 9201, eptifibatide, tirofiban	P08514	-8196.72	-0.639	x	x				x						x							Cancer, Cardiovascular Disease, Connective Tissue Disorders, Dermatological Diseases and Conditions, Developmental Disorder, Endocrine System Disorders, Gastrointestinal Disease, Hematological Disease, Hepatic System Disease, Hereditary Disorder, Immunological Disease, Infectious Disease, Inflammatory Disease, Inflammatory Response, Metabolic Disease, Neurological Disease, Organismal Injury and A…
ITGAE	integrin subunit alpha E	Plasma Membrane	other		P38570	-41.918	-0.338	x	x				x												unspecified application	Cancer, Dermatological Diseases and Conditions, Developmental Disorder, Endocrine System Disorders, Gastrointestinal Disease, Hematological Disease, Hepatic System Disease, Immunological Disease, Infectious Disease, Inflammatory Response, Metabolic Disease, Organismal Injury and Abnormalities, Reproductive System Disease, Skeletal and Muscular Disorders
ITGAL	integrin subunit alpha L	Plasma Membrane	transmembrane receptor	efalizumab	P20701	-2136.75	-0.522	x	x	x																Cancer, Cardiovascular Disease, Connective Tissue Disorders, Dermatological Diseases and Conditions, Endocrine System Disorders, Gastrointestinal Disease, Hematological Disease, Hepatic System Disease, Hereditary Disorder, Hypersensitivity Response, Immunological Disease, Infectious Disease, Inflammatory Disease, Inflammatory Response, Neurological Disease, Organismal Injury and Abnormalities, Re…
ITGAM	integrin subunit alpha M	Plasma Membrane	transmembrane receptor		P11215	-621.891	-0.656	x	x	x			x				x		x						efficacy	Antimicrobial Response, Cancer, Cardiovascular Disease, Connective Tissue Disorders, Dermatological Diseases and Conditions, Endocrine System Disorders, Gastrointestinal Disease, Hematological Disease, Hepatic System Disease, Hereditary Disorder, Hypersensitivity Response, Immunological Disease, Infectious Disease, Inflammatory Disease, Inflammatory Response, Metabolic Disease, Neurological Disea…
ITGB2	integrin subunit beta 2	Plasma Membrane	transmembrane receptor		P05107	-327.439	0.412	x	x										x			x				Cancer, Cardiovascular Disease, Connective Tissue Disorders, Dermatological Diseases and Conditions, Developmental Disorder, Endocrine System Disorders, Gastrointestinal Disease, Hematological Disease, Hepatic System Disease, Hereditary Disorder, Hypersensitivity Response, Immunological Disease, Infectious Disease, Inflammatory Disease, Inflammatory Response, Metabolic Disease, Neurological Disea…
ITGB3	integrin subunit beta 3	Plasma Membrane	transmembrane receptor	abciximab, TP 9201, cilengitide, tirofiban	P05106	-2840.91	-0.475	x	x													x				Cancer, Cardiovascular Disease, Connective Tissue Disorders, Dental Disease, Dermatological Diseases and Conditions, Developmental Disorder, Endocrine System Disorders, Gastrointestinal Disease, Hematological Disease, Hepatic System Disease, Hereditary Disorder, Immunological Disease, Infectious Disease, Inflammatory Disease, Inflammatory Response, Metabolic Disease, Neurological Disease, Nutriti…
ITGB4	integrin subunit beta 4	Plasma Membrane	transmembrane receptor		P16144	-3030.3	0.512	x	x													x			diagnosis	Cancer, Connective Tissue Disorders, Dermatological Diseases and Conditions, Developmental Disorder, Endocrine System Disorders, Gastrointestinal Disease, Hematological Disease, Hepatic System Disease, Hereditary Disorder, Immunological Disease, Neurological Disease, Ophthalmic Disease, Organismal Injury and Abnormalities, Psychological Disorders, Renal and Urological Disease, Reproductive System…
JUN	Jun proto-oncogene, AP-1 transcription factor subunit	Nucleus	transcription regulator		P05412	-20.353	0.357	x	x										x		x	x			prognosis	Cancer, Cardiovascular Disease, Connective Tissue Disorders, Dermatological Diseases and Conditions, Developmental Disorder, Endocrine System Disorders, Gastrointestinal Disease, Hematological Disease, Hepatic System Disease, Hereditary Disorder, Immunological Disease, Infectious Disease, Inflammatory Disease, Inflammatory Response, Metabolic Disease, Neurological Disease, Ophthalmic Disease, Org…
KDM5A	lysine demethylase 5A	Nucleus	transcription regulator		P29375	-62.054	-0.471	x	x				x													Cancer, Cardiovascular Disease, Dermatological Diseases and Conditions, Developmental Disorder, Endocrine System Disorders, Gastrointestinal Disease, Hereditary Disorder, Inflammatory Response, Neurological Disease, Organismal Injury and Abnormalities, Psychological Disorders, Reproductive System Disease, Respiratory Disease
KIAA0391	KIAA0391	Cytoplasm	enzyme		O15091	-21.738	-0.32	x				x														Cancer, Gastrointestinal Disease, Hepatic System Disease, Organismal Injury and Abnormalities, Respiratory Disease, Skeletal and Muscular Disorders
KIF23	kinesin family member 23	Cytoplasm	other		Q02241	-55.611	0.393	x	x				x													Cancer, Gastrointestinal Disease, Hepatic System Disease, Organismal Injury and Abnormalities, Renal and Urological Disease, Reproductive System Disease, Respiratory Disease, Skeletal and Muscular Disorders
KLK3	kallikrein related peptidase 3	Extracellular Space	peptidase		P07288	-95.274	-0.332	x	x				x					x	x						diagnosis,disease progression,efficacy,prognosis,safety,unspecified application	Cancer, Cardiovascular Disease, Dermatological Diseases and Conditions, Developmental Disorder, Endocrine System Disorders, Gastrointestinal Disease, Hematological Disease, Inflammatory Response, Metabolic Disease, Organismal Injury and Abnormalities, Reproductive System Disease, Skeletal and Muscular Disorders, Tumor Morphology
KLRG1	killer cell lectin like receptor G1	Plasma Membrane	other		Q96E93	-4524.89	-0.395	x	x																	Inflammatory Response
KPNA2	karyopherin subunit alpha 2	Nucleus	transporter		P52292	-3174.6	-0.548	x			x								x						diagnosis	Cancer, Dermatological Diseases and Conditions, Endocrine System Disorders, Gastrointestinal Disease, Hematological Disease, Hepatic System Disease, Immunological Disease, Neurological Disease, Organismal Injury and Abnormalities, Reproductive System Disease
KPNB1	karyopherin subunit beta 1	Nucleus	transporter		Q14974	-150.083	-0.412	x		x							x	x	x							Cancer, Dermatological Diseases and Conditions, Gastrointestinal Disease, Hematological Disease, Hepatic System Disease, Immunological Disease, Infectious Disease, Organismal Injury and Abnormalities, Reproductive System Disease, Tumor Morphology
KRAS	KRAS proto-oncogene, GTPase	Cytoplasm	enzyme		P01116	-64.172	0.314	x	x										x			x	x		diagnosis,efficacy,prognosis,response to therapy,unspecified application	Cancer, Cardiovascular Disease, Connective Tissue Disorders, Dental Disease, Dermatological Diseases and Conditions, Developmental Disorder, Endocrine System Disorders, Gastrointestinal Disease, Hematological Disease, Hepatic System Disease, Hereditary Disorder, Immunological Disease, Infectious Disease, Inflammatory Disease, Inflammatory Response, Metabolic Disease, Neurological Disease, Ophthal…
KRT4	keratin 4	Cytoplasm	other		P19013	0	2.498	x	x				x													Cancer, Dermatological Diseases and Conditions, Endocrine System Disorders, Gastrointestinal Disease, Hepatic System Disease, Hereditary Disorder, Metabolic Disease, Ophthalmic Disease, Organismal Injury and Abnormalities, Renal and Urological Disease
KRT8	keratin 8	Cytoplasm	other		P05787	-4329	-0.523	x	x				x						x			x	x		prognosis	Cancer, Dermatological Diseases and Conditions, Developmental Disorder, Endocrine System Disorders, Gastrointestinal Disease, Hematological Disease, Hepatic System Disease, Hereditary Disorder, Immunological Disease, Infectious Disease, Inflammatory Disease, Inflammatory Response, Metabolic Disease, Nutritional Disease, Organismal Injury and Abnormalities, Renal and Urological Disease, Reproducti…
KRT15	keratin 15	Cytoplasm	other		P19012	-3174.6	0.735	x	x				x													Cancer, Dermatological Diseases and Conditions, Endocrine System Disorders, Gastrointestinal Disease, Immunological Disease, Inflammatory Disease, Inflammatory Response, Neurological Disease, Organismal Injury and Abnormalities, Psychological Disorders, Reproductive System Disease
KRT17	keratin 17	Cytoplasm	other		Q04695	-1046.03	-0.691	x	x				x					x	x						diagnosis,efficacy	Auditory Disease, Cancer, Dermatological Diseases and Conditions, Developmental Disorder, Endocrine System Disorders, Gastrointestinal Disease, Hematological Disease, Hereditary Disorder, Immunological Disease, Inflammatory Disease, Inflammatory Response, Metabolic Disease, Neurological Disease, Organismal Injury and Abnormalities, Psychological Disorders, Reproductive System Disease, Skeletal an…
KRT6B	keratin 6B	Cytoplasm	other		P04259	-1119.82	0.418	x	x				x		x										diagnosis	Cancer, Cardiovascular Disease, Dermatological Diseases and Conditions, Developmental Disorder, Endocrine System Disorders, Gastrointestinal Disease, Hematological Disease, Hereditary Disorder, Immunological Disease, Inflammatory Disease, Organismal Injury and Abnormalities, Reproductive System Disease, Respiratory Disease, Skeletal and Muscular Disorders
L1CAM	L1 cell adhesion molecule	Plasma Membrane	other		P32004	-29.001	-0.379	x	x				x			x		x				x	x		unspecified application	Cancer, Connective Tissue Disorders, Dermatological Diseases and Conditions, Developmental Disorder, Endocrine System Disorders, Gastrointestinal Disease, Hematological Disease, Hepatic System Disease, Hereditary Disorder, Immunological Disease, Inflammatory Disease, Inflammatory Response, Metabolic Disease, Neurological Disease, Nutritional Disease, Ophthalmic Disease, Organismal Injury and Abno…
LAT2	linker for activation of T-cells family member 2	Plasma Membrane	other		Q9GZY6	-46.544	0.282	x	x										x							Cancer, Endocrine System Disorders, Gastrointestinal Disease, Hematological Disease, Hypersensitivity Response, Immunological Disease, Inflammatory Response, Neurological Disease, Organismal Injury and Abnormalities, Reproductive System Disease, Tumor Morphology
LGALS4	galectin 4	Extracellular Space	other		P56470	-33.599	0.357	x				x													diagnosis	Cancer, Endocrine System Disorders, Gastrointestinal Disease, Inflammatory Disease, Inflammatory Response, Organismal Injury and Abnormalities, Reproductive System Disease
LIFR	leukemia inhibitory factor receptor alpha	Plasma Membrane	transmembrane receptor		P42702	-3225.81	0.477	x	x	x			x												diagnosis	Cancer, Cardiovascular Disease, Connective Tissue Disorders, Dermatological Diseases and Conditions, Developmental Disorder, Endocrine System Disorders, Gastrointestinal Disease, Hematological Disease, Hepatic System Disease, Hereditary Disorder, Immunological Disease, Infectious Disease, Neurological Disease, Organismal Injury and Abnormalities, Psychological Disorders, Renal and Urological Dise…
LOC102553099	N-alpha-acetyltransferase 50-like	Other	other		Q20220	-1607.72	0.561					x
LUM	lumican	Extracellular Space	other		P51884	-4405.29	-0.695	x	x	x			x					x								Cancer, Cardiovascular Disease, Connective Tissue Disorders, Dermatological Diseases and Conditions, Hematological Disease, Infectious Disease, Inflammatory Disease, Inflammatory Response, Neurological Disease, Ophthalmic Disease, Organismal Injury and Abnormalities, Reproductive System Disease, Respiratory Disease, Skeletal and Muscular Disorders, Tumor Morphology
MAD2L1	MAD2 mitotic arrest deficient-like 1 (yeast)	Nucleus	other		Q13257	-98.58	-0.33	x				x														Cancer, Dermatological Diseases and Conditions, Developmental Disorder, Gastrointestinal Disease, Hereditary Disorder, Neurological Disease, Organismal Injury and Abnormalities, Respiratory Disease, Skeletal and Muscular Disorders, Tumor Morphology
MALL	mal, T-cell differentiation protein like	Plasma Membrane	other		Q13021	-29.001	0.323	x				x														Cancer, Dermatological Diseases and Conditions, Endocrine System Disorders, Gastrointestinal Disease, Organismal Injury and Abnormalities
MAP1LC3B	microtubule associated protein 1 light chain 3 beta	Cytoplasm	other		Q9GZQ8	-99.592	-0.353	x	x										x							Cancer, Endocrine System Disorders, Gastrointestinal Disease, Hepatic System Disease, Infectious Disease, Inflammatory Disease, Inflammatory Response, Organismal Injury and Abnormalities, Reproductive System Disease
MAPK8	mitogen-activated protein kinase 8	Cytoplasm	kinase	aplidine	P45983	-96.237	-0.37	x	x										x			x		x		Cancer, Cardiovascular Disease, Connective Tissue Disorders, Dermatological Diseases and Conditions, Developmental Disorder, Endocrine System Disorders, Gastrointestinal Disease, Hematological Disease, Hepatic System Disease, Hereditary Disorder, Hypersensitivity Response, Immunological Disease, Infectious Disease, Inflammatory Disease, Inflammatory Response, Metabolic Disease, Neurological Disea…
MAPK10	mitogen-activated protein kinase 10	Cytoplasm	kinase		P53779	-189.502	-0.303	x				x														Cancer, Cardiovascular Disease, Dermatological Diseases and Conditions, Developmental Disorder, Endocrine System Disorders, Gastrointestinal Disease, Hereditary Disorder, Inflammatory Response, Metabolic Disease, Neurological Disease, Organismal Injury and Abnormalities, Psychological Disorders, Reproductive System Disease
MAPK12	mitogen-activated protein kinase 12	Cytoplasm	kinase	talmapimod	P53778	-33.28	-0.51	x				x														Cancer, Dermatological Diseases and Conditions, Gastrointestinal Disease, Hepatic System Disease, Infectious Disease, Organismal Injury and Abnormalities
MAPK14	mitogen-activated protein kinase 14	Cytoplasm	kinase	talmapimod, RO-3201195, ralimetinib, p38 MAP kinase inhibitor	Q16539	-157.555	-0.483	x	x										x						efficacy	Antimicrobial Response, Auditory Disease, Cancer, Cardiovascular Disease, Connective Tissue Disorders, Dermatological Diseases and Conditions, Developmental Disorder, Endocrine System Disorders, Gastrointestinal Disease, Hematological Disease, Hepatic System Disease, Hypersensitivity Response, Immunological Disease, Infectious Disease, Inflammatory Disease, Inflammatory Response, Metabolic Diseas…
MBD1	methyl-CpG binding domain protein 1	Nucleus	other		Q9UIS9	-20.377	-0.235	x				x							x							Cancer, Connective Tissue Disorders, Endocrine System Disorders, Gastrointestinal Disease, Hematological Disease, Immunological Disease, Inflammatory Disease, Inflammatory Response, Neurological Disease, Organismal Injury and Abnormalities, Psychological Disorders, Reproductive System Disease, Skeletal and Muscular Disorders
MDH1	malate dehydrogenase 1	Cytoplasm	enzyme		P40925	-4854.37	1.129	x		x	x						x	x								Antimicrobial Response, Cancer, Gastrointestinal Disease, Hepatic System Disease, Inflammatory Response, Neurological Disease, Organismal Injury and Abnormalities, Psychological Disorders, Reproductive System Disease, Skeletal and Muscular Disorders
MET	MET proto-oncogene, receptor tyrosine kinase	Plasma Membrane	kinase	crizotinib, tivantinib, cabozantinib, amuvatinib, AMG 208, PF-4217903, foretinib, golvatinib, SGX523, BMS 777607, MK2461, capmatinib, JNJ-38877605, onartuzumab, MGCD-265, cabozantinib/erlotinib, MSC2156119J, AMG 337, LY2875358, ARGX-111, SAR125844, volitinib, LY3164530, altiratinib, MGCD516, merestinib, EMD 1204831, MK8033	P08581	-58823.5	-0.767	x	x										x			x			diagnosis,disease progression,efficacy,prognosis,response to therapy,unspecified application	Auditory Disease, Cancer, Cardiovascular Disease, Connective Tissue Disorders, Dermatological Diseases and Conditions, Developmental Disorder, Endocrine System Disorders, Gastrointestinal Disease, Hematological Disease, Hepatic System Disease, Hereditary Disorder, Hypersensitivity Response, Immunological Disease, Inflammatory Disease, Inflammatory Response, Metabolic Disease, Neurological Disease…
MLPH	melanophilin	Cytoplasm	other		Q9BV36	-106.372	0.507	x				x														Cancer, Cardiovascular Disease, Connective Tissue Disorders, Developmental Disorder, Endocrine System Disorders, Gastrointestinal Disease, Hereditary Disorder, Immunological Disease, Inflammatory Disease, Inflammatory Response, Metabolic Disease, Organismal Injury and Abnormalities, Reproductive System Disease, Respiratory Disease, Skeletal and Muscular Disorders
MME	membrane metallo-endopeptidase	Plasma Membrane	peptidase	sacubitril/valsartan, sacubitril	P08473	-2336.45	-0.55	x	x									x							diagnosis,efficacy,unspecified application	Cancer, Cardiovascular Disease, Connective Tissue Disorders, Dermatological Diseases and Conditions, Developmental Disorder, Endocrine System Disorders, Gastrointestinal Disease, Hematological Disease, Hepatic System Disease, Hereditary Disorder, Immunological Disease, Inflammatory Disease, Inflammatory Response, Metabolic Disease, Neurological Disease, Organismal Injury and Abnormalities, Psycho…
MMP1	matrix metallopeptidase 1	Extracellular Space	peptidase	rebimastat, marimastat	P03956	-2645.5	-0.745	x	x				x									x			diagnosis,efficacy,safety	Cancer, Cardiovascular Disease, Connective Tissue Disorders, Dermatological Diseases and Conditions, Developmental Disorder, Endocrine System Disorders, Gastrointestinal Disease, Hematological Disease, Hepatic System Disease, Hereditary Disorder, Immunological Disease, Inflammatory Disease, Inflammatory Response, Metabolic Disease, Neurological Disease, Organismal Injury and Abnormalities, Psycho…
MMP2	matrix metallopeptidase 2	Extracellular Space	peptidase	MMP2 MMP9 inhibitor, rebimastat, marimastat, prinomastat	P08253	-96.684	0.321	x	x	x			x			x		x	x			x	x		diagnosis,disease progression,efficacy,prognosis,response to therapy,unspecified application	Cancer, Cardiovascular Disease, Connective Tissue Disorders, Dermatological Diseases and Conditions, Developmental Disorder, Endocrine System Disorders, Gastrointestinal Disease, Hematological Disease, Hepatic System Disease, Hereditary Disorder, Immunological Disease, Infectious Disease, Inflammatory Disease, Inflammatory Response, Metabolic Disease, Neurological Disease, Ophthalmic Disease, Org…
MMP3	matrix metallopeptidase 3	Extracellular Space	peptidase	marimastat	P08254	-1055.97	-0.435	x	x				x			x									diagnosis,efficacy	Auditory Disease, Cancer, Cardiovascular Disease, Connective Tissue Disorders, Dermatological Diseases and Conditions, Developmental Disorder, Endocrine System Disorders, Gastrointestinal Disease, Hematological Disease, Hereditary Disorder, Immunological Disease, Infectious Disease, Inflammatory Disease, Inflammatory Response, Metabolic Disease, Neurological Disease, Organismal Injury and Abnorma…
MMP11	matrix metallopeptidase 11	Extracellular Space	peptidase	marimastat	P24347	-324.675	-0.435	x	x				x											x	diagnosis,disease progression,unspecified application	Cancer, Cardiovascular Disease, Connective Tissue Disorders, Dermatological Diseases and Conditions, Developmental Disorder, Endocrine System Disorders, Gastrointestinal Disease, Inflammatory Disease, Inflammatory Response, Nutritional Disease, Organismal Injury and Abnormalities, Renal and Urological Disease, Reproductive System Disease, Respiratory Disease, Skeletal and Muscular Disorders, Tumo…
MMP13	matrix metallopeptidase 13	Extracellular Space	peptidase	marimastat, prinomastat	P45452	-36.217	0.358	x	x				x					x							diagnosis	Cancer, Cardiovascular Disease, Connective Tissue Disorders, Dermatological Diseases and Conditions, Developmental Disorder, Endocrine System Disorders, Gastrointestinal Disease, Hematological Disease, Hepatic System Disease, Hereditary Disorder, Immunological Disease, Inflammatory Disease, Inflammatory Response, Neurological Disease, Organismal Injury and Abnormalities, Reproductive System Disea…
MOXD1	monooxygenase DBH like 1	Cytoplasm	enzyme		Q6UVY6	-50.764	-0.345	x				x														Cancer, Endocrine System Disorders, Gastrointestinal Disease, Hepatic System Disease, Organismal Injury and Abnormalities, Reproductive System Disease
MPHOSPH10	M-phase phosphoprotein 10	Nucleus	other		O00566	-130.599	0.422	x				x							x							Cancer, Developmental Disorder, Endocrine System Disorders, Gastrointestinal Disease, Organismal Injury and Abnormalities
MPST	mercaptopyruvate sulfurtransferase	Cytoplasm	enzyme		P25325	-300.391	0.452	x		x								x								Cancer, Gastrointestinal Disease, Neurological Disease, Organismal Injury and Abnormalities, Psychological Disorders, Skeletal and Muscular Disorders
MPZL2	myelin protein zero like 2	Plasma Membrane	other		O60487	-101.999	-0.553	x				x							x			x	x			Cancer, Endocrine System Disorders, Organismal Injury and Abnormalities, Reproductive System Disease
MS4A1	membrane spanning 4-domains A1	Plasma Membrane	other	tositumomab, rituximab, ofatumumab, veltuzumab, methotrexate/ofatumumab, ocrelizumab, SBI-087, bortezomib/cladribine/rituximab, PF-5212374, obinutuzumab, cyclophosphamide/fludarabine phosphate/rituximab, methotrexate/rituximab, rituximab/temozolomide, methotrexate/rituximab/temozolomide, cyclophosphamide/dexamethasone/rituximab, fludarabine phosphate/rituximab, rituximab/thalidomide, cyclophospha…	P11836	-262.329	-0.547	x	x							x									efficacy,prognosis,unspecified application	Cancer, Cardiovascular Disease, Connective Tissue Disorders, Dermatological Diseases and Conditions, Developmental Disorder, Endocrine System Disorders, Gastrointestinal Disease, Hematological Disease, Hereditary Disorder, Immunological Disease, Inflammatory Disease, Inflammatory Response, Metabolic Disease, Neurological Disease, Ophthalmic Disease, Organismal Injury and Abnormalities, Psychologi…
MS4A2	membrane spanning 4-domains A2	Plasma Membrane	transmembrane receptor	omalizumab	Q01362	-40.755	-0.438	x	x																	Cancer, Cardiovascular Disease, Connective Tissue Disorders, Dermatological Diseases and Conditions, Endocrine System Disorders, Gastrointestinal Disease, Hematological Disease, Hereditary Disorder, Hypersensitivity Response, Immunological Disease, Infectious Disease, Inflammatory Disease, Inflammatory Response, Metabolic Disease, Neurological Disease, Organismal Injury and Abnormalities, Renal a…
MSN	moesin	Plasma Membrane	other		P26038	-44.555	0.33	x	x	x						x		x								Cancer, Cardiovascular Disease, Dermatological Diseases and Conditions, Gastrointestinal Disease, Immunological Disease, Inflammatory Disease, Inflammatory Response, Neurological Disease, Organismal Injury and Abnormalities, Psychological Disorders, Reproductive System Disease, Respiratory Disease
MTA1	metastasis associated 1	Nucleus	transcription regulator		Q13330	-2610.97	0.424	x				x													diagnosis,response to therapy	Cancer, Gastrointestinal Disease, Hematological Disease, Hepatic System Disease, Immunological Disease, Inflammatory Response, Organismal Injury and Abnormalities, Reproductive System Disease, Tumor Morphology
MUC1	mucin 1, cell surface associated	Plasma Membrane	other	HuHMFG1, yttrium y 90 clivatuzumab tetraxetan	P15941	-41666.7	0.568	x	x	x			x		x			x	x						diagnosis,disease progression,efficacy,prognosis,unspecified application	Cancer, Cardiovascular Disease, Dermatological Diseases and Conditions, Developmental Disorder, Endocrine System Disorders, Gastrointestinal Disease, Hematological Disease, Hepatic System Disease, Hereditary Disorder, Immunological Disease, Inflammatory Disease, Inflammatory Response, Neurological Disease, Organismal Injury and Abnormalities, Psychological Disorders, Renal and Urological Disease,…
MUC2	mucin 2, oligomeric mucus/gel-forming	Other	other		Q02817	-17543.9	-0.55	x				x										x			diagnosis	Cancer, Cardiovascular Disease, Connective Tissue Disorders, Dermatological Diseases and Conditions, Gastrointestinal Disease, Immunological Disease, Inflammatory Disease, Inflammatory Response, Organismal Injury and Abnormalities, Reproductive System Disease, Skeletal and Muscular Disorders
MXD4	MAX dimerization protein 4	Nucleus	transcription regulator		Q14582	-71.932	-0.361	x				x														Cancer, Endocrine System Disorders, Gastrointestinal Disease, Organismal Injury and Abnormalities
MYBL2	MYB proto-oncogene like 2	Nucleus	transcription regulator		P10244	-46.544	-0.216	x	x																	Cancer, Dermatological Diseases and Conditions, Developmental Disorder, Endocrine System Disorders, Gastrointestinal Disease, Neurological Disease, Organismal Injury and Abnormalities, Reproductive System Disease, Respiratory Disease, Skeletal and Muscular Disorders, Tumor Morphology
MYC	v-myc avian myelocytomatosis viral oncogene homolog	Nucleus	transcription regulator		P01106	-55.359	-0.284	x	x										x			x	x		diagnosis,efficacy,prognosis,response to therapy,unspecified application	Cancer, Cardiovascular Disease, Connective Tissue Disorders, Dermatological Diseases and Conditions, Developmental Disorder, Endocrine System Disorders, Gastrointestinal Disease, Hematological Disease, Hepatic System Disease, Hereditary Disorder, Immunological Disease, Infectious Disease, Inflammatory Disease, Inflammatory Response, Metabolic Disease, Neurological Disease, Nutritional Disease, Or…
MYCN	v-myc avian myelocytomatosis viral oncogene neuroblastoma derived homolog	Nucleus	transcription regulator		Q9H224	-333333	-0.636	x				x							x						diagnosis,prognosis	Cancer, Cardiovascular Disease, Connective Tissue Disorders, Dermatological Diseases and Conditions, Developmental Disorder, Endocrine System Disorders, Gastrointestinal Disease, Hematological Disease, Hepatic System Disease, Hereditary Disorder, Immunological Disease, Neurological Disease, Organismal Injury and Abnormalities, Renal and Urological Disease, Reproductive System Disease, Respiratory…
MYD88	myeloid differentiation primary response 88	Plasma Membrane	other	IMO-8400	Q99836	-71428.6	0.513	x	x										x							Antimicrobial Response, Auditory Disease, Cancer, Cardiovascular Disease, Connective Tissue Disorders, Dermatological Diseases and Conditions, Developmental Disorder, Endocrine System Disorders, Gastrointestinal Disease, Hematological Disease, Hepatic System Disease, Hereditary Disorder, Hypersensitivity Response, Immunological Disease, Infectious Disease, Inflammatory Disease, Inflammatory Respo…
N4BP2L1	NEDD4 binding protein 2 like 1	Other	other		Q5TBK1	-45.899	0.239	x				x														Cancer, Organismal Injury and Abnormalities, Renal and Urological Disease
NCAM1	neural cell adhesion molecule 1	Plasma Membrane	other	BB-10901	P13591	-71428.6	-0.5	x	x		x		x					x	x						efficacy,prognosis,unspecified application	Cancer, Cardiovascular Disease, Dermatological Diseases and Conditions, Endocrine System Disorders, Gastrointestinal Disease, Hematological Disease, Hepatic System Disease, Hereditary Disorder, Immunological Disease, Inflammatory Disease, Inflammatory Response, Neurological Disease, Ophthalmic Disease, Organismal Injury and Abnormalities, Psychological Disorders, Reproductive System Disease, Resp…
NCL	nucleolin	Nucleus	other	AGRO 100	P19338	-3300.33	-0.911	x	x				x						x							Cancer, Cardiovascular Disease, Developmental Disorder, Gastrointestinal Disease, Hepatic System Disease, Hereditary Disorder, Infectious Disease, Inflammatory Response, Organismal Injury and Abnormalities, Reproductive System Disease, Respiratory Disease, Skeletal and Muscular Disorders
NCOR2	nuclear receptor corepressor 2	Nucleus	transcription regulator		Q9Y618	-96.516	-0.355	x	x				x													Cancer, Cardiovascular Disease, Developmental Disorder, Endocrine System Disorders, Gastrointestinal Disease, Hematological Disease, Hepatic System Disease, Immunological Disease, Infectious Disease, Inflammatory Disease, Inflammatory Response, Neurological Disease, Nutritional Disease, Organismal Injury and Abnormalities, Psychological Disorders, Renal and Urological Disease, Reproductive System…
NEDD4	neural precursor cell expressed, developmentally down-regulated 4, E3 ubiquitin protein ligase	Cytoplasm	enzyme		P46934	-4608.3	0.677	x				x														Cancer, Developmental Disorder, Endocrine System Disorders, Gastrointestinal Disease, Hematological Disease, Hepatic System Disease, Hereditary Disorder, Immunological Disease, Infectious Disease, Neurological Disease, Organismal Injury and Abnormalities, Psychological Disorders, Renal and Urological Disease, Reproductive System Disease, Skeletal and Muscular Disorders
NFKB2	nuclear factor kappa B subunit 2	Nucleus	transcription regulator		Q00653	-71.104	-0.365	x	x																	Cancer, Cardiovascular Disease, Connective Tissue Disorders, Dermatological Diseases and Conditions, Developmental Disorder, Gastrointestinal Disease, Hematological Disease, Hereditary Disorder, Immunological Disease, Infectious Disease, Inflammatory Disease, Inflammatory Response, Metabolic Disease, Neurological Disease, Nutritional Disease, Organismal Injury and Abnormalities, Psychological Dis…
NME1	NME/NM23 nucleoside diphosphate kinase 1	Cytoplasm	kinase		P15531	-31.544	0.374	x	x				x			x			x						unspecified application	Cancer, Developmental Disorder, Gastrointestinal Disease, Hematological Disease, Hepatic System Disease, Hereditary Disorder, Immunological Disease, Neurological Disease, Organismal Injury and Abnormalities, Psychological Disorders, Renal and Urological Disease, Reproductive System Disease, Respiratory Disease, Skeletal and Muscular Disorders, Tumor Morphology
NME2	NME/NM23 nucleoside diphosphate kinase 2	Nucleus	kinase		P22392	-76.746	-0.336	x		x							x									Cancer, Gastrointestinal Disease, Organismal Injury and Abnormalities, Reproductive System Disease, Respiratory Disease
NOS2	nitric oxide synthase 2	Cytoplasm	enzyme	pimagedine, triflusal, GW 273629, targinine	P35228	-511.247	-0.458	x	x	x			x							x					diagnosis	Antimicrobial Response, Cancer, Cardiovascular Disease, Connective Tissue Disorders, Dental Disease, Dermatological Diseases and Conditions, Developmental Disorder, Endocrine System Disorders, Gastrointestinal Disease, Hematological Disease, Hepatic System Disease, Hereditary Disorder, Hypersensitivity Response, Immunological Disease, Infectious Disease, Inflammatory Disease, Inflammatory Respons…
NOV	nephroblastoma overexpressed	Extracellular Space	growth factor		P48745	-8000	-0.975	x										x	x							Cancer, Cardiovascular Disease, Connective Tissue Disorders, Endocrine System Disorders, Gastrointestinal Disease, Hepatic System Disease, Inflammatory Response, Metabolic Disease, Ophthalmic Disease, Organismal Injury and Abnormalities, Renal and Urological Disease, Skeletal and Muscular Disorders, Tumor Morphology
NRAS	neuroblastoma RAS viral oncogene homolog	Plasma Membrane	enzyme		P01111	-2610.97	0.644	x										x				x	x		efficacy,response to therapy	Cancer, Cardiovascular Disease, Connective Tissue Disorders, Dermatological Diseases and Conditions, Developmental Disorder, Endocrine System Disorders, Gastrointestinal Disease, Hematological Disease, Hepatic System Disease, Hereditary Disorder, Immunological Disease, Inflammatory Disease, Inflammatory Response, Metabolic Disease, Neurological Disease, Ophthalmic Disease, Organismal Injury and A…
NTF4	neurotrophin 4	Extracellular Space	growth factor		P34130	-189.502	-0.442	x				x														Cancer, Cardiovascular Disease, Connective Tissue Disorders, Dermatological Diseases and Conditions, Developmental Disorder, Endocrine System Disorders, Gastrointestinal Disease, Hematological Disease, Hepatic System Disease, Hereditary Disorder, Immunological Disease, Inflammatory Disease, Inflammatory Response, Metabolic Disease, Neurological Disease, Nutritional Disease, Ophthalmic Disease, Or…
NUB1	negative regulator of ubiquitin like proteins 1	Nucleus	other		Q9Y5A7	-395.57	-0.406	x				x							x							Cancer, Cardiovascular Disease, Developmental Disorder, Gastrointestinal Disease, Hepatic System Disease, Organismal Injury and Abnormalities, Skeletal and Muscular Disorders
NUP88	nucleoporin 88	Nucleus	transporter		Q99567	-44.879	0.292	x				x														Cancer, Neurological Disease, Organismal Injury and Abnormalities, Respiratory Disease, Tumor Morphology
NUSAP1	nucleolar and spindle associated protein 1	Nucleus	other		Q9BXS6	-1000000	0.606	x				x														Cancer, Developmental Disorder, Endocrine System Disorders, Gastrointestinal Disease, Hepatic System Disease, Organismal Injury and Abnormalities, Renal and Urological Disease, Reproductive System Disease
OCLN	occludin	Plasma Membrane	other		Q16625	-2288.33	-0.613	x				x							x							Cancer, Connective Tissue Disorders, Developmental Disorder, Endocrine System Disorders, Gastrointestinal Disease, Hematological Disease, Hepatic System Disease, Hereditary Disorder, Immunological Disease, Infectious Disease, Inflammatory Disease, Inflammatory Response, Neurological Disease, Organismal Injury and Abnormalities, Psychological Disorders, Renal and Urological Disease, Reproductive S…
ODC1	ornithine decarboxylase 1	Cytoplasm	enzyme	tazarotene, eflornithine	P11926	-432.526	0.641	x				x							x			x			efficacy	Cancer, Dermatological Diseases and Conditions, Developmental Disorder, Endocrine System Disorders, Gastrointestinal Disease, Hematological Disease, Hepatic System Disease, Hereditary Disorder, Immunological Disease, Inflammatory Disease, Inflammatory Response, Nutritional Disease, Organismal Injury and Abnormalities, Renal and Urological Disease, Reproductive System Disease, Respiratory Disease,…
OVGP1	oviductal glycoprotein 1	Extracellular Space	enzyme		Q12889	-16666.7	0.74	x				x													diagnosis	Cancer, Dermatological Diseases and Conditions, Endocrine System Disorders, Gastrointestinal Disease, Hepatic System Disease, Organismal Injury and Abnormalities, Renal and Urological Disease, Reproductive System Disease, Respiratory Disease, Skeletal and Muscular Disorders
PAK5	p21 (RAC1) activated kinase 5	Nucleus	kinase		Q9P286	-58823.5	0.697	x				x							x							Cancer, Cardiovascular Disease, Dermatological Diseases and Conditions, Endocrine System Disorders, Gastrointestinal Disease, Hepatic System Disease, Metabolic Disease, Neurological Disease, Organismal Injury and Abnormalities, Reproductive System Disease, Respiratory Disease, Skeletal and Muscular Disorders
PAPOLA	poly(A) polymerase alpha	Nucleus	enzyme		P51003	-147.232	0.475	x				x							x							Cancer, Endocrine System Disorders, Gastrointestinal Disease, Hepatic System Disease, Organismal Injury and Abnormalities, Reproductive System Disease
PCGF2	polycomb group ring finger 2	Nucleus	transcription regulator		P35227	-90909.1	0.506	x				x													prognosis	Cancer, Cardiovascular Disease, Connective Tissue Disorders, Developmental Disorder, Neurological Disease, Organismal Injury and Abnormalities, Reproductive System Disease, Skeletal and Muscular Disorders
PCNA	proliferating cell nuclear antigen	Nucleus	enzyme		P12004	-31.533	-0.734	x	x										x						efficacy,prognosis,response to therapy	Cancer, Cardiovascular Disease, Dermatological Diseases and Conditions, Developmental Disorder, Gastrointestinal Disease, Hematological Disease, Hereditary Disorder, Immunological Disease, Metabolic Disease, Neurological Disease, Ophthalmic Disease, Organismal Injury and Abnormalities, Psychological Disorders, Renal and Urological Disease, Reproductive System Disease, Respiratory Disease, Skeleta…
PDCD2	programmed cell death 2	Nucleus	other		Q16342	-2293.58	0.413	x	x																	Cancer, Developmental Disorder, Hereditary Disorder, Inflammatory Disease, Neurological Disease, Organismal Injury and Abnormalities, Psychological Disorders, Reproductive System Disease, Skeletal and Muscular Disorders
PDIA6	protein disulfide isomerase family A member 6	Cytoplasm	enzyme		Q15084	-57.244	0.345	x			x						x	x								Cancer, Endocrine System Disorders, Gastrointestinal Disease, Hematological Disease, Immunological Disease, Infectious Disease, Metabolic Disease, Organismal Injury and Abnormalities, Renal and Urological Disease, Reproductive System Disease
PDLIM1	PDZ and LIM domain 1	Cytoplasm	transcription regulator		O00151	-333333	0.87	x	x	x							x		x						unspecified application	Cancer, Endocrine System Disorders, Gastrointestinal Disease, Hereditary Disorder, Immunological Disease, Inflammatory Disease, Inflammatory Response, Neurological Disease, Organismal Injury and Abnormalities, Psychological Disorders, Renal and Urological Disease, Reproductive System Disease, Skeletal and Muscular Disorders
PGAM5	PGAM family member 5, mitochondrial serine/threonine protein phosphatase	Cytoplasm	enzyme		Q96HS1	0	1.126	x				x
PGF	placental growth factor	Extracellular Space	growth factor	aflibercept, aflibercept/irinotecan	P49763	-35.721	0.363	x	x				x												diagnosis,disease progression,efficacy,prognosis	Cancer, Cardiovascular Disease, Connective Tissue Disorders, Dermatological Diseases and Conditions, Developmental Disorder, Endocrine System Disorders, Gastrointestinal Disease, Hematological Disease, Hepatic System Disease, Hereditary Disorder, Immunological Disease, Inflammatory Disease, Inflammatory Response, Metabolic Disease, Neurological Disease, Nutritional Disease, Ophthalmic Disease, Or…
PI3	peptidase inhibitor 3	Extracellular Space	other		P19957	-333333	0.66	x	x				x	x			x	x								Cancer, Cardiovascular Disease, Dermatological Diseases and Conditions, Gastrointestinal Disease, Immunological Disease, Infectious Disease, Inflammatory Disease, Inflammatory Response, Organismal Injury and Abnormalities, Reproductive System Disease, Respiratory Disease, Skeletal and Muscular Disorders
PIGK	phosphatidylinositol glycan anchor biosynthesis class K	Cytoplasm	peptidase		Q92643	-234.357	0.532	x	x				x						x							Cancer, Connective Tissue Disorders, Developmental Disorder, Gastrointestinal Disease, Hematological Disease, Hereditary Disorder, Infectious Disease, Metabolic Disease, Neurological Disease, Organismal Injury and Abnormalities, Reproductive System Disease, Skeletal and Muscular Disorders
PIM1	Pim-1 proto-oncogene, serine/threonine kinase	Cytoplasm	kinase	SGI 1776, AZD-1208, LGH447	P11309	-96.909	0.325	x	x																disease progression,prognosis	Cancer, Cardiovascular Disease, Dermatological Diseases and Conditions, Developmental Disorder, Endocrine System Disorders, Gastrointestinal Disease, Hematological Disease, Hereditary Disorder, Hypersensitivity Response, Immunological Disease, Inflammatory Disease, Inflammatory Response, Neurological Disease, Organismal Injury and Abnormalities, Renal and Urological Disease, Reproductive System D…
PIR	pirin	Nucleus	transcription regulator		O00625	-66.966	-0.421	x		x																Cancer, Endocrine System Disorders, Neurological Disease, Organismal Injury and Abnormalities, Psychological Disorders, Reproductive System Disease
PLAUR	plasminogen activator, urokinase receptor	Plasma Membrane	transmembrane receptor		Q03405	-20.353	0.308	x	x	x			x					x				x	x		diagnosis,disease progression	Cancer, Cardiovascular Disease, Connective Tissue Disorders, Dermatological Diseases and Conditions, Endocrine System Disorders, Gastrointestinal Disease, Hematological Disease, Hepatic System Disease, Hypersensitivity Response, Immunological Disease, Infectious Disease, Inflammatory Disease, Inflammatory Response, Neurological Disease, Ophthalmic Disease, Organismal Injury and Abnormalities, Ren…
PMAIP1	phorbol-12-myristate-13-acetate-induced protein 1	Cytoplasm	other		Q13794	-20.397	-0.263	x	x																	Antimicrobial Response, Cancer, Gastrointestinal Disease, Hepatic System Disease, Inflammatory Response, Organismal Injury and Abnormalities, Renal and Urological Disease, Reproductive System Disease, Skeletal and Muscular Disorders, Tumor Morphology
POU2F2	POU class 2 homeobox 2	Nucleus	transcription regulator		P09086	-50.749	-0.336	x	x																	Cancer, Gastrointestinal Disease, Hematological Disease, Hepatic System Disease, Immunological Disease, Infectious Disease, Inflammatory Response, Organismal Injury and Abnormalities, Renal and Urological Disease, Respiratory Disease
POU5F1	POU class 5 homeobox 1	Nucleus	transcription regulator		Q01860	-800.641	-0.403	x				x							x						diagnosis,disease progression,unspecified application	Cancer, Cardiovascular Disease, Developmental Disorder, Endocrine System Disorders, Gastrointestinal Disease, Hereditary Disorder, Immunological Disease, Inflammatory Disease, Metabolic Disease, Neurological Disease, Organismal Injury and Abnormalities, Renal and Urological Disease, Reproductive System Disease, Respiratory Disease, Skeletal and Muscular Disorders, Tumor Morphology
PPP1R12B	protein phosphatase 1 regulatory subunit 12B	Cytoplasm	phosphatase		O60237	-62500	1.031	x				x														Cancer, Dermatological Diseases and Conditions, Developmental Disorder, Gastrointestinal Disease, Hematological Disease, Hereditary Disorder, Immunological Disease, Organismal Injury and Abnormalities, Renal and Urological Disease, Reproductive System Disease
PPP2R5D	protein phosphatase 2 regulatory subunit B'delta	Nucleus	phosphatase		Q14738	-84.452	-0.452	x	x				x													Cancer, Cardiovascular Disease, Connective Tissue Disorders, Developmental Disorder, Endocrine System Disorders, Gastrointestinal Disease, Hereditary Disorder, Neurological Disease, Ophthalmic Disease, Organismal Injury and Abnormalities, Skeletal and Muscular Disorders
PRDX2	peroxiredoxin 2	Cytoplasm	enzyme		P32119	-1000000	0.533	x	x	x	x		x		x	x		x	x							Cancer, Cardiovascular Disease, Connective Tissue Disorders, Developmental Disorder, Endocrine System Disorders, Gastrointestinal Disease, Hematological Disease, Hereditary Disorder, Immunological Disease, Infectious Disease, Inflammatory Disease, Inflammatory Response, Metabolic Disease, Neurological Disease, Nutritional Disease, Organismal Injury and Abnormalities, Psychological Disorders, Rena…
PRELID3B	PRELI domain containing 3B	Cytoplasm	other		Q9Y3B1	-128.833	-0.427	x				x														Neurological Disease, Psychological Disorders
PRIM1	primase (DNA) subunit 1	Nucleus	enzyme	cytarabine/fludarabine phosphate, cyclophosphamide/fludarabine phosphate/rituximab, cytarabine/filgrastim/fludarabine phosphate, fludarabine phosphate/rituximab, dexamethasone/fludarabine phosphate/mitoxantrone, alemtuzumab/cyclophosphamide/fludarabine phosphate/rituximab, alemtuzumab/fludarabine phosphate, cytarabine/fludarabine phosphate/oxaliplatin/rituximab, cyclophosphamide/fludarabine phosp…	P49642	-190.84	-0.291	x				x														Cancer, Endocrine System Disorders, Hematological Disease, Immunological Disease, Organismal Injury and Abnormalities, Reproductive System Disease
PRNP	prion protein	Plasma Membrane	other		P04156	-2197.8	0.548	x	x		x		x					x	x							Cancer, Cardiovascular Disease, Connective Tissue Disorders, Dermatological Diseases and Conditions, Developmental Disorder, Gastrointestinal Disease, Hepatic System Disease, Hereditary Disorder, Immunological Disease, Infectious Disease, Inflammatory Disease, Inflammatory Response, Metabolic Disease, Neurological Disease, Organismal Injury and Abnormalities, Psychological Disorders, Renal and Ur…
PSMD4	proteasome 26S subunit, non-ATPase 4	Cytoplasm	other		P55036	-1607.72	0.446	x	x				x												diagnosis,disease progression	Cancer, Developmental Disorder, Gastrointestinal Disease, Hepatic System Disease, Infectious Disease, Inflammatory Response, Organismal Injury and Abnormalities, Reproductive System Disease
PSPHP1	phosphoserine phosphatase pseudogene 1	Other	other		O15172	-47619	0.783	x				x
PTEN	phosphatase and tensin homolog	Cytoplasm	phosphatase		P60484	-505.306	-0.498	x	x	x									x			x			diagnosis,disease progression,efficacy,prognosis,response to therapy,unspecified application	Auditory Disease, Cancer, Cardiovascular Disease, Connective Tissue Disorders, Dermatological Diseases and Conditions, Developmental Disorder, Endocrine System Disorders, Gastrointestinal Disease, Hematological Disease, Hepatic System Disease, Hereditary Disorder, Hypersensitivity Response, Immunological Disease, Infectious Disease, Inflammatory Disease, Inflammatory Response, Metabolic Disease, …
PTGS1	prostaglandin-endoperoxide synthase 1	Cytoplasm	enzyme	acetaminophen/pentazocine, acetaminophen/clemastine/pseudoephedrine, aspirin/butalbital/caffeine, acetaminophen/caffeine/dihydrocodeine, aspirin/hydrocodone, aspirin/oxycodone, acetaminophen/aspirin/caffeine, aspirin/pravastatin, acetaminophen/dexbrompheniramine/pseudoephedrine, aspirin/meprobamate, aspirin/caffeine/propoxyphene, aspirin/butalbital/caffeine/codeine, aspirin/caffeine/dihydrocodein…	P23219	-33.197	-0.246	x	x										x						efficacy	Auditory Disease, Cancer, Cardiovascular Disease, Connective Tissue Disorders, Dental Disease, Dermatological Diseases and Conditions, Developmental Disorder, Endocrine System Disorders, Gastrointestinal Disease, Hematological Disease, Hepatic System Disease, Hereditary Disorder, Immunological Disease, Infectious Disease, Inflammatory Disease, Inflammatory Response, Metabolic Disease, Neurologica…
PTGS2	prostaglandin-endoperoxide synthase 2	Cytoplasm	enzyme	acetaminophen/pentazocine, acetaminophen/clemastine/pseudoephedrine, aspirin/butalbital/caffeine, acetaminophen/caffeine/dihydrocodeine, aspirin/hydrocodone, aspirin/oxycodone, acetaminophen/aspirin/caffeine, aspirin/pravastatin, acetaminophen/dexbrompheniramine/pseudoephedrine, aspirin/meprobamate, aspirin/caffeine/propoxyphene, aspirin/butalbital/caffeine/codeine, aspirin/caffeine/dihydrocodein…	P35354	-333333	0.938	x	x				x			x						x	x	x	diagnosis,disease progression,efficacy,prognosis,unspecified application	Auditory Disease, Cancer, Cardiovascular Disease, Connective Tissue Disorders, Dental Disease, Dermatological Diseases and Conditions, Developmental Disorder, Endocrine System Disorders, Gastrointestinal Disease, Hematological Disease, Hepatic System Disease, Hereditary Disorder, Immunological Disease, Infectious Disease, Inflammatory Disease, Inflammatory Response, Metabolic Disease, Neurologica…
PTK2	protein tyrosine kinase 2	Cytoplasm	kinase	CT-707	Q05397	-1000000	0.809	x	x				x												diagnosis,disease progression,efficacy,prognosis	Cancer, Cardiovascular Disease, Connective Tissue Disorders, Dermatological Diseases and Conditions, Developmental Disorder, Endocrine System Disorders, Gastrointestinal Disease, Hypersensitivity Response, Inflammatory Response, Neurological Disease, Organismal Injury and Abnormalities, Psychological Disorders, Renal and Urological Disease, Reproductive System Disease, Respiratory Disease, Skelet…
PTK6	protein tyrosine kinase 6	Cytoplasm	kinase	vandetanib	Q13882	-42.411	0.356	x	x				x						x						prognosis	Cancer, Endocrine System Disorders, Gastrointestinal Disease, Hereditary Disorder, Organismal Injury and Abnormalities, Reproductive System Disease, Respiratory Disease
PTMS	parathymosin	Nucleus	other		P20962	-58823.5	0.607	x				x
PTP4A2	protein tyrosine phosphatase type IVA, member 2	Cytoplasm	phosphatase		Q12974	0	-1.631	x				x							x							Developmental Disorder, Endocrine System Disorders, Inflammatory Response, Organismal Injury and Abnormalities, Reproductive System Disease
PTPN1	protein tyrosine phosphatase, non-receptor type 1	Cytoplasm	phosphatase	protein tyrosine phosphatase 1B inhibitor, trodusquemine	A8K3M3	-2096.44	0.456	x	x																prognosis	Cancer, Connective Tissue Disorders, Endocrine System Disorders, Gastrointestinal Disease, Hematological Disease, Hepatic System Disease, Immunological Disease, Infectious Disease, Inflammatory Disease, Inflammatory Response, Metabolic Disease, Neurological Disease, Nutritional Disease, Organismal Injury and Abnormalities, Psychological Disorders, Reproductive System Disease, Skeletal and Muscula…
PTPN6	protein tyrosine phosphatase, non-receptor type 6	Cytoplasm	phosphatase		P29350	-166667	0.733	x	x										x			x	x			Cancer, Connective Tissue Disorders, Dermatological Diseases and Conditions, Endocrine System Disorders, Gastrointestinal Disease, Hematological Disease, Hereditary Disorder, Immunological Disease, Infectious Disease, Inflammatory Disease, Inflammatory Response, Metabolic Disease, Neurological Disease, Organismal Injury and Abnormalities, Renal and Urological Disease, Respiratory Disease, Skeleta…
PTPN14	protein tyrosine phosphatase, non-receptor type 14	Cytoplasm	phosphatase		Q15678	-44.179	0.315	x				x														Cancer, Cardiovascular Disease, Developmental Disorder, Gastrointestinal Disease, Hematological Disease, Hereditary Disorder, Hypersensitivity Response, Immunological Disease, Inflammatory Response, Organismal Injury and Abnormalities, Reproductive System Disease, Respiratory Disease
PTPN22	protein tyrosine phosphatase, non-receptor type 22	Cytoplasm	phosphatase		Q9Y2R2	-43.577	0.414	x	x																unspecified application	Antimicrobial Response, Auditory Disease, Cancer, Cardiovascular Disease, Connective Tissue Disorders, Dermatological Diseases and Conditions, Developmental Disorder, Endocrine System Disorders, Gastrointestinal Disease, Hematological Disease, Hepatic System Disease, Hereditary Disorder, Immunological Disease, Infectious Disease, Inflammatory Disease, Inflammatory Response, Metabolic Disease, Neu…
PTPRC	protein tyrosine phosphatase, receptor type C	Plasma Membrane	phosphatase	111 In-BC8	P08575	-188.679	-0.485	x	x	x						x			x						diagnosis,efficacy,unspecified application	Antimicrobial Response, Cancer, Cardiovascular Disease, Connective Tissue Disorders, Dermatological Diseases and Conditions, Developmental Disorder, Endocrine System Disorders, Gastrointestinal Disease, Hematological Disease, Hepatic System Disease, Hereditary Disorder, Hypersensitivity Response, Immunological Disease, Infectious Disease, Inflammatory Disease, Inflammatory Response, Metabolic Dis…
PTPRCAP	protein tyrosine phosphatase, receptor type C associated protein	Plasma Membrane	other		Q14761	-17543.9	0.591	x				x														Cancer, Endocrine System Disorders, Gastrointestinal Disease, Hematological Disease, Immunological Disease, Organismal Injury and Abnormalities
PTPRS	protein tyrosine phosphatase, receptor type S	Plasma Membrane	phosphatase		Q13332	-7092.2	-0.529	x	x	x			x				x	x	x							Cancer, Connective Tissue Disorders, Dermatological Diseases and Conditions, Developmental Disorder, Endocrine System Disorders, Gastrointestinal Disease, Hepatic System Disease, Inflammatory Disease, Inflammatory Response, Neurological Disease, Ophthalmic Disease, Organismal Injury and Abnormalities, Renal and Urological Disease, Reproductive System Disease, Respiratory Disease, Skeletal and Mus…
RAB1A	RAB1A, member RAS oncogene family	Cytoplasm	enzyme		P62820	-446.03	0.377	x	x								x	x	x							Antimicrobial Response, Cancer, Cardiovascular Disease, Developmental Disorder, Gastrointestinal Disease, Hepatic System Disease, Inflammatory Response, Neurological Disease, Organismal Injury and Abnormalities, Renal and Urological Disease, Reproductive System Disease, Respiratory Disease, Skeletal and Muscular Disorders
RAC1	ras-related C3 botulinum toxin substrate 1 (rho family, small GTP binding protein Rac1)	Plasma Membrane	enzyme		P63000	-21739.1	0.499	x	x									x	x			x	x			Cancer, Cardiovascular Disease, Connective Tissue Disorders, Dermatological Diseases and Conditions, Developmental Disorder, Endocrine System Disorders, Gastrointestinal Disease, Hematological Disease, Hereditary Disorder, Immunological Disease, Infectious Disease, Inflammatory Disease, Inflammatory Response, Metabolic Disease, Neurological Disease, Organismal Injury and Abnormalities, Renal and …
RAD17	RAD17 checkpoint clamp loader component	Nucleus	enzyme		O75943	-935.454	0.572	x	x				x						x							Cancer, Cardiovascular Disease, Connective Tissue Disorders, Developmental Disorder, Gastrointestinal Disease, Hematological Disease, Hepatic System Disease, Hereditary Disorder, Organismal Injury and Abnormalities, Reproductive System Disease, Respiratory Disease, Tumor Morphology
RAD52	RAD52 homolog, DNA repair protein	Nucleus	other		P43351	-14285.7	0.625	x				x														Cancer, Developmental Disorder, Endocrine System Disorders, Gastrointestinal Disease, Hematological Disease, Immunological Disease, Neurological Disease, Organismal Injury and Abnormalities, Psychological Disorders, Renal and Urological Disease, Reproductive System Disease, Respiratory Disease, Tumor Morphology
RARB	retinoic acid receptor beta	Nucleus	ligand-dependent nuclear receptor	etretinate, daunorubicin/tretinoin, idarubicin/tretinoin, doxorubicin/tretinoin, adapalene, isotretinoin, tazarotene, acitretin, tretinoin, tamibarotene, alitretinoin, fenretinide	P10826	-141.183	0.398	x				x							x			x			diagnosis,efficacy,prognosis	Auditory Disease, Cancer, Cardiovascular Disease, Connective Tissue Disorders, Dermatological Diseases and Conditions, Developmental Disorder, Endocrine System Disorders, Gastrointestinal Disease, Hematological Disease, Hereditary Disorder, Immunological Disease, Infectious Disease, Inflammatory Disease, Inflammatory Response, Metabolic Disease, Neurological Disease, Ophthalmic Disease, Organisma…
RBM3	RNA binding motif (RNP1, RRM) protein 3	Cytoplasm	other		P98179	-32.33	-0.452	x								x			x							Cancer, Organismal Injury and Abnormalities, Reproductive System Disease, Skeletal and Muscular Disorders
RFC3	replication factor C subunit 3	Nucleus	enzyme		P40938	-142857	1.131	x				x														Cancer, Gastrointestinal Disease, Hematological Disease, Hepatic System Disease, Immunological Disease, Organismal Injury and Abnormalities, Renal and Urological Disease, Reproductive System Disease
RHBDF1	rhomboid 5 homolog 1	Cytoplasm	other		Q96CC6	-41.747	0.288	x				x							x							Cancer, Cardiovascular Disease, Dermatological Diseases and Conditions, Developmental Disorder, Endocrine System Disorders, Gastrointestinal Disease, Hematological Disease, Immunological Disease, Neurological Disease, Nutritional Disease, Ophthalmic Disease, Organismal Injury and Abnormalities, Psychological Disorders, Reproductive System Disease
RHOA	ras homolog family member A	Cytoplasm	enzyme		P61586	-33.068	-0.256	x	x									x	x							Cancer, Cardiovascular Disease, Connective Tissue Disorders, Dermatological Diseases and Conditions, Developmental Disorder, Gastrointestinal Disease, Hematological Disease, Hypersensitivity Response, Immunological Disease, Infectious Disease, Inflammatory Disease, Inflammatory Response, Neurological Disease, Ophthalmic Disease, Organismal Injury and Abnormalities, Renal and Urological Disease, R…
RHOC	ras homolog family member C	Plasma Membrane	enzyme		P08134	-134.246	-0.474	x										x	x						diagnosis,prognosis	Cancer, Infectious Disease, Neurological Disease, Organismal Injury and Abnormalities, Psychological Disorders, Reproductive System Disease, Respiratory Disease, Skeletal and Muscular Disorders
RIN1	Ras and Rab interactor 1	Cytoplasm	other		Q13671	-125000	-0.907	x				x							x							Cancer, Dermatological Diseases and Conditions, Gastrointestinal Disease, Organismal Injury and Abnormalities, Renal and Urological Disease
RP9	retinitis pigmentosa 9 (autosomal dominant)	Nucleus	other		Q8TA86	-500000	-0.738	x				x							x							Cancer, Endocrine System Disorders, Hereditary Disorder, Ophthalmic Disease, Organismal Injury and Abnormalities, Reproductive System Disease, Respiratory Disease
RPL3	ribosomal protein L3	Nucleus	other	omacetaxine mepesuccinate	P39023	-28.45	0.259	x				x							x							Cancer, Hematological Disease, Immunological Disease, Infectious Disease, Neurological Disease, Organismal Injury and Abnormalities, Psychological Disorders, Skeletal and Muscular Disorders, Tumor Morphology
RPL6	ribosomal protein L6	Nucleus	other		Q02878	-34.838	-0.263	x				x													unspecified application	Cancer, Gastrointestinal Disease, Hematological Disease, Hepatic System Disease, Immunological Disease, Organismal Injury and Abnormalities, Renal and Urological Disease, Reproductive System Disease, Tumor Morphology
RPL7	ribosomal protein L7	Nucleus	transcription regulator		P18124	-1980.2	0.531	x				x														Cancer, Hematological Disease, Organismal Injury and Abnormalities, Renal and Urological Disease, Respiratory Disease, Tumor Morphology
RPL29	ribosomal protein L29	Cytoplasm	other		P47914	-2857.14	0.548	x				x														Cancer, Organismal Injury and Abnormalities, Reproductive System Disease
RPL10A	ribosomal protein L10a	Nucleus	other		P62906	-51.983	0.361	x				x							x							Cancer, Gastrointestinal Disease, Infectious Disease, Organismal Injury and Abnormalities
RPLP0	ribosomal protein lateral stalk subunit P0	Cytoplasm	other		P05388	-31.339	-0.284	x	x							x	x	x	x							Cancer, Gastrointestinal Disease, Hematological Disease, Hepatic System Disease, Organismal Injury and Abnormalities, Tumor Morphology
RPS2	ribosomal protein S2	Cytoplasm	other		P15880	-42.762	-0.3	x				x														Cancer, Gastrointestinal Disease, Hematological Disease, Hepatic System Disease, Immunological Disease, Organismal Injury and Abnormalities
RPS3	ribosomal protein S3	Cytoplasm	enzyme		P23396	-33.879	0.29	x									x	x	x						unspecified application	Cancer, Connective Tissue Disorders, Immunological Disease, Inflammatory Disease, Inflammatory Response, Neurological Disease, Organismal Injury and Abnormalities, Reproductive System Disease, Skeletal and Muscular Disorders, Tumor Morphology
RPS5	ribosomal protein S5	Cytoplasm	other		P46782	-72.228	-0.359	x		x	x								x							Cancer, Gastrointestinal Disease, Infectious Disease, Organismal Injury and Abnormalities, Tumor Morphology
RPS19	ribosomal protein S19	Cytoplasm	other		P39019	-50.302	-0.266	x				x							x							Cancer, Cardiovascular Disease, Connective Tissue Disorders, Developmental Disorder, Endocrine System Disorders, Gastrointestinal Disease, Hematological Disease, Hereditary Disorder, Immunological Disease, Inflammatory Response, Organismal Injury and Abnormalities, Renal and Urological Disease, Reproductive System Disease, Respiratory Disease, Skeletal and Muscular Disorders, Tumor Morphology
RPSA	ribosomal protein SA	Cytoplasm	translation regulator		P08865	-70.696	-0.272	x	x	x																Cancer, Cardiovascular Disease, Connective Tissue Disorders, Developmental Disorder, Endocrine System Disorders, Gastrointestinal Disease, Hematological Disease, Hereditary Disorder, Immunological Disease, Infectious Disease, Inflammatory Disease, Inflammatory Response, Neurological Disease, Organismal Injury and Abnormalities, Psychological Disorders, Skeletal and Muscular Disorders
RRM2	ribonucleotide reductase regulatory subunit M2	Nucleus	enzyme	cytarabine/fludarabine phosphate, bortezomib/cladribine/rituximab, gemcitabine/paclitaxel, cyclophosphamide/fludarabine phosphate/rituximab, cladribine/cytarabine/daunorubicin, gemcitabine/oxaliplatin, gemcitabine/vinorelbine, docetaxel/gemcitabine, docetaxel/gemcitabine/vincristine, cladribine/cytarabine/filgrastim, capecitabine/gemcitabine, gemcitabine/oxaliplatin/paclitaxel, cytarabine/filgras…	P31350	-76.499	0.333	x	x				x									x	x			Cancer, Cardiovascular Disease, Connective Tissue Disorders, Dermatological Diseases and Conditions, Endocrine System Disorders, Gastrointestinal Disease, Hematological Disease, Hepatic System Disease, Hereditary Disorder, Immunological Disease, Infectious Disease, Inflammatory Disease, Inflammatory Response, Neurological Disease, Organismal Injury and Abnormalities, Renal and Urological Disease,…
S100A2	S100 calcium binding protein A2	Nucleus	other		P29034	-38.102	0.234	x	x	x			x					x								Cancer, Dermatological Diseases and Conditions, Endocrine System Disorders, Immunological Disease, Inflammatory Disease, Inflammatory Response, Organismal Injury and Abnormalities, Reproductive System Disease
S100A4	S100 calcium binding protein A4	Cytoplasm	other		P26447	-14285.7	-0.533	x	x	x			x				x	x				x	x		disease progression	Cancer, Cardiovascular Disease, Connective Tissue Disorders, Developmental Disorder, Endocrine System Disorders, Gastrointestinal Disease, Hematological Disease, Hepatic System Disease, Hereditary Disorder, Hypersensitivity Response, Immunological Disease, Infectious Disease, Inflammatory Disease, Inflammatory Response, Metabolic Disease, Neurological Disease, Nutritional Disease, Organismal Inju…
S100A8	S100 calcium binding protein A8	Cytoplasm	other		P05109	-33.526	0.286	x	x	x			x	x	x		x	x							diagnosis,efficacy,unspecified application	Antimicrobial Response, Cancer, Cardiovascular Disease, Connective Tissue Disorders, Dermatological Diseases and Conditions, Developmental Disorder, Endocrine System Disorders, Gastrointestinal Disease, Hypersensitivity Response, Immunological Disease, Infectious Disease, Inflammatory Disease, Inflammatory Response, Ophthalmic Disease, Organismal Injury and Abnormalities, Reproductive System Dise…
S100A9	S100 calcium binding protein A9	Cytoplasm	other		P06702	-2096.44	-0.535	x	x	x			x		x		x	x							diagnosis,unspecified application	Antimicrobial Response, Cancer, Cardiovascular Disease, Connective Tissue Disorders, Dermatological Diseases and Conditions, Gastrointestinal Disease, Hematological Disease, Immunological Disease, Infectious Disease, Inflammatory Disease, Inflammatory Response, Metabolic Disease, Neurological Disease, Organismal Injury and Abnormalities, Psychological Disorders, Reproductive System Disease, Respi…
S1PR1	sphingosine-1-phosphate receptor 1	Plasma Membrane	G-protein coupled receptor	fingolimod phosphate	P21453	-72.601	0.283	x	x										x		x					Cancer, Cardiovascular Disease, Connective Tissue Disorders, Dermatological Diseases and Conditions, Developmental Disorder, Endocrine System Disorders, Gastrointestinal Disease, Hematological Disease, Hepatic System Disease, Hereditary Disorder, Immunological Disease, Inflammatory Disease, Inflammatory Response, Neurological Disease, Organismal Injury and Abnormalities, Psychological Disorders, …
SARS	seryl-tRNA synthetase	Cytoplasm	enzyme		P49591	-447.027	0.538	x	x				x						x							Cancer, Gastrointestinal Disease, Hematological Disease, Hepatic System Disease, Immunological Disease, Organismal Injury and Abnormalities
SCGB2A1	secretoglobin family 2A member 1	Extracellular Space	other		O75556	-199.641	0.422	x	x	x			x		x		x								diagnosis	Cancer, Dermatological Diseases and Conditions, Endocrine System Disorders, Organismal Injury and Abnormalities, Reproductive System Disease
SELL	selectin L	Plasma Membrane	transmembrane receptor		P14151	-500000	-0.598	x	x	x			x												efficacy	Antimicrobial Response, Cancer, Cardiovascular Disease, Connective Tissue Disorders, Dermatological Diseases and Conditions, Developmental Disorder, Endocrine System Disorders, Gastrointestinal Disease, Hematological Disease, Hepatic System Disease, Hereditary Disorder, Hypersensitivity Response, Immunological Disease, Infectious Disease, Inflammatory Disease, Inflammatory Response, Metabolic Dis…
SEMA7A	semaphorin 7A (John Milton Hagen blood group)	Plasma Membrane	transmembrane receptor		O75326	-8000	-0.839	x	x							x										Cancer, Developmental Disorder, Endocrine System Disorders, Gastrointestinal Disease, Hematological Disease, Hepatic System Disease, Immunological Disease, Infectious Disease, Inflammatory Disease, Inflammatory Response, Neurological Disease, Organismal Injury and Abnormalities, Reproductive System Disease, Respiratory Disease
SERPINA1	serpin family A member 1	Extracellular Space	other		P01009	-76.758	0.332	x	x	x	x		x		x		x	x							diagnosis,unspecified application	Cancer, Cardiovascular Disease, Connective Tissue Disorders, Dermatological Diseases and Conditions, Developmental Disorder, Endocrine System Disorders, Gastrointestinal Disease, Hematological Disease, Hepatic System Disease, Hereditary Disorder, Immunological Disease, Infectious Disease, Inflammatory Disease, Inflammatory Response, Metabolic Disease, Neurological Disease, Ophthalmic Disease, Org…
SF3B3	splicing factor 3b subunit 3	Nucleus	other		Q15393	-84.012	0.341	x				x													unspecified application	Cancer, Dermatological Diseases and Conditions, Endocrine System Disorders, Gastrointestinal Disease, Organismal Injury and Abnormalities, Reproductive System Disease, Tumor Morphology
SFRP1	secreted frizzled related protein 1	Plasma Membrane	transmembrane receptor		Q8N474	-1129.94	0.344	x	x				x				x		x						diagnosis,prognosis	Cancer, Connective Tissue Disorders, Developmental Disorder, Gastrointestinal Disease, Hepatic System Disease, Inflammatory Response, Neurological Disease, Ophthalmic Disease, Organismal Injury and Abnormalities, Renal and Urological Disease, Reproductive System Disease, Respiratory Disease, Skeletal and Muscular Disorders, Tumor Morphology
SGCA	sarcoglycan alpha	Plasma Membrane	other		Q16586	-47619	0.594	x										x								Cancer, Cardiovascular Disease, Developmental Disorder, Gastrointestinal Disease, Hepatic System Disease, Hereditary Disorder, Infectious Disease, Inflammatory Response, Organismal Injury and Abnormalities, Respiratory Disease, Skeletal and Muscular Disorders
SH2D2A	SH2 domain containing 2A	Cytoplasm	other		Q9NP31	-458.505	-0.539	x	x										x							Cancer, Cardiovascular Disease, Connective Tissue Disorders, Dermatological Diseases and Conditions, Endocrine System Disorders, Gastrointestinal Disease, Hematological Disease, Hereditary Disorder, Immunological Disease, Inflammatory Disease, Inflammatory Response, Metabolic Disease, Neurological Disease, Organismal Injury and Abnormalities, Psychological Disorders, Renal and Urological Disease,…
SHD	Src homology 2 domain containing transforming protein D	Cytoplasm	other		Q96IW2	-55555.6	-0.889	x				x
SLC16A3	solute carrier family 16 member 3	Plasma Membrane	transporter		O15427	-2512.56	-0.393	x				x														Cancer, Endocrine System Disorders, Gastrointestinal Disease, Organismal Injury and Abnormalities, Reproductive System Disease
SLC16A6	solute carrier family 16 member 6	Plasma Membrane	transporter		O15403	-53.336	-0.311	x	x				x													Cancer, Cardiovascular Disease, Dermatological Diseases and Conditions, Gastrointestinal Disease, Hematological Disease, Hepatic System Disease, Immunological Disease, Neurological Disease, Organismal Injury and Abnormalities, Reproductive System Disease
SLC29A1	solute carrier family 29 member 1 (Augustine blood group)	Plasma Membrane	transporter		Q99808	-196.58	0.428	x	x													x			efficacy,response to therapy	Cancer, Dermatological Diseases and Conditions, Endocrine System Disorders, Gastrointestinal Disease, Hematological Disease, Hepatic System Disease, Immunological Disease, Inflammatory Response, Organismal Injury and Abnormalities, Psychological Disorders, Renal and Urological Disease, Respiratory Disease
SLC35A2	solute carrier family 35 member A2	Cytoplasm	enzyme		P78381	-70.077	0.311	x				x														Cancer, Developmental Disorder, Gastrointestinal Disease, Hereditary Disorder, Infectious Disease, Metabolic Disease, Neurological Disease, Organismal Injury and Abnormalities
SLC37A4	solute carrier family 37 member 4	Cytoplasm	transporter		O43826	0	0.849	x				x														Antimicrobial Response, Cancer, Cardiovascular Disease, Connective Tissue Disorders, Developmental Disorder, Endocrine System Disorders, Gastrointestinal Disease, Hematological Disease, Hepatic System Disease, Hereditary Disorder, Immunological Disease, Inflammatory Response, Metabolic Disease, Neurological Disease, Organismal Injury and Abnormalities, Renal and Urological Disease, Skeletal and M…
SMAD3	SMAD family member 3	Nucleus	transcription regulator		P84022	0	-0.857	x	x										x			x	x			Cancer, Cardiovascular Disease, Connective Tissue Disorders, Dermatological Diseases and Conditions, Developmental Disorder, Endocrine System Disorders, Gastrointestinal Disease, Hematological Disease, Hepatic System Disease, Hereditary Disorder, Hypersensitivity Response, Immunological Disease, Infectious Disease, Inflammatory Disease, Inflammatory Response, Metabolic Disease, Neurological Disea…
SMARCA4	SWI/SNF related, matrix associated, actin dependent regulator of chromatin, subfamily a, member 4	Nucleus	transcription regulator		P51532	-26315.8	-0.592	x	x										x							Cancer, Cardiovascular Disease, Connective Tissue Disorders, Dermatological Diseases and Conditions, Developmental Disorder, Endocrine System Disorders, Gastrointestinal Disease, Hematological Disease, Hepatic System Disease, Hereditary Disorder, Immunological Disease, Inflammatory Response, Metabolic Disease, Neurological Disease, Organismal Injury and Abnormalities, Renal and Urological Disease…
SORL1	sortilin related receptor 1	Cytoplasm	transporter		Q92673	-41.976	0.38	x										x	x							Cancer, Connective Tissue Disorders, Dermatological Diseases and Conditions, Gastrointestinal Disease, Hematological Disease, Hepatic System Disease, Hereditary Disorder, Immunological Disease, Inflammatory Disease, Inflammatory Response, Metabolic Disease, Neurological Disease, Organismal Injury and Abnormalities, Psychological Disorders, Reproductive System Disease, Respiratory Disease, Skeleta…
SOX17	SRY-box 17	Nucleus	transcription regulator		Q9H6I2	-68.18	-0.366	x				x							x							Cancer, Cardiovascular Disease, Dermatological Diseases and Conditions, Developmental Disorder, Gastrointestinal Disease, Hereditary Disorder, Immunological Disease, Neurological Disease, Organismal Injury and Abnormalities, Renal and Urological Disease, Reproductive System Disease, Respiratory Disease
SP1	Sp1 transcription factor	Nucleus	transcription regulator		P08047	-201.126	-0.311	x	x										x			x				Cancer, Connective Tissue Disorders, Gastrointestinal Disease, Hematological Disease, Hepatic System Disease, Hereditary Disorder, Immunological Disease, Inflammatory Disease, Neurological Disease, Organismal Injury and Abnormalities, Psychological Disorders, Skeletal and Muscular Disorders, Tumor Morphology
SPARC	secreted protein acidic and cysteine rich	Extracellular Space	other		P09486	-46.473	0.297	x	x		x		x						x			x	x		disease progression,efficacy	Cancer, Cardiovascular Disease, Connective Tissue Disorders, Dermatological Diseases and Conditions, Developmental Disorder, Endocrine System Disorders, Gastrointestinal Disease, Hematological Disease, Hepatic System Disease, Hereditary Disorder, Immunological Disease, Infectious Disease, Inflammatory Disease, Inflammatory Response, Metabolic Disease, Neurological Disease, Ophthalmic Disease, Org…
SPINT2	serine peptidase inhibitor, Kunitz type 2	Extracellular Space	other		O43291	-30.039	-0.275	x			x							x							diagnosis	Cancer, Dermatological Diseases and Conditions, Developmental Disorder, Endocrine System Disorders, Gastrointestinal Disease, Hereditary Disorder, Organismal Injury and Abnormalities, Reproductive System Disease
SPN	sialophorin	Plasma Membrane	transmembrane receptor		P16150	-17857.1	0.492	x	x				x												unspecified application	Antimicrobial Response, Cancer, Cardiovascular Disease, Dermatological Diseases and Conditions, Developmental Disorder, Endocrine System Disorders, Gastrointestinal Disease, Hematological Disease, Hepatic System Disease, Immunological Disease, Infectious Disease, Inflammatory Disease, Inflammatory Response, Metabolic Disease, Neurological Disease, Organismal Injury and Abnormalities, Renal and Ur…
SPP1	secreted phosphoprotein 1	Extracellular Space	cytokine		P10451	-447.027	0.507	x	x		x		x			x		x	x			x			diagnosis,efficacy,unspecified application	Cancer, Cardiovascular Disease, Connective Tissue Disorders, Dental Disease, Dermatological Diseases and Conditions, Developmental Disorder, Endocrine System Disorders, Gastrointestinal Disease, Hematological Disease, Hepatic System Disease, Hereditary Disorder, Immunological Disease, Infectious Disease, Inflammatory Disease, Inflammatory Response, Metabolic Disease, Neurological Disease, Nutriti…
SREBF1	sterol regulatory element binding transcription factor 1	Nucleus	transcription regulator		P36956	-5181.35	0.412	x				x							x						diagnosis	Cancer, Cardiovascular Disease, Connective Tissue Disorders, Developmental Disorder, Endocrine System Disorders, Gastrointestinal Disease, Hematological Disease, Hepatic System Disease, Hereditary Disorder, Inflammatory Disease, Inflammatory Response, Metabolic Disease, Neurological Disease, Nutritional Disease, Organismal Injury and Abnormalities, Psychological Disorders, Renal and Urological Di…
SRSF11	serine and arginine rich splicing factor 11	Nucleus	other		Q05519	-88.378	0.417	x	x				x
SSTR4	somatostatin receptor 4	Plasma Membrane	G-protein coupled receptor	octreotide	P31391	-4651.16	0.54	x	x													x	x			Cancer, Developmental Disorder, Endocrine System Disorders, Gastrointestinal Disease, Hematological Disease, Hepatic System Disease, Hereditary Disorder, Immunological Disease, Metabolic Disease, Nutritional Disease, Organismal Injury and Abnormalities, Psychological Disorders, Renal and Urological Disease, Reproductive System Disease
ST6GALNAC6	ST6 N-acetylgalactosaminide alpha-2,6-sialyltransferase 6	Cytoplasm	enzyme		Q969X2	-52.615	-0.386	x				x														Cancer, Gastrointestinal Disease, Organismal Injury and Abnormalities, Reproductive System Disease
STK19	serine/threonine kinase 19	Nucleus	kinase		P49842	-66.037	0.312	x				x														Cancer, Cardiovascular Disease, Connective Tissue Disorders, Dermatological Diseases and Conditions, Endocrine System Disorders, Gastrointestinal Disease, Hepatic System Disease, Immunological Disease, Inflammatory Disease, Inflammatory Response, Metabolic Disease, Organismal Injury and Abnormalities, Reproductive System Disease, Skeletal and Muscular Disorders
SYK	spleen associated tyrosine kinase	Cytoplasm	kinase	R-348, fostamatinib, cerdulatinib, TAK-659, entospletinib, HMPL-523	P43405	-66666.7	-0.568	x	x																response to therapy	Antimicrobial Response, Cancer, Cardiovascular Disease, Connective Tissue Disorders, Dermatological Diseases and Conditions, Developmental Disorder, Endocrine System Disorders, Gastrointestinal Disease, Hematological Disease, Hepatic System Disease, Hypersensitivity Response, Immunological Disease, Inflammatory Disease, Inflammatory Response, Neurological Disease, Ophthalmic Disease, Organismal I…
SYNGR2	synaptogyrin 2	Cytoplasm	other		O43760	-43.208	-0.395	x				x														Cancer, Dermatological Diseases and Conditions, Hematological Disease, Immunological Disease, Inflammatory Disease, Organismal Injury and Abnormalities
TACSTD2	tumor-associated calcium signal transducer 2	Plasma Membrane	other		P09758	-690.608	-0.417	x										x	x							Cancer, Developmental Disorder, Endocrine System Disorders, Gastrointestinal Disease, Hepatic System Disease, Hereditary Disorder, Metabolic Disease, Neurological Disease, Ophthalmic Disease, Organismal Injury and Abnormalities, Renal and Urological Disease, Reproductive System Disease, Respiratory Disease, Tumor Morphology
TAF12	TATA-box binding protein associated factor 12	Nucleus	transcription regulator		Q16514	-3436.43	-0.394	x				x							x
TAT	tyrosine aminotransferase	Cytoplasm	enzyme		P17735	-250000	0.774	x	x				x					x								Cancer, Dermatological Diseases and Conditions, Developmental Disorder, Gastrointestinal Disease, Hereditary Disorder, Infectious Disease, Metabolic Disease, Neurological Disease, Organismal Injury and Abnormalities
TAX1BP3	Tax1 binding protein 3	Cytoplasm	transcription regulator		O14907	-351.741	0.781	x				x													unspecified application	Cancer, Dermatological Diseases and Conditions, Developmental Disorder, Hereditary Disorder, Inflammatory Disease, Neurological Disease, Organismal Injury and Abnormalities, Psychological Disorders, Reproductive System Disease, Skeletal and Muscular Disorders, Tumor Morphology
TCEA1	transcription elongation factor A1	Nucleus	transcription regulator		P23193	-509.944	-0.64	x				x														Cancer, Cardiovascular Disease, Connective Tissue Disorders, Developmental Disorder, Gastrointestinal Disease, Hematological Disease, Hepatic System Disease, Neurological Disease, Organismal Injury and Abnormalities
TCF25	transcription factor 25	Nucleus	transcription regulator		Q9BQ70	-21.984	0.469	x				x							x							Cancer, Endocrine System Disorders, Gastrointestinal Disease, Hepatic System Disease, Organismal Injury and Abnormalities, Reproductive System Disease
TDP2	tyrosyl-DNA phosphodiesterase 2	Cytoplasm	transcription regulator		O95551	-205.719	-0.352	x				x							x							Cancer, Developmental Disorder, Endocrine System Disorders, Gastrointestinal Disease, Hematological Disease, Hepatic System Disease, Hereditary Disorder, Immunological Disease, Neurological Disease, Nutritional Disease, Organismal Injury and Abnormalities, Reproductive System Disease, Respiratory Disease, Skeletal and Muscular Disorders
TEK	TEK receptor tyrosine kinase	Plasma Membrane	kinase	cabozantinib, regorafenib, ponatinib, rebastinib, MGCD-265, cabozantinib/erlotinib, altiratinib, CEP-11981, SAR103168, pexmetinib, vandetanib	Q02763	-20.048	0.162	x	x																efficacy	Auditory Disease, Cancer, Cardiovascular Disease, Connective Tissue Disorders, Dermatological Diseases and Conditions, Developmental Disorder, Endocrine System Disorders, Gastrointestinal Disease, Hematological Disease, Hepatic System Disease, Hereditary Disorder, Immunological Disease, Inflammatory Response, Metabolic Disease, Neurological Disease, Ophthalmic Disease, Organismal Injury and Abnor…
TFRC	transferrin receptor	Plasma Membrane	transporter	CALAA-01	P02786	-125000	-0.697	x	x	x			x												diagnosis,efficacy	Cancer, Cardiovascular Disease, Connective Tissue Disorders, Developmental Disorder, Endocrine System Disorders, Gastrointestinal Disease, Hematological Disease, Hereditary Disorder, Immunological Disease, Infectious Disease, Inflammatory Disease, Inflammatory Response, Metabolic Disease, Neurological Disease, Organismal Injury and Abnormalities, Psychological Disorders, Renal and Urological Dise…
TG	thyroglobulin	Extracellular Space	other		P01266	-23.627	-0.231	x	x				x												diagnosis,unspecified application	Cancer, Cardiovascular Disease, Connective Tissue Disorders, Dermatological Diseases and Conditions, Developmental Disorder, Endocrine System Disorders, Gastrointestinal Disease, Hepatic System Disease, Hereditary Disorder, Immunological Disease, Inflammatory Disease, Inflammatory Response, Metabolic Disease, Neurological Disease, Organismal Injury and Abnormalities, Reproductive System Disease, …
TGM2	transglutaminase 2	Cytoplasm	enzyme		P21980	-28.645	-0.429	x	x	x							x									Cancer, Cardiovascular Disease, Endocrine System Disorders, Gastrointestinal Disease, Hematological Disease, Hepatic System Disease, Hereditary Disorder, Immunological Disease, Infectious Disease, Inflammatory Disease, Inflammatory Response, Metabolic Disease, Neurological Disease, Nutritional Disease, Ophthalmic Disease, Organismal Injury and Abnormalities, Psychological Disorders, Renal and Uro…
THBS1	thrombospondin 1	Extracellular Space	other		P07996	-352.734	-0.404	x	x	x			x			x	x	x							diagnosis,efficacy	Cancer, Cardiovascular Disease, Connective Tissue Disorders, Dermatological Diseases and Conditions, Developmental Disorder, Endocrine System Disorders, Gastrointestinal Disease, Hematological Disease, Hepatic System Disease, Hereditary Disorder, Hypersensitivity Response, Immunological Disease, Inflammatory Disease, Inflammatory Response, Metabolic Disease, Neurological Disease, Ophthalmic Disea…
THBS2	thrombospondin 2	Extracellular Space	other		P35442	-254.712	0.38	x	x				x					x	x							Cancer, Cardiovascular Disease, Connective Tissue Disorders, Dermatological Diseases and Conditions, Developmental Disorder, Endocrine System Disorders, Gastrointestinal Disease, Hematological Disease, Hepatic System Disease, Immunological Disease, Inflammatory Disease, Inflammatory Response, Metabolic Disease, Organismal Injury and Abnormalities, Reproductive System Disease, Respiratory Disease,…
THOC1	THO complex 1	Nucleus	transcription regulator		Q96FV9	-47.794	-0.372	x				x													prognosis	Cancer, Dermatological Diseases and Conditions, Developmental Disorder, Endocrine System Disorders, Gastrointestinal Disease, Neurological Disease, Organismal Injury and Abnormalities, Psychological Disorders, Reproductive System Disease, Respiratory Disease, Tumor Morphology
TIA1	TIA1 cytotoxic granule-associated RNA binding protein	Nucleus	other		P31483	-6711.41	0.69	x				x													unspecified application	Cancer, Connective Tissue Disorders, Developmental Disorder, Gastrointestinal Disease, Hematological Disease, Hepatic System Disease, Hereditary Disorder, Immunological Disease, Inflammatory Disease, Inflammatory Response, Organismal Injury and Abnormalities, Skeletal and Muscular Disorders, Tumor Morphology
TIAL1	TIA1 cytotoxic granule-associated RNA binding protein-like 1	Nucleus	transcription regulator		Q01085	-516.796	0.603	x				x														Cancer, Developmental Disorder, Endocrine System Disorders, Gastrointestinal Disease, Hepatic System Disease, Organismal Injury and Abnormalities, Reproductive System Disease, Respiratory Disease
TJP2	tight junction protein 2	Plasma Membrane	kinase		Q9UDY2	-118.343	0.449	x	x				x													Auditory Disease, Cancer, Endocrine System Disorders, Gastrointestinal Disease, Hematological Disease, Hepatic System Disease, Hereditary Disorder, Immunological Disease, Neurological Disease, Organismal Injury and Abnormalities, Renal and Urological Disease, Reproductive System Disease
TM4SF4	transmembrane 4 L six family member 4	Plasma Membrane	other		P48230	-43478.3	0.726	x				x							x							Cancer, Dermatological Diseases and Conditions, Endocrine System Disorders, Gastrointestinal Disease, Hepatic System Disease, Organismal Injury and Abnormalities
TM9SF2	transmembrane 9 superfamily member 2	Plasma Membrane	transporter		Q99805	-27.786	-0.245	x				x														Cancer, Cardiovascular Disease, Endocrine System Disorders, Gastrointestinal Disease, Infectious Disease, Organismal Injury and Abnormalities, Reproductive System Disease, Respiratory Disease, Skeletal and Muscular Disorders
TMED2	transmembrane p24 trafficking protein 2	Cytoplasm	transporter		Q15363	-1119.82	-0.5	x	x				x						x							Infectious Disease
TMEM54	transmembrane protein 54	Other	other		Q969K7	-4545.45	-0.795	x				x														Cancer, Gastrointestinal Disease, Organismal Injury and Abnormalities
TMPO	thymopoietin	Nucleus	other		P42166	-42.648	-0.344	x				x														Cancer, Cardiovascular Disease, Dermatological Diseases and Conditions, Developmental Disorder, Endocrine System Disorders, Gastrointestinal Disease, Hereditary Disorder, Immunological Disease, Infectious Disease, Metabolic Disease, Organismal Injury and Abnormalities, Renal and Urological Disease, Reproductive System Disease, Skeletal and Muscular Disorders
TNF	tumor necrosis factor	Extracellular Space	cytokine	adalimumab, etanercept, infliximab, certolizumab, golimumab, infliximab/methotrexate, dexamethasone/thalidomide, dexamethasone/pomalidomide, cyclophosphamide/dexamethasone/thalidomide, golimumab/methotrexate, bortezomib/dexamethasone/thalidomide, rituximab/thalidomide, bortezomib/thalidomide, prednisone/thalidomide, adalimumab/methotrexate, pomalidomide, thalidomide	P01375	-40000	-1.286	x	x	x			x	x		x			x	x					diagnosis,disease progression,efficacy,prognosis,response to therapy,safety,unspecified application	Antimicrobial Response, Auditory Disease, Cancer, Cardiovascular Disease, Connective Tissue Disorders, Dental Disease, Dermatological Diseases and Conditions, Developmental Disorder, Endocrine System Disorders, Gastrointestinal Disease, Hematological Disease, Hepatic System Disease, Hereditary Disorder, Hypersensitivity Response, Immunological Disease, Infectious Disease, Inflammatory Disease, In…
TNFAIP6	TNF alpha induced protein 6	Extracellular Space	other		P98066	-71428.6	0.536	x	x				x						x						unspecified application	Cancer, Cardiovascular Disease, Connective Tissue Disorders, Dermatological Diseases and Conditions, Endocrine System Disorders, Gastrointestinal Disease, Hematological Disease, Hereditary Disorder, Immunological Disease, Inflammatory Disease, Inflammatory Response, Neurological Disease, Organismal Injury and Abnormalities, Renal and Urological Disease, Reproductive System Disease, Respiratory Di…
TNFRSF8	TNF receptor superfamily member 8	Plasma Membrane	transmembrane receptor	HeFi-1 monoclonal antibody, brentuximab vedotin, brentuximab vedotin/rituximab	P28908	-41666.7	-0.836	x	x				x						x						diagnosis,unspecified application	Cancer, Dermatological Diseases and Conditions, Endocrine System Disorders, Gastrointestinal Disease, Hematological Disease, Immunological Disease, Inflammatory Disease, Inflammatory Response, Organismal Injury and Abnormalities, Reproductive System Disease, Respiratory Disease
TNFRSF10B	TNF receptor superfamily member 10b	Plasma Membrane	transmembrane receptor	tigatuzumab, conatumumab	O14763	-2044.99	0.465	x	x										x							Cancer, Connective Tissue Disorders, Dermatological Diseases and Conditions, Endocrine System Disorders, Gastrointestinal Disease, Hematological Disease, Hepatic System Disease, Immunological Disease, Infectious Disease, Inflammatory Disease, Inflammatory Response, Neurological Disease, Organismal Injury and Abnormalities, Renal and Urological Disease, Reproductive System Disease, Respiratory Dis…
TNFRSF10C	TNF receptor superfamily member 10c	Plasma Membrane	transmembrane receptor		O14798	-31.294	0.275	x	x																	Cancer, Connective Tissue Disorders, Endocrine System Disorders, Gastrointestinal Disease, Hematological Disease, Immunological Disease, Inflammatory Disease, Inflammatory Response, Organismal Injury and Abnormalities, Reproductive System Disease, Skeletal and Muscular Disorders, Tumor Morphology
TNFSF13	tumor necrosis factor superfamily member 13	Extracellular Space	cytokine		O75888	-54.612	0.517	x	x										x							Cancer, Cardiovascular Disease, Connective Tissue Disorders, Dermatological Diseases and Conditions, Gastrointestinal Disease, Hepatic System Disease, Immunological Disease, Inflammatory Disease, Inflammatory Response, Organismal Injury and Abnormalities, Respiratory Disease, Skeletal and Muscular Disorders, Tumor Morphology
TNFSF14	tumor necrosis factor superfamily member 14	Extracellular Space	cytokine		O43557	-21.738	0.256	x	x																	Cancer, Cardiovascular Disease, Dermatological Diseases and Conditions, Gastrointestinal Disease, Hepatic System Disease, Immunological Disease, Infectious Disease, Inflammatory Disease, Inflammatory Response, Neurological Disease, Organismal Injury and Abnormalities, Renal and Urological Disease, Respiratory Disease, Skeletal and Muscular Disorders, Tumor Morphology
TNS3	tensin 3	Plasma Membrane	phosphatase		Q68CZ2	-44.619	-0.306	x				x														Cancer, Cardiovascular Disease, Dermatological Diseases and Conditions, Endocrine System Disorders, Gastrointestinal Disease, Hematological Disease, Hepatic System Disease, Immunological Disease, Inflammatory Disease, Organismal Injury and Abnormalities, Reproductive System Disease
TP53	tumor protein p53	Nucleus	transcription regulator	APR-246, cenersen, CGM097, kevetrin, azurin 50-77	P04637	-45.899	-0.382	x	x				x			x						x			diagnosis,disease progression,efficacy,prognosis,response to therapy,unspecified application	Antimicrobial Response, Cancer, Cardiovascular Disease, Connective Tissue Disorders, Dermatological Diseases and Conditions, Developmental Disorder, Endocrine System Disorders, Gastrointestinal Disease, Hematological Disease, Hepatic System Disease, Hereditary Disorder, Immunological Disease, Infectious Disease, Inflammatory Disease, Inflammatory Response, Metabolic Disease, Neurological Disease,…
TP63	tumor protein p63	Nucleus	transcription regulator		Q9H3D4	-6944.44	-0.807	x	x										x			x	x		diagnosis,efficacy,prognosis,unspecified application	Cancer, Cardiovascular Disease, Connective Tissue Disorders, Dental Disease, Dermatological Diseases and Conditions, Developmental Disorder, Endocrine System Disorders, Gastrointestinal Disease, Hematological Disease, Hereditary Disorder, Immunological Disease, Infectious Disease, Inflammatory Disease, Inflammatory Response, Metabolic Disease, Neurological Disease, Ophthalmic Disease, Organismal …
TPMT	thiopurine S-methyltransferase	Cytoplasm	enzyme	olsalazine	P51580	-2604.17	-0.512	x				x													response to therapy	Auditory Disease, Cancer, Cardiovascular Disease, Dermatological Diseases and Conditions, Developmental Disorder, Endocrine System Disorders, Gastrointestinal Disease, Hematological Disease, Hereditary Disorder, Immunological Disease, Inflammatory Disease, Inflammatory Response, Metabolic Disease, Neurological Disease, Nutritional Disease, Organismal Injury and Abnormalities, Reproductive System …
TRAPPC11	trafficking protein particle complex 11	Other	other		Q7Z392	-404.531	0.301	x				x														Cancer, Developmental Disorder, Gastrointestinal Disease, Hereditary Disorder, Neurological Disease, Organismal Injury and Abnormalities, Psychological Disorders, Skeletal and Muscular Disorders
TRIP13	thyroid hormone receptor interactor 13	Cytoplasm	transcription regulator		Q15645	-117.055	-0.337	x				x							x							Cancer, Gastrointestinal Disease, Organismal Injury and Abnormalities, Reproductive System Disease
TSPAN1	tetraspanin 1	Cytoplasm	other		O60635	-524.109	-0.347	x							x			x								Cancer, Organismal Injury and Abnormalities, Renal and Urological Disease
TSPAN16	tetraspanin 16	Other	other		Q9UKR8	-46.408	0.42	x				x														Cancer, Gastrointestinal Disease, Organismal Injury and Abnormalities
TTR	transthyretin	Extracellular Space	transporter	4'-iodo-4'-deoxydoxorubicin	P02766	-1282.05	-0.424	x	x	x	x		x		x		x	x							diagnosis,efficacy,prognosis,unspecified application	Cancer, Cardiovascular Disease, Connective Tissue Disorders, Developmental Disorder, Endocrine System Disorders, Gastrointestinal Disease, Hematological Disease, Hepatic System Disease, Hereditary Disorder, Metabolic Disease, Neurological Disease, Ophthalmic Disease, Organismal Injury and Abnormalities, Psychological Disorders, Renal and Urological Disease, Reproductive System Disease, Respirator…
TXNRD1	thioredoxin reductase 1	Cytoplasm	enzyme	arsenic trioxide/tretinoin, arsenic trioxide/daunorubicin/tretinoin, arsenic trioxide/gemtuzumab ozogamicin/tretinoin, arsenic trioxide/idarubicin/tretinoin, ethaselen, arsenic trioxide	Q16881	-14925.4	0.668	x	x	x			x						x							Cancer, Cardiovascular Disease, Developmental Disorder, Endocrine System Disorders, Gastrointestinal Disease, Hematological Disease, Hepatic System Disease, Hereditary Disorder, Immunological Disease, Nutritional Disease, Organismal Injury and Abnormalities, Reproductive System Disease, Skeletal and Muscular Disorders
UBE2A	ubiquitin conjugating enzyme E2 A	Cytoplasm	enzyme		P49459	-64.226	0.316	x				x							x							Cancer, Connective Tissue Disorders, Developmental Disorder, Endocrine System Disorders, Gastrointestinal Disease, Hematological Disease, Hereditary Disorder, Immunological Disease, Metabolic Disease, Neurological Disease, Organismal Injury and Abnormalities, Reproductive System Disease, Skeletal and Muscular Disorders
UBE2D3	ubiquitin conjugating enzyme E2 D3	Cytoplasm	enzyme		P61077	-615.385	0.729	x				x							x
UBE2D4	ubiquitin conjugating enzyme E2 D4 (putative)	Other	enzyme		Q9Y2X8	-500000	-1.002	x				x							x						unspecified application	Cancer, Endocrine System Disorders, Gastrointestinal Disease, Hereditary Disorder, Neurological Disease, Organismal Injury and Abnormalities, Psychological Disorders, Reproductive System Disease, Skeletal and Muscular Disorders
UBE2E1	ubiquitin conjugating enzyme E2 E1	Cytoplasm	enzyme		P51965	-59.449	0.746	x				x							x							Cancer, Developmental Disorder, Endocrine System Disorders, Gastrointestinal Disease, Hereditary Disorder, Infectious Disease, Metabolic Disease, Organismal Injury and Abnormalities, Renal and Urological Disease
UBE2E2	ubiquitin conjugating enzyme E2 E2	Cytoplasm	enzyme		Q96LR5	-130.599	-0.413	x				x							x							Cancer, Cardiovascular Disease, Connective Tissue Disorders, Endocrine System Disorders, Gastrointestinal Disease, Hematological Disease, Hereditary Disorder, Infectious Disease, Inflammatory Disease, Metabolic Disease, Neurological Disease, Organismal Injury and Abnormalities, Skeletal and Muscular Disorders
UBE2E3	ubiquitin conjugating enzyme E2 E3	Nucleus	enzyme		Q969T4	-33.068	0.38	x				x														Cancer, Endocrine System Disorders, Gastrointestinal Disease, Metabolic Disease, Organismal Injury and Abnormalities, Reproductive System Disease
UBE2L6	ubiquitin conjugating enzyme E2 L6	Cytoplasm	enzyme		O14933	-265.887	0.499	x		x																Cancer, Connective Tissue Disorders, Dermatological Diseases and Conditions, Immunological Disease, Infectious Disease, Inflammatory Disease, Inflammatory Response, Organismal Injury and Abnormalities, Skeletal and Muscular Disorders
UBE2T	ubiquitin conjugating enzyme E2 T	Nucleus	enzyme		Q9NPD8	-1000000	-0.782	x				x														Cancer, Cardiovascular Disease, Developmental Disorder, Gastrointestinal Disease, Hematological Disease, Hepatic System Disease, Hereditary Disorder, Neurological Disease, Organismal Injury and Abnormalities, Psychological Disorders, Reproductive System Disease
UBE2W	ubiquitin conjugating enzyme E2 W (putative)	Nucleus	enzyme		Q96B02	-5181.35	-0.581	x				x
UCHL5	ubiquitin C-terminal hydrolase L5	Cytoplasm	peptidase	VLX1570	Q9Y5K5	-6369.43	0.579	x	x				x						x							Cancer, Endocrine System Disorders, Gastrointestinal Disease, Organismal Injury and Abnormalities, Reproductive System Disease
UNC93B1	unc-93 homolog B1 (C. elegans)	Cytoplasm	transporter		Q9H1C4	-16666.7	-0.808	x				x														Infectious Disease, Inflammatory Disease, Inflammatory Response, Neurological Disease, Organismal Injury and Abnormalities
URM1	ubiquitin related modifier 1	Cytoplasm	other		Q9BTM9	-95.63	0.443	x		x																Cancer, Endocrine System Disorders, Organismal Injury and Abnormalities
VCAM1	vascular cell adhesion molecule 1	Plasma Membrane	transmembrane receptor		P19320	-6024.1	-0.444	x	x				x					x							diagnosis,disease progression,efficacy,prognosis,unspecified application	Cancer, Cardiovascular Disease, Connective Tissue Disorders, Dermatological Diseases and Conditions, Developmental Disorder, Endocrine System Disorders, Gastrointestinal Disease, Hematological Disease, Hepatic System Disease, Hereditary Disorder, Hypersensitivity Response, Immunological Disease, Inflammatory Disease, Inflammatory Response, Metabolic Disease, Neurological Disease, Ophthalmic Disea…
VDR	vitamin D (1,25- dihydroxyvitamin D3) receptor	Nucleus	transcription regulator	calcipotriene, ergocalciferol, ILX-23-7553, alendronate/cholecalciferol, 2-(3-hydroxypropoxy)calcitriol, betamethasone dipropionate/calcipotriene, alfacalcidol, calcium carbonate/cholecalciferol, paricalcitol, doxercalciferol, cholecalciferol, calcitriol, calcifediol	P11473	-25641	0.392	x	x										x			x			efficacy,prognosis,response to therapy	Cancer, Cardiovascular Disease, Connective Tissue Disorders, Dermatological Diseases and Conditions, Developmental Disorder, Endocrine System Disorders, Gastrointestinal Disease, Hematological Disease, Hepatic System Disease, Hereditary Disorder, Immunological Disease, Infectious Disease, Inflammatory Disease, Inflammatory Response, Metabolic Disease, Neurological Disease, Nutritional Disease, Op…
VEGFA	vascular endothelial growth factor A	Extracellular Space	growth factor	dalteparin, bevacizumab, ranibizumab, aflibercept, bevacizumab/erlotinib, bevacizumab/sorafenib, bevacizumab/5-fluorouracil, bevacizumab/temozolomide, bevacizumab/irinotecan, bevacizumab/carmustine/lomustine, bevacizumab/paclitaxel, bevacizumab/irinotecan/oxaliplatin, aflibercept/irinotecan, bevacizumab/capecitabine/oxaliplatin, bevacizumab/panitumumab, bevacizumab/cetuximab, bevacizumab/pemetrex…	P15692	-857.633	-0.518	x	x	x	x		x						x			x	x		diagnosis,efficacy,prognosis,safety,unspecified application	Auditory Disease, Cancer, Cardiovascular Disease, Connective Tissue Disorders, Dental Disease, Dermatological Diseases and Conditions, Developmental Disorder, Endocrine System Disorders, Gastrointestinal Disease, Hematological Disease, Hepatic System Disease, Hereditary Disorder, Immunological Disease, Infectious Disease, Inflammatory Disease, Inflammatory Response, Metabolic Disease, Neurologica…
VIM	vimentin	Cytoplasm	other		P08670	-164.285	-0.324	x	x	x			x			x	x	x	x				x		diagnosis,efficacy,prognosis,unspecified application	Cancer, Cardiovascular Disease, Connective Tissue Disorders, Dermatological Diseases and Conditions, Developmental Disorder, Endocrine System Disorders, Gastrointestinal Disease, Hematological Disease, Hepatic System Disease, Hereditary Disorder, Immunological Disease, Inflammatory Disease, Inflammatory Response, Metabolic Disease, Neurological Disease, Ophthalmic Disease, Organismal Injury and A…
XPO1	exportin 1	Nucleus	transporter	selinexor, leptomycin B	O14980	-24.316	-0.254	x				x													diagnosis,efficacy	Cancer, Connective Tissue Disorders, Endocrine System Disorders, Gastrointestinal Disease, Hematological Disease, Immunological Disease, Infectious Disease, Organismal Injury and Abnormalities, Reproductive System Disease
YEATS2	YEATS domain containing 2	Nucleus	transcription regulator		Q9ULM3	-14705.9	-0.456	x				x														Cancer, Dermatological Diseases and Conditions, Endocrine System Disorders, Gastrointestinal Disease, Hepatic System Disease, Organismal Injury and Abnormalities, Reproductive System Disease, Respiratory Disease, Skeletal and Muscular Disorders
YWHAB	tyrosine 3-monooxygenase/tryptophan 5-monooxygenase activation protein beta	Cytoplasm	transcription regulator		P31946	-1025.64	0.444	x							x	x	x	x				x	x			Cancer, Dermatological Diseases and Conditions, Gastrointestinal Disease, Hepatic System Disease, Hereditary Disorder, Neurological Disease, Organismal Injury and Abnormalities, Respiratory Disease
YWHAE	tyrosine 3-monooxygenase/tryptophan 5-monooxygenase activation protein epsilon	Cytoplasm	other		P62258	-54.612	-0.295	x		x	x				x	x	x	x				x	x		diagnosis	Cancer, Cardiovascular Disease, Dermatological Diseases and Conditions, Developmental Disorder, Endocrine System Disorders, Gastrointestinal Disease, Hematological Disease, Hereditary Disorder, Immunological Disease, Neurological Disease, Organismal Injury and Abnormalities, Psychological Disorders, Reproductive System Disease, Respiratory Disease, Skeletal and Muscular Disorders
ZBTB17	zinc finger and BTB domain containing 17	Nucleus	transcription regulator		Q13105	-309.598	-0.287	x				x														Cancer, Developmental Disorder, Gastrointestinal Disease, Hepatic System Disease, Inflammatory Response, Neurological Disease, Organismal Injury and Abnormalities, Renal and Urological Disease, Reproductive System Disease
ZBTB22	zinc finger and BTB domain containing 22	Nucleus	other		O15209	-30.979	-0.284	x				x														Cancer, Connective Tissue Disorders, Immunological Disease, Inflammatory Disease, Inflammatory Response, Organismal Injury and Abnormalities, Reproductive System Disease, Respiratory Disease, Skeletal and Muscular Disorders
ZNF124	zinc finger protein 124	Nucleus	other		Q15973	-619.963	-0.391	x				x														Cancer, Gastrointestinal Disease, Hepatic System Disease, Organismal Injury and Abnormalities
ZNF345	zinc finger protein 345	Nucleus	transcription regulator		Q14585	-1636.66	-0.632	x				x														Cancer, Endocrine System Disorders, Gastrointestinal Disease, Organismal Injury and Abnormalities, Reproductive System Disease
ZNF593	zinc finger protein 593	Nucleus	transcription regulator		O00488	-37037	1.046	x				x
